# Supplementary material for: TICI: a taxon-independent community index for eDNA-based ecological health assessment
Source: PeerJ. 2024 Feb 26;12:e16963. doi: 10.7717/peerj.16963 (PMC10903356; doi:10.7717/peerj.16963)
Supplement: File S4 [file peerj-12-16963-s004.xlsx]

## Sheet: supp_file_4
Sequence	PrimerSet	Indicator_value	TaxID	Superkingdom	Phylum	Class	Order	Family	Genus	Species
TTTATTTTAACTCTTCAGTACCAGAAGAAAACAATTCG	WV	0.976	188204	Eukaryota	Annelida	Clitellata	Haplotaxida	Naididae	Bothrioneurum	Bothrioneurum vejdovskyanum
TTTACCAAAAACATTTAACACAAAAATTTTATGGTTCG	WV	1.403	745771	Eukaryota	Annelida	Clitellata	Haplotaxida	Naididae	Potamothrix	Potamothrix bavaricus
TTTACTATAAACTTTTTTTTGAAAAATAATAAAAAATTATTAAAACTAGAAAGTTTGGTAGTTTA	WV	1.493	6087	Eukaryota	Cnidaria	Hydrozoa	Anthoathecata	Hydridae	Hydra	Hydra vulgaris
TTTAAGTGGAATTACTTCTCATTCAGGTCCAGGTGTAGATTTAGCAATTTTTAGTTTACATTTATCTGGTGCTGCG	CI	1.518	1	NA	NA	NA	NA	NA	NA	NA
TTGGCCCTAAATCCAGATACTCACCACCACTAGAGTATCCGCCTGAGAACTACGAGCACAAACGCTTAAAACTCTAAGGACTTGGCGGTGCCCCAAACCCAC	RV	1.534	72013	Eukaryota	Chordata	Aves	Gruiformes	Rallidae	Porphyrio	Porphyrio melanotus
TTTAGACAAAAGATCAAACATGTAAAGAAACCAAACTAACCAAAAGGAATACAAAAGCCACAAAACCCAGTGTAAACTGATCCAAATGTCTTCG	WV	1.581	7940	Eukaryota	Chordata	Actinopteri	Anguilliformes	Anguillidae	Anguilla	Anguilla australis
TCAACCTTAAACAACGATGACAACATACAAATATCATCCGCCAGGGGACTACGAGCGTTAGCTTAAAACCCAAAGGACTTGGCGGTGCCTCAAACCCAC	RV	1.63	7940	Eukaryota	Chordata	Actinopteri	Anguilliformes	Anguillidae	Anguilla	Anguilla australis
CTGGCCCTAAATCTTGATACTTACCCTACCGAAGTATCCGCCAGAGAACTACGAGCACAAACGCTTAAAACTCTAAGGACTTGGCGGTGCCCTAAACCCAC	RV	1.649	8839	Eukaryota	Chordata	Aves	Anseriformes	Anatidae	Anas	Anas platyrhynchos
CTTAAGTGGAATTAAATATCATGCAGGTGCATCGGTAGATCTTGCGATTTTTAGTTTGCACCTCGCGGGGATTTCG	CI	1.678	1	NA	NA	NA	NA	NA	NA	NA
TTTGTCTGGGCCTTTAGCTCATTCAGGAGGATCTGTAGATTTAGCTATATTTAGCCTTCATTGTGCTGGATTTTCT	CI	1.691	6087	Eukaryota	Cnidaria	Hydrozoa	Anthoathecata	Hydridae	Hydra	Hydra vulgaris
GTCTGATGTTTTATTAGATTCTTCTTAAATAATAAAATAATAAAGAATTAGAATAATAAATAGATAATGTAATAAAACATAATTTATTCA	TP	1.701	1	NA	NA	NA	NA	NA	NA	NA
TTTGTCAAGAAACATTTCTCACTCAGGAGCTAGGGTAGATCTTACTATTTTTTCCCTTCATTTAGCAGGAGCTAGA	CI	1.761	1473179	Eukaryota	Arthropoda	Ostracoda	Podocopida	Cyprididae	Herpetocypris	Herpetocypris
ATTATCTAGAAATGTTGCTCATGCTGGAAGTTCTGTTGATCTTGCTATTTTTTCTTTACATCTTGCTGGGGTATCT	CI	1.772	324887	Eukaryota	Nemertea	Enopla	Monostilifera	Tetrastemmatidae	Prostoma	Prostoma graecense
TTAATTAATTAATTTTTTTTTTAATTATTTTTAATTTA	WV	1.788	35727	Eukaryota	Nemertea	Enopla	Monostilifera	Tetrastemmatidae	Prostoma	Prostoma
CCTGTCTCTTCGAGGGTTTAGGAATAGATTTTCTGCAGATTTTGGCATTCTCGCTCTTCATGTGTCCGGGGCTGCC	CI	1.829	1	NA	NA	NA	NA	NA	NA	NA
ATTTTATTTTTTTCAAACTTATAA	TP	1.845	2759	Eukaryota	NA	NA	NA	NA	NA	Eukaryota
CGCCCGTCGCTCCTACCGATTTCGAGTGGTCCGGTGAACCTTCTGGACTGTGATTACTCCAGTAGTTACGGGAAGTTAAGTAAACCTTATCACTTAGAGGAAGGAGAAGTCGTAACAAGGTTTCC	BE	1.852	122941	Eukaryota	Ciliophora	Oligohymenophorea	Peniculida	Urocentridae	Urocentrum	Urocentrum
GTCGCTTTTACCGATTGAGTGTTCAGGTGAGTCTTCTTGATAATGTCAAAGTTAGAAATTAAACAAACCTTAGCACTTAGAGGAAAAAGAAGTCGTAACAAGGTTTCC	BU	1.852	85904	Eukaryota	Ciliophora	Oligohymenophorea	Sessilida	Vorticellidae	NA	Vorticellidae
ATTAGCAAGAAATCTTGCTCATTCAGGCCCATCTGTCGACTTAGCTATTTTCTCTCTTCACTTAGCAGGTATCTCC	CI	1.853	745771	Eukaryota	Annelida	Clitellata	Haplotaxida	Naididae	Potamothrix	Potamothrix bavaricus
ATTATCAAGTGTACAAGCACACTCAGGACCTTCAGTAGATTTAGCTATTTTTAGTTTACATCTAACAGGTATTTCG	CI	1.864	4783	Eukaryota	Oomycota	NA	Peronosporales	Peronosporaceae	Phytophthora	Phytophthora
TTTACTCTAACCTAAAATAACTATTTTAGCAACAGTTCG	WV	1.898	61662	Eukaryota	Annelida	Clitellata	Lumbriculida	Lumbriculidae	Lumbriculus	Lumbriculus variegatus
GTTGTGGAGTTACACGAAATGCAGCTAAAATATCAGTATCTTTAGTTTTATACTCAGGAGTATAATAAGTTAATCTATAATCTTTTACTCCTGCTTTAAATCCAGT	MZ	1.902	3148	Eukaryota	Streptophyta	Charophyceae	Charales	Characeae	Nitella	Nitella
TTCATTTTACCTCCTCAATACTAGAGGAGAACAATTCG	WV	1.909	1	NA	NA	NA	NA	NA	NA	NA
TTAAGAAGAAATATTTCTCACGGGGGTGCCTCAGTAGATTATGCTATTTTTTCGTTGCATTTAGCTGGGATTTCT	CI	1.911	415614	Eukaryota	Arthropoda	Hexanauplia	Cyclopoida	Cyclopidae	Acanthocyclops	Acanthocyclops robustus
TTTAAGTACAACATTAACACAACCAGGCCCAGCAGTAGATTTAGCTATTTTTAGTTTACATTTATCAGGAGCTGCA	CI	1.927	1	NA	NA	NA	NA	NA	NA	NA
TCTAGCTGGAAACTTAGCTCACGCCGGAGCATCTGTTGACCTAACAATTTTCTCACTTCACCTTGCAGGTATTTCA	CI	1.943	7940	Eukaryota	Chordata	Actinopteri	Anguilliformes	Anguillidae	Anguilla	Anguilla australis
TTAAAAACCAGCGACCACTATAAACCTAATATAAGACCTAATAGGCACACTACCAGAAACAGCTGGTCCGCATTTTTCG	WV	1.945	72013	Eukaryota	Chordata	Aves	Gruiformes	Rallidae	Porphyrio	Porphyrio melanotus
CGCCCGTCGCTACTACCGATTGAATGGTTTAGCAAGGTCCTCGGATTGGTGCCGACTAGGTGGCAACACTTGGTCGGATGCTGAGAAGAAGATCAAACTTGATCATTTAGAGGAAGTAAAAGTCGTAACAAGGTTTCC	BE	1.947	39217	Eukaryota	Platyhelminthes	Rhabditophora	Macrostomida	Macrostomidae	Macrostomum	Macrostomum
TTTACCCTACATATTATTCACATTAATACTACGGTTCG	WV	1.988	170992	Eukaryota	Annelida	Clitellata	Haplotaxida	Naididae	Ilyodrilus	Ilyodrilus
ATTAAGTTCTATAAGCTTCCATTCAGGACCTGCTGTTGATTTAGCAATTTTTAGTTTACATTTATCTGGTGCTGCC	CI	1.994	2759	Eukaryota	NA	NA	NA	NA	NA	Eukaryota
CGCCCGTCGTTGCTACCGATTGGCTGTGGGATAGAGTTTGGGGGAGGATTCTTACTCTTGGCAACAGGTTTAAGTGTCCGAATCCAAACAATATTTCTCAGCTAGAGGAAGCAAAAGTCGTAACAAGGTTGCT	BE	2.006	2603949	Eukaryota	Euglenozoa	NA	Diplonemea	Diplonemidae	NA	Diplonemidae
TTTACCCTAAATACTTACCCTACAAGTATTACGGTTCG	WV	2.021	1	NA	NA	NA	NA	NA	NA	NA
TTTAAGTAGTTTTCAAAGTCACTCTTCTGCAGCTGTAGACTTAGCTATTTTTAGTTTACATTTAGCTGGTATATCT	CI	2.025	1	NA	NA	NA	NA	NA	NA	NA
ACTAAGTAGTATTCAAGCTCATTCTGGACCTGCTGTAGATTTAGCTATTTTTAGTTTACATTTATCTGGAGCTGCT	CI	2.03	1117027	Eukaryota	NA	Chrysophyceae	Chromulinales	Dinobryaceae	Poteriospumella	Poteriospumella lacustris
CTTAAGAAGAAATATTTCTCACGGGGGTGCCTCAGTAGATTATGCTATTTTTTCGTTGCATTTAGCTGGGATTTCT	CI	2.032	415614	Eukaryota	Arthropoda	Hexanauplia	Cyclopoida	Cyclopidae	Acanthocyclops	Acanthocyclops robustus
TTAACTACATCCTAGTCAAGAAAAACGACATTATAGATGTCCTTTTGGCATGGGGGCTAGTTTG	WV	2.045	323341	Eukaryota	Cnidaria	Hydrozoa	Limnomedusae	Olindiidae	Astrohydra	Astrohydra japonica
TTTACCATAAACCTTAATACTTAAGCTAATTGGTTCG	WV	2.083	76587	Eukaryota	Annelida	Clitellata	Haplotaxida	Naididae	Limnodrilus	Limnodrilus hoffmeisteri
TTAAAAATCAACGGCCACCGCGAACCTAAGACTAAACCCACCGGGGCTACAGACATCGCAGAGCATGGCCGATATTTTTCG	WV	2.091	8839	Eukaryota	Chordata	Aves	Anseriformes	Anatidae	Anas	Anas platyrhynchos
CGCCCGTCGCTCCTACCGATGGGACGAAGAGATGAACCTGGCGGACCGAACCGCAAGGTAAGGGAAACCAGTTAAATCTCTTCGTCTGTAGGAAGGAAAAGTCGTAACAAGGTCTTC	BE	2.099	5761	Eukaryota	Heterolobosea	NA	NA	Vahlkampfiidae	Naegleria	Naegleria
CTCCTGCTTTCAAAAAGGAAAGAAAAAGGG	TP	2.129	61508	Eukaryota	Streptophyta	Magnoliopsida	Caryophyllales	Polygonaceae	Persicaria	Persicaria
TTTAGCTGGAATTGAAAGCCATTCAGGTGGTTCTGTAGATTTAGCTATTTTTAGTTTACATTTAGCAGGTGCATCT	CI	2.131	1	NA	NA	NA	NA	NA	NA	NA
CGCCCGTCGCTCCTACCGATACCGGGTGATCAGGTGAACCTTTTAGACCGTTTCACGGAAAAATAAGTAAACCTTATCACCTAGAGGAAGGAGAAGTCGTAACAAGGTTTCC	BE	2.162	5989	Eukaryota	Ciliophora	Litostomatea	Haptorida	NA	NA	Haptorida
ACTTGCTAGGAACCTAGCACACTCAGGACCATCAGTAGATCTAGCAATTTTCTCTTTACACCTAGCAGGTGCAGCC	CI	2.172	1	NA	NA	NA	NA	NA	NA	NA
GTCGCTCCTACCGATACCGGGTGATGTGCTGAACCTTTTGGACCGAATTTCGGAAAGATATGTAAAGCTTATCACCTAGAGGAAGGAGAAGTCGTAACAAGGTTTCC	BU	2.174	197895	Eukaryota	Ciliophora	Litostomatea	Pleurostomatida	Amphileptidae	NA	Amphileptidae
GTCCACGCCGTAAACGGTGGGTGCTAGTTGTGGGTTCCATTCCACGGAATCCGTGACGAAGTTAACACATTAAGCACCCCGCCTGGGGAGTACGGTCGCAAGACTA	UM	2.179	529883	Bacteria	Actinobacteria	Actinomycetia	Micrococcales	Microbacteriaceae	Rhodoluna	Rhodoluna
CGCCCGTCGCTACTACCGATTGAATGGTTTAGCGAGATTCTCGGATCGGGTTTCGTCCGTGCGCAAGTATGGTCGGAGTCTGAGAAGAAACTCAAGCTTGATCATTTAGAGGAAGTAAAAGTCGTAACAAGGTTTTC	BE	2.197	41372	Eukaryota	Gastrotricha	NA	Chaetonotida	Chaetonotidae	NA	Chaetonotidae
CGCCCGTCGCTCCTACCAATTTCGAGTGATCTGGTGAACCTCTTTGGACTGTCGAGCAATCGCGAAATTAGAGTGAACCTGACTACTTAGAGGAAGGAGAAGTCGTAACAAGGTTTCC	BE	2.198	5935	Eukaryota	Ciliophora	Spirotrichea	Euplotida	Euplotidae	Euplotes	Euplotes
TTTAAAACCAGCAACCACCTTAAAACACACATCCCCCCACTGGGCTCACTGCCAAATAAGTCGCTGGTCTGCGTTTTTCG	WV	2.199	48849	Eukaryota	Chordata	Aves	Passeriformes	Passeridae	Passer	Passer domesticus
GTCGCTACTACCGATTGAATGGTTTAGCGAGATTCTCGGATCGGGTTTCGTCCGTGCGCAAGTATGGTCGGAGTCTGAGAAGAAACTCAAGCTTGATCATTTAGAGGAAGTAAAAGTCGTAACAAGGTTTTC	BU	2.203	41372	Eukaryota	Gastrotricha	NA	Chaetonotida	Chaetonotidae	NA	Chaetonotidae
GTCCTGGCCGTAAACGATGGACACTAGGTGTTGGGGGGGTTAAACCCTTCGGTGCCAAAGCTCACGCATTAAGTGTCCCGCCTGGGGAGTACGGTCGCAAGGCTG	UM	2.204	1	NA	NA	NA	NA	NA	NA	NA
TTTAGACGCTAGGAAGACCATGTTAAACAACCCTTTCTGCAGGGCAGAACTTAGTGGCGCCTATCCTAACTGTCTTCG	WV	2.219	61620	Eukaryota	Chordata	Actinopteri	Galaxiiformes	Galaxiidae	Galaxias	Galaxias maculatus
CGCCCGTCGCTACTACCGATTGAATGGTTTAGCAAGGTCCTCGGATCGTGGCCGTAGGGGCACGCAAGTGTTTCTGCGGTTCGCGAGAAGACGACCAAACTTGATCATTTAGAGGAAGTAAAAGTCGTAACAAGGTTTCC	BE	2.22	6157	Eukaryota	Platyhelminthes	NA	NA	NA	NA	Platyhelminthes
TTTACCATTAACCTTAAATTGTGAGCTAATTGGTTCG	WV	2.224	76586	Eukaryota	Annelida	Clitellata	Haplotaxida	Naididae	Limnodrilus	Limnodrilus
GTCGCTCCTACCGATTTCGAGTGGTCCGGTGAACCTTTCGGACCGGGGGTGGCTCGTCCACTCCTGGGAAGTCAAGTAAACCACATCACTTAGAGGAAGGAGAAGTCGTAACAAGGTTTCC	BU	2.231	200605	Eukaryota	Ciliophora	Spirotrichea	Choreotrichida	NA	NA	Choreotrichida
GTCGCTCCTACCGATACCGGGTGATCCGGTGAACCTTTTGGACCGTTTTCGGAAAAATAAGTAAACCATATCACCTAGAGGAAGGAGAAGTCGTAACAAGGTTTCC	BU	2.236	993382	Eukaryota	Ciliophora	Litostomatea	Haptorida	Tracheliidae	Trachelius	Trachelius
AATTGCATCTATTGAATTCCATTCAGGAGGTTCTGTAGATTTAGCTATCTTTAGTTTACATTTAGCAGGTATCTCA	CI	2.244	1	NA	NA	NA	NA	NA	NA	NA
CGCCCGTCGCTCCTACCGATACCGGGTGATGTGCTGAACCTTTTGGACCGAATTTCGGAAAGATATGTAAAGCTTATCACCTAGAGGAAGGAGAAGTCGTAACAAGGTTTCC	BE	2.247	197895	Eukaryota	Ciliophora	Litostomatea	Pleurostomatida	Amphileptidae	NA	Amphileptidae
TTTATCTGGTAATATCGCCCATTCAGGAGCTAGAATTGATTTATCAATTTTCTCACTCCATCTAGCAGGAGCTTCC	CI	2.254	1	NA	NA	NA	NA	NA	NA	NA
TTTACTATAAATTTTTTGATTTATAATAGCAATAATCTATTTACAGATAGAATATTTGGTAGTTTA	WV	2.255	6082	Eukaryota	Cnidaria	Hydrozoa	Anthoathecata	Hydridae	Hydra	Hydra viridissima
GTCGCTCCTACCGATACCGGGTGATCAGGTGAACCTTTTAGACCGTTTCACGGAAAAATAAGTAAACCTTATCACCTAGAGGAAGGAGAAGTCGTAACAAGGTTTCC	BU	2.259	5989	Eukaryota	Ciliophora	Litostomatea	Haptorida	NA	NA	Haptorida
GTCGCTCCTACCAATTTCGAGTGATCTGGTGAACCTCTTTGGACTGTCGAGCAATCGCGAAATTAGAGTGAACCTGACTACTTAGAGGAAGGAGAAGTCGTAACAAGGTTTCC	BU	2.263	5935	Eukaryota	Ciliophora	Spirotrichea	Euplotida	Euplotidae	Euplotes	Euplotes
CGCCCGTCGCTCCTACCGATTTCGAGTGATTCGGTGAACCTTCTGGACCGCGCTGGCCTCGGCCAGCGTGGGAAGTTAAGTAAACCATATCACTTAGAGGAAGGAGAAGTCGTAACAAGGTATCC	BE	2.267	431838	Eukaryota	Ciliophora	NA	NA	NA	NA	Intramacronucleata
TTTATCTAGTGCTCAAGCTCATTCAGGTCCTTCGGTAGACTTAGCTATATTTAGTTTACATTTATCTGGAGCTGCT	CI	2.275	1	NA	NA	NA	NA	NA	NA	NA
CGCCCGTCGCTACTACCGATTGAATGGTTTAGCGAGATTCTCGGATTGGGCTTCAATCGGCCGCAAGGTTGACTGTAGTCTGAGAAGAAACTCAAGCTTGATCATTTAGAGGAAGTAAAAGTCGTAACAAGGTTTTC	BE	2.293	68038	Eukaryota	Gastrotricha	NA	Chaetonotida	Chaetonotidae	Chaetonotus	Chaetonotus
GTCGCTACTACCGATTGAATGGTTTAGCGAGATTCTCGGATTGGGCTTCAATCGGCCGCAAGGTTGACTGTAGTCTGAGAAGAAACTCAAGCTTGATCATTTAGAGGAAGTAAAAGTCGTAACAAGGTTTTC	BU	2.294	68038	Eukaryota	Gastrotricha	NA	Chaetonotida	Chaetonotidae	Chaetonotus	Chaetonotus
TTTGTCATCTGTTGAAGCACATAGTGGTCCATCTGTTGATAGAGCTATCTTTTCACTTCATTTAGCTGGTGCTTCA	CI	2.298	1	NA	NA	NA	NA	NA	NA	NA
TTTAAGTGGTATTTTAGCACATTCTAGTGGTGCTGTAGATTTTGCTATTTTTAGTTTACATTTATCTGGTTTATCA	CI	2.302	1	NA	NA	NA	NA	NA	NA	NA
CGCCCGTCGCACCTACCGATTGAATGATTCGGTGAATTCTTCGGACTGTGGTTCGGACGCTTTCGGGCGACTGAGCTGTGGGAAGTTGTTTAAACCTCATCATTTAGAGGAAGGTGAAGTCGTAACAAGGTTTCC	BE	2.309	89043	Eukaryota	NA	Chrysophyceae	Chromulinales	Chromulinaceae	Spumella	Spumella
ATTAGCATCCAATATCGCTCACAGGGGCATATCAGTTGACCTTTCTATTTTCTCTCTTCACTTAGCAGGAATCTCC	CI	2.311	697995	Eukaryota	Arthropoda	Insecta	Trichoptera	Hydroptilidae	Paroxyethira	Paroxyethira
ATCCTGTTTTCCGAAAACAAACAAAAGTTCAGAAAAAAG	TP	2.325	4118	Eukaryota	Streptophyta	Magnoliopsida	Solanales	Convolvulaceae	NA	Convolvulaceae
ATTGGCAGGAAATTTATTTCATTCAAGATTTTCAGTAGATCTAGCTATTTTCAGTTTGCATTTAGCAGGAGCCTCT	CI	2.332	229837	Eukaryota	Arthropoda	Arachnida	Sarcoptiformes	Hydrozetidae	NA	Hydrozetidae
GTCCACGCCCTAAACGATGTCGACTAGTTGTTCGGGAAGGTGACTTCTTGAGTAACGTAGCTAACGCGTGAAGTCGACCGCCTGGGGAGTACGGCCGCAAGGTTA	UM	2.338	392735	Bacteria	Proteobacteria	Betaproteobacteria	Rhodocyclales	Zoogloeaceae	Uliginosibacterium	Uliginosibacterium
TTTATCATCAATTGAAGCACATTCTGGAGGTTCAGTAGATTTAGCAATTTTTAGTTTACATTTAGCTGGTGCATCT	CI	2.349	1	NA	NA	NA	NA	NA	NA	NA
GTCCACGCCCTAAACGATGCTGACTAGTTGTTCGGGATTTACATCCTGAGTAACGTAGCTAACGCGTGAAGTCAGCCGCCTGGGGAGTACGGTCGCAAGATTA	UM	2.366	44013	Bacteria	Proteobacteria	Betaproteobacteria	Burkholderiales	Burkholderiaceae	Polynucleobacter	Polynucleobacter
GTCGCTTTTACCGATTGAGTGTTCAGGTGAGTCTTCTTGATAGTGTCAAAGCTAAAAATTAAACAAACCTTAGCACTTAGAGGAAAAAGAAGTCGTAACAAGGTTTCC	BU	2.366	1974272	Eukaryota	Ciliophora	Oligohymenophorea	Sessilida	NA	NA	Sessilida
CGCCCGTCGCTCCTACCGATACCGGGTGATCCGGTGAACCTTTTGGACCGTTTTCGGAAAAATAAGTAAACCATATCACCTAGAGGAAGGAGAAGTCGTAACAAGGTTTCC	BE	2.371	993382	Eukaryota	Ciliophora	Litostomatea	Haptorida	Tracheliidae	Trachelius	Trachelius
GTCGCTCCTACCGATTTCGAGTGATTCGGTGAACCTTCTGGACCGCGCTGGCCTCGGCCAGCGTGGGAAGTTAAGTAAACCATATCACTTAGAGGAAGGAGAAGTCGTAACAAGGTATCC	BU	2.378	6001	Eukaryota	Ciliophora	Prostomatea	Prorodontida	NA	NA	Prorodontida
GTCCACGCCGTAAACGGTGGGCGCTAGTTGTGCGAACCTTCCACGGTTTGTGCGACGCAGCTAACGCATTAAGCGCCCCGCCTGGGGAGTACGATCGCAAGATTA	UM	2.384	1760	Bacteria	Actinobacteria	Actinomycetia	NA	NA	NA	Actinomycetia
ACTTTCTAGCATAGGTTTCCACTCTGGAGGATCTGTTGACTTAGCTATTTTTAGCTTACACTTAGCAGGTATTTCT	CI	2.388	1	NA	NA	NA	NA	NA	NA	NA
ATTAAGCAGTACTTTATGTCATCCAGGCCCATCAGTTGATTTGGCTATTTTTAGCTTACACTTGTCAGGGGCAGCA	CI	2.388	1	NA	NA	NA	NA	NA	NA	NA
TCTTTCAAGAAACATTTCTCATTCAGGGGCAAGAGTTGATCTAACAATCTTCTCTTTGCATCTTGCTGGCGCAAGA	CI	2.402	1	NA	NA	NA	NA	NA	NA	NA
TCTATCATCTAGAATTGCTCATAGAGGGGCTTCTGTAGATCTTGCTATTTTTTCTTTACATCTGGCAGGAATTTCT	CI	2.405	288873	Eukaryota	Arthropoda	Insecta	Diptera	Chironomidae	Paratanytarsus	Paratanytarsus grimmii
GTCGCTCCTACCGATTTAGAGTGTTGTGGTGAACATTCTGGACTGCGACCACGCTTGTCGTGGTTGCAGGAAGTTATGCAAACCTTAACACTTAGAGGAAGGAGAAGTCGTAACAAGGTTTCC	BU	2.408	340079	Eukaryota	Ciliophora	Oligohymenophorea	Peniculida	Frontoniidae	NA	Frontoniidae
CGCCCGTCGCTCCTACCGATTTCGAGTGATCCGGTGAACCTTTTGGACCGCGTGGGCTTGACCTAACGTGGAAAATCAAGTAAACCATATCACTTAGAGGAAGGAGAAGTCGTAACAAGGTTTCC	BE	2.409	5878	Eukaryota	Ciliophora	NA	NA	NA	NA	Ciliophora
CGCCCGTCGCACCTACCGATTGAATGATTCGATGAAACTTTCGGACTGTGATCAGGACGCTCTCGGGCGACCAGGTCGTGGGAAGTTATTTAAATCTCATCATTTAGAGGAAGGTGAAGTCGTAACAAGGTTTCC	BE	2.41	2825	Eukaryota	NA	Chrysophyceae	NA	NA	NA	Chrysophyceae
TCTATCAGGACCTGTAGCTCACTCTGGTTCATCAGTTGATCTAGCTATTTTCTCATTACACTTAGCTGGGTTATCA	CI	2.415	109671	Eukaryota	Mollusca	Gastropoda	NA	Physidae	Physella	Physella acuta
ACTAGCTTCTAATATAGCCCACAGTGGCATGTCTGTTGATTTAGCTATTTTTTCTTTACATTTAGCAGGGATTTCA	CI	2.416	57995	Eukaryota	Arthropoda	Insecta	Trichoptera	Hydroptilidae	NA	Hydroptilidae
TTAATTAATTAATTTTTTTTTTAATTTTTTTTAATTTA	WV	2.419	41366	Eukaryota	Nemertea	Enopla	Monostilifera	Tetrastemmatidae	Prostoma	Prostoma eilhardi
ATCCTGTTTTCAAAAAACAAACAAAGGGGCAGAAGGTGAAAAAAG	TP	2.428	4037	Eukaryota	Streptophyta	Magnoliopsida	Apiales	Apiaceae	NA	Apiaceae
TCTGTCCGGAATTGTAGCTCACGCAGGTGGGAGAGTTGATTTTGCGATTTTCTCTCTTCACTTAGCTGGTGCTTCT	CI	2.431	1	NA	NA	NA	NA	NA	NA	NA
CGCCCGTCGCTCCTACCAATTTCGAGTGATCTGGTGAACATCTTTGGACTGTCGAGCAATCGCGAAATTAGAGTGAACCTGATCACTTAGAGGAAGGAGAAGTCGTAACAAGGTTTCC	BE	2.431	5935	Eukaryota	Ciliophora	Spirotrichea	Euplotida	Euplotidae	Euplotes	Euplotes
GTCGCTCCTACCAATTTCGAGTGATCTGGTGAACATCTTTGGACTGTCGAGCAATCGCGAAATTAGAGTGAACCTGATCACTTAGAGGAAGGAGAAGTCGTAACAAGGTTTCC	BU	2.431	5935	Eukaryota	Ciliophora	Spirotrichea	Euplotida	Euplotidae	Euplotes	Euplotes
CGCCCGTCGCTTTTACCGATTGAGTGTTCAGGTGAGTCTTCTTGATAGTGTCAAAGCTAAAAATTAAACAAACCTTAGCACTTAGAGGAAAAAGAAGTCGTAACAAGGTTTCC	BE	2.436	1974272	Eukaryota	Ciliophora	Oligohymenophorea	Sessilida	NA	NA	Sessilida
ATCCCTTTTTGGAAAAACAAGTGGTTCTCAAACTAGAACCCAAAAGAAAAG	TP	2.445	147271	Eukaryota	Streptophyta	Magnoliopsida	Poales	Poaceae	Paspalum	Paspalum
GTCCACGCCGTAAACGGTGGGCGCTAGGTGTGGGGAACATTCCACGTTCTCCGTGCCGCAGCTAACGCATTAAGCGCCCCGCCTGGGGAGTACGGCCGCAAGGCTA	UM	2.457	1760	Bacteria	Actinobacteria	Actinomycetia	NA	NA	NA	Actinomycetia
ATCACGTTTTCCGAAAACAAACAAAGGTTCAGAAAGCGAAAATCAAAAAG	TP	2.458	4209	Eukaryota	Streptophyta	Magnoliopsida	Asterales	NA	NA	Asterales
ATTGGCAGGGAATCTATTTCACTCAAGATTTTCAGTGGATCTAGCGATTTTCAGCTTGCATTTAGCAGGAGCCTCT	CI	2.459	1	NA	NA	NA	NA	NA	NA	NA
TTTATCGGGTGTTATAAGTCATTCAGGTCCGTCTGTAGATTTAGCAATTTTTAGTCTGCATTTAGCTGGAATTTCT	CI	2.462	6656	Eukaryota	Arthropoda	NA	NA	NA	NA	Arthropoda
GTTGAGGAGTTACTCGGAATGCTGCCAAGATATCAGTATCCTTGGTTTCATATTCAGGAGTATAATAAGTCAATTTGTAATCTTTAACACCAGCTTTAAATCCAGC	MZ	2.473	16362	Eukaryota	Streptophyta	Magnoliopsida	Alismatales	Potamogetonaceae	NA	Potamogetonaceae
TTTATCATCCGTTCAATTTCATTCTGGACCTTCGGTTGATTTAGCTATTTTTAGTCTACATATAGCTGGAGCTGCA	CI	2.481	1	NA	NA	NA	NA	NA	NA	NA
ATCTTATTGTTTGAGAATAA	TP	2.484	99399	Eukaryota	Streptophyta	Bryopsida	Hypnales	Amblystegiaceae	Amblystegium	Amblystegium
ATTATCAAGTGCACAAGCTCACTCTGGACCTTCTGTTGATTTAGCAATATTTAGCTTACATTTATCTGGGGCAGCG	CI	2.486	1	NA	NA	NA	NA	NA	NA	NA
CGCCCGTCGCTCCTACCGATTTCGAGTGATTCGGTAAACCTTTTGGACAGCGTTTGGTCTCGTGCCAGATGTTGAAAGTCAAGTAAACCATATCACTTAGAGGAAGGAGAAGTCGTAACAAGGTTTCC	BE	2.489	486728	Eukaryota	Ciliophora	Spirotrichea	Urostylida	NA	NA	Urostylida
CGCCCGTCGCTACTACCGATTGAATGGTTTAGCGAGATTCTCGGATTGGGCCTTATCCGGCCGCAAGGTTGAATGAGGTCTGAGAAGAAACTCAAGCTTGATCATTTAGAGGAAGTAAAAGTCGTAACAAGGTTTTC	BE	2.494	68038	Eukaryota	Gastrotricha	NA	Chaetonotida	Chaetonotidae	Chaetonotus	Chaetonotus
TTTACCTAAACATTACATTATAGGTAATTAAGGGTTCG	WV	2.494	6386	Eukaryota	Annelida	Clitellata	Haplotaxida	Naididae	Tubifex	Tubifex tubifex
TTTATCATAAATATAAAATTATTATATTAAGATTTG	WV	2.496	1	NA	NA	NA	NA	NA	NA	NA
GTTGAGGAGTTACTCGGAATGCTGCCAAGATATCAGTATCTTTGGTTTCATAGTCAGGAGTATAATAAGTCAATTTGTAATCTTTAACCCCAGCTTTGAATCCAAC	MZ	2.499	4037	Eukaryota	Streptophyta	Magnoliopsida	Apiales	Apiaceae	NA	Apiaceae
GTCGCTACTACCGATTGAATGGTTTAGTGAGATTGTTGGATTCTAGTCTAAGAAATGGCAACATTTCTATGACCGGGAAAAGACACTCAAACTTGATCATTTAGAGGAAGTAAAAGTCGTAACAAGGTTTCC	BU	2.501	31262	Eukaryota	Platyhelminthes	Rhabditophora	Tricladida	Dugesiidae	NA	Dugesiidae
ACTATCTTCAATAGAATTCCACTCTGGTGGATCTGTTGATTTAGCTATTTTTAGTTTACATCTAGCGGGTATTTCT	CI	2.506	50557	Eukaryota	Arthropoda	Insecta	NA	NA	NA	Insecta
GTCGCTACTACCGATTGAATGGTTTAGCGAGATTCTCGGATTGGGCCTTATCCGGCCGCAAGGTTGAATGAGGTCTGAGAAGAAACTCAAGCTTGATCATTTAGAGGAAGTAAAAGTCGTAACAAGGTTTTC	BU	2.51	68038	Eukaryota	Gastrotricha	NA	Chaetonotida	Chaetonotidae	Chaetonotus	Chaetonotus
TCTAGCTGGGATTGTAGCCCACGGTGGTGGAAGGGTGGACTTTGCCATTTTCTCTCTTCATATTGCAGGTATCTCT	CI	2.51	1	NA	NA	NA	NA	NA	NA	NA
TTTAAGTAGTGTTGAAGCTCATTCAGGTCCTTCGGTTGATTTAGCTATTTTTAGTCTTCATTTAGCCGGAGCTTCG	CI	2.51	2870	Eukaryota	NA	Phaeophyceae	NA	NA	NA	Phaeophyceae
GTCGCTCCTACCGATTGAGCGGTCCGGTGAATCACTCGGACCGGTAGCGCACTTTCGAGAGCGCTGTTGGAAAGTTTTGTAAACCTTATCGCTTAGAGGAAGGAGAAGTCGTAACAAGGTTTCC	BU	2.512	1	NA	NA	NA	NA	NA	NA	NA
TTTATCTGGTATTGTCGCCCACGCTGGTGGGAGAGTAGATTTTGCTATTTTCTCTCTTCACCTTGCCGGTGCGTCG	CI	2.512	41372	Eukaryota	Gastrotricha	NA	Chaetonotida	Chaetonotidae	NA	Chaetonotidae
ATTATCAGGTAATATCGCTCATGCCGGGGGATCAGTTGATTTAGCTATTTTTTCATTACACTTGGCTGGTGTTTCT	CI	2.52	145637	Eukaryota	Mollusca	Gastropoda	Littorinimorpha	Tateidae	Potamopyrgus	Potamopyrgus antipodarum
CGCCCGTCGCTCCTACCGATTTCGAGTGGTCCGGTGAACCTTTCGGACCGGGGGTGGCTCGTCCACTCCTGGGAAGTCAAGTAAACCACATCACTTAGAGGAAGGAGAAGTCGTAACAAGGTTTCC	BE	2.52	141411	Eukaryota	Ciliophora	Spirotrichea	NA	NA	NA	Choreotrichia
GTCTGGCAAAAGGCAGCGATATTCGCAGTAGCCA	TP	2.524	1	NA	NA	NA	NA	NA	NA	NA
GTCCACGCCCTAAACGATGTCAACTAGGTGTTGGGTGGGTAAAACCATTTAGTACCGGAGCTAACGCGTGAAGTTGACCGCCTGGGGAGTACGGCCGCAAGGTTA	UM	2.526	206389	Bacteria	Proteobacteria	Betaproteobacteria	Rhodocyclales	NA	NA	Rhodocyclales
CGCCCGTCGCTACTACCGATTGAATGGTTTAGCGAGATCCTCGGATTGGACCTTGTTCGTGCGCAAGTATGGACGAGGCCTGAGAAGAAGCTCAAGCTTGATCATTTAGAGGAAGTAAAAGTCGTAACAAGGTATTC	BE	2.53	41372	Eukaryota	Gastrotricha	NA	Chaetonotida	Chaetonotidae	NA	Chaetonotidae
GTCCACACTGTAAACGATGATAACTAGGTGTCGGCCGAATCTGGTCGGTGCCACAGCGAAAGCGTTAAGTTATCCACCTGGGGAGTACGCCGGCAACGGTG	UM	2.532	89373	Bacteria	Bacteroidetes	Cytophagia	Cytophagales	Cytophagaceae	NA	Cytophagaceae
ACTAGCAGGCAACCTAGCCCACGCAGGAGCCTCAGTAGATCTAGCTATCTTCTCCCTCCATCTAGCAGGTGTCTCA	CI	2.533	72013	Eukaryota	Chordata	Aves	Gruiformes	Rallidae	Porphyrio	Porphyrio melanotus
GTCGCTACTACCGATTGAATGGTTTAGCAAGGTCCTCGGATTGGTGCCGACTAGGTGGCAACACTTGGTCGGATGCTGAGAAGAAGATCAAACTTGATCATTTAGAGGAAGTAAAAGTCGTAACAAGGTTTCC	BU	2.539	39217	Eukaryota	Platyhelminthes	Rhabditophora	Macrostomida	Macrostomidae	Macrostomum	Macrostomum
TCTATCAGGACCTGTAGCTCACTCTGGTTCATCAGTAGATCTTGCTATTTTCTCATTACACTTAGCTGGGTTATCA	CI	2.543	109671	Eukaryota	Mollusca	Gastropoda	NA	Physidae	Physella	Physella acuta
CGCCCGTCGTTGCTACCGATTGGCTGTGGGATAGAGTTGGGGGGAGGGCGTCTCTTAGGGGCGACCTTTTGAGATGCCGCGAATCCCAACAATATTTCTCAGCTAGAGGAAGCAAAAGTCGTAACAAGGTTGCT	BE	2.546	2603949	Eukaryota	Euglenozoa	NA	Diplonemea	Diplonemidae	NA	Diplonemidae
GTCCACGCCGTAAACGTTGGGAACTAGATGTAGGGTCCATTCCACGGATTCTGTGTCGCAGCTAACGCATTAAGTTCCCCGCCTGGGGAGTACGGCCGCAAGGCTA	UM	2.547	85006	Bacteria	Actinobacteria	Actinomycetia	Micrococcales	NA	NA	Micrococcales
CTAGCCCTAAACAAAAGTAGCAACCTCACACCTGCTGCTCGCCCGGGAACTACGAGCATAAGCTTAAAACCCAAAGGACTTGGCGGTGCTTTAGACCCAC	RV	2.55	86236	Eukaryota	Chordata	Actinopteri	Gobiiformes	Eleotridae	Gobiomorphus	Gobiomorphus
CGCCCGTCGCTACTATCGATTGAGCGGTTCAGTGAGGGCCTCGGATTGGTCTCGGTCTGGCACGCAAGTGCCGGCACCGTTGGCCGAGAAGACGCTCGAACTCGATCGCTTGGAGAAAGTAAAAGTCGTAACAAGGTTTCC	BE	2.554	109671	Eukaryota	Mollusca	Gastropoda	NA	Physidae	Physella	Physella acuta
GTCGCTACTACCGATTGAATGGTTTAGCGAGATTCTCGGATCGGGCCTCGTCCGGCCGCAAGGTTGAATGAGGTTTGAGAAGAAACTCAAGCTTGATCATTTAGAGGAAGTAAAAGTCGTAACAAGGTTTTC	BU	2.555	41372	Eukaryota	Gastrotricha	NA	Chaetonotida	Chaetonotidae	NA	Chaetonotidae
CGCCCGTCGCTACTACCGATTGAATGGTTTAGCGAGATTCTCGGATTGGGCTTCAATCGGCCGCAAGGTTGACTGAAGTCTGAGAAGAAACTCAAGCTTGATCATTTAGAGGAAGTAAAAGTCGTAACAAGGTTTTC	BE	2.558	68038	Eukaryota	Gastrotricha	NA	Chaetonotida	Chaetonotidae	Chaetonotus	Chaetonotus
GTCGCTCCTACCGATGGGACGAAGAGATGAACCTGGCGGACCGAACCGCAAGGTAAGGGAAACCAGTTAAATCTCTTCGTCTGTAGGAAGGAAAAGTCGTAACAAGGTCTTC	BU	2.561	5761	Eukaryota	Heterolobosea	NA	NA	Vahlkampfiidae	Naegleria	Naegleria
TTTACTATATTTATACATGGTTAAGTTTGTTTAAATATCGCAGCATAAATTTAGTCTATGATCATTTAATTCTGGTTAATATGGGAGACGCTAAATGAGATAAATTATATTTAACTTTCTAAACTAATTTATAAGACAATGTATAAAGGGTAGTTTC	WV	2.567	1	NA	NA	NA	NA	NA	NA	NA
ATTTTTTCTTTATAGAAATGAATAA	TP	2.569	1	NA	NA	NA	NA	NA	NA	NA
GTTGAGGAGTTACTCGAAATGCTGCCAAGATATCATGTGCATGGGGTTCATAGTCAGGAGTATAATAATTCAATTTATATTCTTTAACACCGGCTTTGAATCCAAC	MZ	2.57	61508	Eukaryota	Streptophyta	Magnoliopsida	Caryophyllales	Polygonaceae	Persicaria	Persicaria
GTCGCTCCTACCGATTGAATGGTCCGGCGAAATCTTCAGATTGCTGGCGAGGCTAACCCCTCGCTGTGAGAAGTTGATTAAACCTTATCATTTAGAGGAAGGAGAAGTCGTAACAAGGTTTCC	BU	2.572	3030	Eukaryota	NA	Cryptophyceae	Cryptomonadales	Cryptomonadaceae	Cryptomonas	Cryptomonas
GTTGAGGAGTCATACGAAATGCAGCTAAAATATCAGTTTCTTTTACTTCATATTCAGGAGTATAATAAGTTAATCTATAATCTTTTACCCCTGCTTTAAATCCAGC	MZ	2.573	3179	Eukaryota	Streptophyta	Zygnemophyceae	Zygnematales	Zygnemataceae	Spirogyra	Spirogyra
TCTTTCATCTAACTTAGCACATACAGGTAGAGCTGTTGACCTATCTATTTTCTCCCTTCATATGGCTGGCATTTCT	CI	2.574	144281	Eukaryota	Arthropoda	Insecta	Trichoptera	Leptoceridae	Triplectides	Triplectides cephalotes
GTCGCTACTACCGATTGAATGGTTTAGCGAGATCCTCGGATTGGACCTTGTTCGTGCGCAAGTATGGACGAGGCCTGAGAAGAAGCTCAAGCTTGATCATTTAGAGGAAGTAAAAGTCGTAACAAGGTATTC	BU	2.575	41372	Eukaryota	Gastrotricha	NA	Chaetonotida	Chaetonotidae	NA	Chaetonotidae
TTTACTTAAATTATAATTAAATTATAATATAGTTTG	WV	2.581	2759	Eukaryota	NA	NA	NA	NA	NA	Eukaryota
ATTATCAAGTATTCAAGCTCATTCAGGTGCTTCAGTTGATTTAGCAATTTTTAGTTTACACTTATCTGGTATTTCT	CI	2.587	2759	Eukaryota	NA	NA	NA	NA	NA	Eukaryota
CGCCCGTCGCTCCTACCGATTGAATGGTCCGGCGAAATCTTCAGATTGCTGGCGAGTTCTTCACGGTTCTCGCTGTGAGAAGTTGATTAAACCTTATCATTTAGAGGAAGGAGAAGTCGTAACAAGGTTTCC	BE	2.588	3030	Eukaryota	NA	Cryptophyceae	Cryptomonadales	Cryptomonadaceae	Cryptomonas	Cryptomonas
CGCCCGTCGCTACTACCGACTGGAACATATCTTGAGCATGTCGGATTGAGCCGAGCTGGCTGGCAACAGTCGGCCCGTGCCCGAGAAGATATGCAAAAGACGTGTTTTGGAGGAAGTAAAAGTCGTAACAAGGTTTCC	BE	2.593	55816	Eukaryota	Annelida	Clitellata	Crassiclitellata	Aeolosomatidae	Aeolosoma	Aeolosoma
TTTATCGCTGCGAGGTTTTAGAAACAGGTTTTCTGCGGATTTTGGAATTCTGTCTTTACATGTATCTGGAGCTGCT	CI	2.599	1	NA	NA	NA	NA	NA	NA	NA
ATTATCAAGTGCACAAGCTCACTCTGGACCTTCTGTTGATTTAGCAATTTTTAGCTTACATTTATCTGGGGCAGCG	CI	2.601	4762	Eukaryota	Oomycota	NA	NA	NA	NA	Oomycota
TTTACTATAGTTATATAGTGTTTAGTTTGTTTAAATATCGCAGGATAAATTTAGTTTATGATCACTTAACTCTGGTTAATTTGGGAGACAGCCTTGAGATAGATTATATTTAACTTTCTGAACTAATTTATAAGACATTGTATAATGGGTAGTTTC	WV	2.601	1	NA	NA	NA	NA	NA	NA	NA
TTGATTCTAACCTATATCACTTATTCGATAGAATTTG	WV	2.605	169929	Eukaryota	Annelida	Clitellata	Crassiclitellata	Ocnerodrilidae	Eukerria	Eukerria saltensis
TTTGTCTTTGCGTGGTTTTAGAAACAGGTTTTCAGCAGATTTTGGAATTCTCTCCTTGCATGTTTCAGGAGCTGCT	CI	2.613	1	NA	NA	NA	NA	NA	NA	NA
TGGAGGGGGTTGTGGCACTGGGGGCTGGACTGGAGGAGGGGTTGGGGTTTAAGCAGGTTTTTCAGAAGAA	WV	2.615	1	NA	NA	NA	NA	NA	NA	NA
GTTGAGGAGTTACTCGGAATGCTGCCAAGATATCCGTATCTTTTGTCTCATACTCAGGAGTATAATAATTCAATTTGTAATCTTTAACACCAGCTTTGAATCCAGC	MZ	2.62	284551	Eukaryota	Streptophyta	Magnoliopsida	Alismatales	Araceae	NA	Lemnoideae
CGCCCGTCGCTACTACCGATTGAATGGTTTAGTGAGATCGTTGGATTCTGATTTAAGAAATGGCAACATTTCTATAATTGGGAAAAGACAATCAAACTTGATCATTTAGAGGAAGTAAAAGTCGTAACAAGGTTTCC	BE	2.623	69520	Eukaryota	Platyhelminthes	Rhabditophora	Tricladida	Dugesiidae	Cura	Cura
CGCCCGTCGCTCCTACCGATTGAGCGGTCCGGTGAATCACTCGGACCGGTAGCGCACTTTCGAGAGCGCTGTTGGAAAGTTTTGTAAACCTTATCGCTTAGAGGAAGGAGAAGTCGTAACAAGGTTTCC	BE	2.625	33630	Eukaryota	NA	NA	NA	NA	NA	Alveolata
GTTGAGGAGTTACTCGGAATGCTGCCAAGATATCAGTATCTTTGGTTTCGTACTCAGGAGTATAATAAGTCAATTTGTAGTCTTTTACACCAGCTTTGAATCCAAC	MZ	2.629	4118	Eukaryota	Streptophyta	Magnoliopsida	Solanales	Convolvulaceae	NA	Convolvulaceae
CAGGAACGCTGTAGCCCTTCTTGACTCCTGCATTCTCAATCAGCCAGGCTGCCGAAAGTTTGACCAA	WV	2.634	1	NA	NA	NA	NA	NA	NA	NA
TTAGCCGTAAACTTTGATGTTAACGTACAACTAGCATCCGCCAGGGAACTACAAGCGTCAGCTTAAAACCCAAAGGACTTGGCGGTGCCTCACACCCAC	RV	2.635	170203	Eukaryota	Chordata	Actinopteri	Osmeriformes	Retropinnidae	Retropinna	Retropinna retropinna
TCTCGCAGGTAACCTAGCCCATGCCGGACCTTCTGTAGACTTAACCATCTTTTCCCTTCACCTAGCGGGCATCTCC	CI	2.635	33528	Eukaryota	Chordata	Actinopteri	Cyprinodontiformes	Poeciliidae	Gambusia	Gambusia affinis
TTTAGACGCACTAGCAGATCATAAAAAACATTCTTTTCAAAAAAATGAAACCAACTGACCCCTGCTTCAATGTCTTTG	WV	2.635	33528	Eukaryota	Chordata	Actinopteri	Cyprinodontiformes	Poeciliidae	Gambusia	Gambusia affinis
ATTAAGTTCTGTACAAGCACACTCTGGACCTTCGGTAGATCTAGCAATTTTTAGTTTACATTTAGCTGGGGCTTCA	CI	2.644	1	NA	NA	NA	NA	NA	NA	NA
ATTAAGCAGTATTTTAGCACACTCTGGTCCAGCTGTTGATTTAGCAATTTTTAGTTTACATTTATCTGGAGCGGGT	CI	2.647	1	NA	NA	NA	NA	NA	NA	NA
TTCAATTTACTAGTTCAACTTATATAAAAACAACCTAATGGGCTAAAACAAAATAAATATGAACTAAAAAATTTCG	WV	2.648	10116	Eukaryota	Chordata	Mammalia	Rodentia	Muridae	Rattus	Rattus norvegicus
TTTATAATTTCTTTTAGGTATATTTATATTAAAAAATAATTTAGTAGAAATTATTTC	WV	2.654	77650	Eukaryota	Arthropoda	Branchiopoda	Diplostraca	Daphniidae	Simocephalus	Simocephalus
GTCGCTACTATCGATTGAGCGGTTCAGTGAGGGCCTCGGATTGGTCTCGGTCTGGCACGCAAGTGCCGGCACCGTTGGCCGAGAAGACGCTCGAACTCGATCGCTTGGAGAAAGTAAAAGTCGTAACAAGGTTTCC	BU	2.656	109671	Eukaryota	Mollusca	Gastropoda	NA	Physidae	Physella	Physella acuta
CGCCCGTCGCTACTACCGATTGAATGGTTTAGTGAGATCTTCGGATTGGTCCGGAGGTGGCCGCAAGGTTGCCTCTAGGTTCTGAGAAGATGATCAAACTTGATCATTTAGAGGAAGTAAAAGTCGTAACAAGGTTTCC	BE	2.661	84394	Eukaryota	Rotifera	Eurotatoria	Ploima	NA	NA	Ploima
CGCCCGTCGCTCCTACCGATACCGGGTGATCCGGTGAACCTTTTGGACCGTTAACGCGGAAATAAACGTAAACCATATCACCTAGAGGAAGGAGAAGTCGTAACAAGGTTTCC	BE	2.668	375590	Eukaryota	Ciliophora	Litostomatea	Haptorida	Lacrymariidae	NA	Lacrymariidae
TTTATCTCAAATATATAACCTAAATATTCTAAGATTCG	WV	2.671	195543	Eukaryota	Annelida	Clitellata	Haplotaxida	Naididae	Branchiura	Branchiura sowerbyi
CGCCCGTCGCTACTACCGATTGAATGGTTTAGTGAGATTGTTGGATTCTGATCTAAGAAATGGCAACATTTCTATGAATGGGAAAAGACACTCAAACTTGATCATTTAGAGGAAGTAAAAGTCGTAACAAGGTTTCC	BE	2.675	31262	Eukaryota	Platyhelminthes	Rhabditophora	Tricladida	Dugesiidae	NA	Dugesiidae
TTTACCTTTAACTCATTCCTAAAATGAGCTACGGTTCG	WV	2.677	1	NA	NA	NA	NA	NA	NA	NA
GTCCACGCCGTAAACTATGGAAGCTAGCCGTCAGTCAGCTTGCTGAGTGGTGGCGCAGCTAACGCATTAAGCTTCCCGCCTGGGGAGTACGGTCGCAAGATTA	UM	2.678	28211	Bacteria	Proteobacteria	Alphaproteobacteria	NA	NA	NA	Alphaproteobacteria
TTTAGCCGGAAATCTTTCACACGCAGGCCCTTCAGTTGATATAGCAATTTTTTCTCTTCATTTAGCAGGAGCATCT	CI	2.685	33317	Eukaryota	NA	NA	NA	NA	NA	Protostomia
CGCCCGTCGCTACTACCGATTGTGGGTACACAAGTGAGATCTTTGGACTGTCTGAGCCTCGTGCGTTGGCGCAAGCTTGCGCATCGAGCTATGCGATGATGGGAAGAGGCTCGAACTTGTGTACCTAGAGGAAGTAAAAGTCGTAACAAGGTTTCC	BE	2.691	1	NA	NA	NA	NA	NA	NA	NA
CGCCCGTCGCTACTACCGATTGAATGGTTTAGCGAGATTCTCGGATCGGGCCTCGTCCGGCCGCAAGGTTGAATGAGGTTTGAGAAGAAACTCAAGCTTGATCATTTAGAGGAAGTAAAAGTCGTAACAAGGTTTTC	BE	2.692	68038	Eukaryota	Gastrotricha	NA	Chaetonotida	Chaetonotidae	Chaetonotus	Chaetonotus
CGCCCGTCGCACCTACCGATCGAATGATTCGGTGAAGACGCGGGATCGTCTGGCTCGCAGTCGCGGGACAGATTTTTTCGAGAACGCGTCTGAACCTCATCACTTAGAGGAAGGTGAAGTCGTAACAAGGTTTCC	BE	2.695	2833	Eukaryota	NA	Xanthophyceae	NA	NA	NA	Xanthophyceae
CGCCCGTCGCTACTACCGATTGAATGATTTAGTGAGGGCTTCGGACTGGGACCGATGCGGCCTTTCGGGGTCGCGCCGGCCTTCCGGAAAGATGTCCAAACTGTATCATTTAGAGGAAGTAAAAGTCGTAACAAGGTTTCC	BE	2.695	6656	Eukaryota	Arthropoda	NA	NA	NA	NA	Arthropoda
CGCCCGTCGCTCCTACCGATTTCGAGTGATGTGGTGAACTATCTGGACTGCGGATGGGCTTGAACCATTTGCGGGAAGTTTCGTAAACCTTATCACTTAGAGGAAGGAGAAGTCGTAACAAGGTTTCC	BE	2.703	5884	Eukaryota	Ciliophora	Oligohymenophorea	Peniculida	Parameciidae	Paramecium	Paramecium
TTTAGACGCTAGGAAGACCATGTTAAACAACCCCTTGTGCGGGAGAGAACTTAGTGGCACCTATCTTGACTGTCTTCG	WV	2.707	61620	Eukaryota	Chordata	Actinopteri	Galaxiiformes	Galaxiidae	Galaxias	Galaxias maculatus
ATTGTCTAGAAATGTTGCTCATGCTGGAAGTTCTGTTGATCTTGCTATTTTTTCTTTGCATCTTGCTGGGGTATCT	CI	2.709	35726	Eukaryota	Nemertea	Enopla	Monostilifera	Tetrastemmatidae	NA	Tetrastemmatidae
GTCGCTCCTACCGATTTCGAGTGGTCCGGTGAACCTTTTGGACTGCGTGGGGTCTCGTGCCTCGTGCGGAAAATCAAGTAAACCATATCACTTAGAGGAAGGAGAAGTCGTAACAAGGTTTCC	BU	2.709	5973	Eukaryota	Ciliophora	Spirotrichea	Sporadotrichida	Halteriidae	Halteria	Halteria
CGCCCGTCGCTCCTACCGATTTCGAGTGATGAGGTGAACCCTCCGGACTATGCACTCACGTGTTGGGAAGTTGAGTAAACCTTATCACTTAGAGGAAGGAGAAGTCGTAACAAGGTATCT	BE	2.713	219169	Eukaryota	Ciliophora	Heterotrichea	Heterotrichida	Stentoridae	NA	Stentoridae
GTCCACGCCCTAAACGATGTCAACTAGTTGTTGGTAGGGTTAAACCTATTAGTAACGTAGCTAACGCGTGAAGTTGACCGCCTGGGGAGTACGGTCGCAAGATTA	UM	2.715	206389	Bacteria	Proteobacteria	Betaproteobacteria	Rhodocyclales	NA	NA	Rhodocyclales
TTTAAGTGGTATTGATGGTCATCCAGGTGCTAGTGTTGATCTTGGTATTTTTAGTTTACATATAGCTGGAATATCA	CI	2.715	1	NA	NA	NA	NA	NA	NA	NA
TTTACCTATAAGCCACATAAACAGTGGTTAGCGGTTCG	WV	2.721	6386	Eukaryota	Annelida	Clitellata	Haplotaxida	Naididae	Tubifex	Tubifex tubifex
GTCCACGCCGTAAACGATGATTACTAGGTGTTGGGGGTCGAACCTCAGCGCCCAAGCTAACGCGATAAGTAATCCGCCTGGGGAGTACGTACGCAAGTATG	UM	2.728	848	Bacteria	Fusobacteria	Fusobacteriia	Fusobacteriales	Fusobacteriaceae	Fusobacterium	Fusobacterium
ATGGCCGTAAAACTTGACAGTAAAGTACAATTTCTGTCCGCCAGGGGACTACAAGCATCAGCTTAAAACCCAAAGGACTTGGCGGTGCCTCAGACCCAC	RV	2.732	61620	Eukaryota	Chordata	Actinopteri	Galaxiiformes	Galaxiidae	Galaxias	Galaxias maculatus
TTTATCAAATTCAGTTTATCATTTTGGTGGTTCCATTGATTTGGCTATTTTTAGTTTACATGTTGCTGGGGTGTCT	CI	2.739	104784	Eukaryota	Rotifera	Eurotatoria	Philodinida	Habrotrochidae	NA	Habrotrochidae
GTCGCTACTACCGATTGAATGGTTTAGTGAGATCTCCGGATCGGCATCAGCGCGACTTCACGGTTGTTGCTGAAGGTCGAGAAGTTGCTCAAACTTGATCATTTAGAGGAAGTAAAAGTCGTAACAAGGTTTCC	BU	2.745	6083	Eukaryota	Cnidaria	Hydrozoa	Anthoathecata	Hydridae	Hydra	Hydra
GTCGCTACTACCGATTGAATGGTTTAGCAAGGTCCTCGGATCGTGGCCGTAGGGGCACGCAAGTGTTTCTGCGGTTCGCGAGAAGACGACCAAACTTGATCATTTAGAGGAAGTAAAAGTCGTAACAAGGTTTCC	BU	2.752	6178	Eukaryota	Platyhelminthes	Trematoda	NA	NA	NA	Trematoda
TTTAAGTTCAGTTCAAGCTCATTCAGGACCTTCGGTTGATTTAGCAATTTTTAGTCTGCATTTAGCTGGAGCATCG	CI	2.753	2806	Eukaryota	Rhodophyta	Florideophyceae	NA	NA	NA	Florideophyceae
GCTGTCCAGACAAAGTGCCCATTCAGGCCCATCAGTTGATTTAACAATCTTCTCACTCCATATTGCAGGAATTAGA	CI	2.762	1	NA	NA	NA	NA	NA	NA	NA
GTCGCTACTACCGATTGAATGGTTTAGCGAGATTCTCGGATCGGGCCATATTCGCTCGCAAGGGTGAGCATGGTCTGAGAAGAAACTCAAGCTTGATCATTTAGAGGAAGTAAAAGTCGTAACAAGGTTTTC	BU	2.764	41372	Eukaryota	Gastrotricha	NA	Chaetonotida	Chaetonotidae	NA	Chaetonotidae
GTCCACGCCGTAAACGATGTCTACTAGCTGTTCGTGGTCTTGTACTGTGAGTAGCGCAGCTAACGCACTAAGTAGACCGCCTGGGGAGTACGGTCGCAAGATTA	UM	2.769	1046	Bacteria	Proteobacteria	Gammaproteobacteria	Chromatiales	Chromatiaceae	NA	Chromatiaceae
CGCCCGTCGCTCCTACCGATTTAGAGTGTTGTGGTGAACATTCTGGACTGCGACCACGCTTGTCGTGGTTGCAGGAAGTTATGCAAACCTTAACACTTAGAGGAAGGAGAAGTCGTAACAAGGTTTCC	BE	2.771	60002	Eukaryota	Ciliophora	Oligohymenophorea	Peniculida	Frontoniidae	Frontonia	Frontonia
TTTATTTTAACTCTTCAGTACCAGAAGAAGACAATTCG	WV	2.772	188203	Eukaryota	Annelida	Clitellata	Haplotaxida	Naididae	Bothrioneurum	Bothrioneurum
CGCCCGTCGCTACTACCGATTGAATGGTTTAGTGAGGCCTCGAGACTGGCGCCCGCGAGCTGGCAACAGCTTGTTGGTGCCGGGAACTTGGACAAACTTGATCATTTAGAGGAAGTAAAAGTCGTAACAAGGTTTCC	BE	2.777	28009	Eukaryota	NA	Choanoflagellata	NA	NA	NA	Choanoflagellata
ATCCTATTTTACGAAAACAAATAAGGGTTCAGAAGAAAGCAAGAATAAAAAAAG	TP	2.783	3503	Eukaryota	Streptophyta	Magnoliopsida	Fagales	Fagaceae	NA	Fagaceae
GTCGCTCCTACCGATTTCGAGTGATTCGGTGAATCTTCTGGACTGTACAGATCCTTGAGGTCTGCGCGGGAAGTTAAGTAAACCATATCACTTAGAGGAAGGAGAAGTCGTAACAAGGTTTCC	BU	2.787	431838	Eukaryota	Ciliophora	NA	NA	NA	NA	Intramacronucleata
TTTATTTTTAATATATAAACAAAATATAGAAAAATTCA	WV	2.787	66487	Eukaryota	Annelida	Clitellata	Haplotaxida	Naididae	Dero	Dero
TTTAAGTAGCGTTGAGGGTCATCCGAGTGCAGCTATTGATTTAGGTATTTTTAGTTTACATGTTGCTGGAGCTTCC	CI	2.787	1	NA	NA	NA	NA	NA	NA	NA
GTCGCTACTACCGATTGAATGGTTTAGCGAGATTCTCGGATTGGGCCTTATCCGGTCGCAAGATTGAATGAGGTCTGAGAAGAAACTCAAGCTTGATCATTTAGAGGAAGTAAAAGTCGTAACAAGGTTTTC	BU	2.791	41372	Eukaryota	Gastrotricha	NA	Chaetonotida	Chaetonotidae	NA	Chaetonotidae
CGCCCGTCGCTACTACCGATTGAATGGTTTAGCGAGATTCTCGGATCGGGCCATATTCGCTCGCAAGGGTGAGCATGGTCTGAGAAGAAACTCAAGCTTGATCATTTAGAGGAAGTAAAAGTCGTAACAAGGTTTTC	BE	2.792	41372	Eukaryota	Gastrotricha	NA	Chaetonotida	Chaetonotidae	NA	Chaetonotidae
GTTATCTAGCATGAAGTATCACTCTGGAGCGTCCGTAGATTTAGCAATATTTAGTTTACATTTATCTGGAATTGCT	CI	2.795	1	NA	NA	NA	NA	NA	NA	NA
ATCCCTTTTTGAAAAAACAAGTGGTTCTCAAACTAGAACCCAAAGGAAAAG	TP	2.798	4583	Eukaryota	Streptophyta	Magnoliopsida	Poales	Poaceae	Cenchrus	Cenchrus
CGCCCGTCGCTCCTACCGATTCCGAGTGATGAGGTGAACCCTCCGGACTGGCTCGCGCTGGGAAGTTGAGTAAACCTTATCACTTAGAGGAAGGAGAAGTCGTAACAAGGTATCT	BE	2.801	37867	Eukaryota	Ciliophora	Heterotrichea	Heterotrichida	Spirostomidae	Spirostomum	Spirostomum
CGCCCGTCGCTACTACCGATTGAATGGTTTAGTGAGATCTCCGGATCGGCATCAGCGCGACTTCACGGTTGTTGCTGAAGGTCGAGAAGTTGCTCAAACTTGATCATTTAGAGGAAGTAAAAGTCGTAACAAGGTTTCC	BE	2.802	6083	Eukaryota	Cnidaria	Hydrozoa	Anthoathecata	Hydridae	Hydra	Hydra
TTAACTATATTCTCGATCCACAACTTACCCTATGAAGATAGGAGTGCATCGAGAGTGGTAGTTTG	WV	2.805	128124	Eukaryota	Cnidaria	Hydrozoa	Limnomedusae	Olindiidae	Craspedacusta	Craspedacusta sowerbii
ACTATCTAGTATTCAAGCACACTCTGGGGCTTCTGTAGATTTAGCGATTTTTAGTTTACATTTAGCAGGTATTTCT	CI	2.807	4762	Eukaryota	Oomycota	NA	NA	NA	NA	Oomycota
GTTGAGGAGTCATACGGAATGCAGCTAAAATATCAGTTTCTTTTACTTCATATTCAGGAGTGTAATAAGTCAATCTATAATCTTTTACCCCTGCTTTAAATCCAGC	MZ	2.813	3179	Eukaryota	Streptophyta	Zygnemophyceae	Zygnematales	Zygnemataceae	Spirogyra	Spirogyra
TTTGAGTGCGTTAGCTTTTGATGGTTCTGTAGATTTTGCAATTTTTAGTCTACATATTGCAGGATTATCA	CI	2.813	1	NA	NA	NA	NA	NA	NA	NA
GTTAAGTGGAATTGAAGCACATTCAGGAGCAGCAGTTGATTTCGGTATTTTTAGTCTACATTTAGCTGGAGCATCA	CI	2.816	1	NA	NA	NA	NA	NA	NA	NA
TTTATCAAACTCTGTTTATCATTTTGGAGGCTCAGTTGATTTGGCTATTTTTAGTTTACATGTTGCTGGTGTTTCC	CI	2.817	44578	Eukaryota	Rotifera	Eurotatoria	NA	NA	NA	Bdelloidea
TTTAAGCAGTTTGCAAAGTCATTCTTCTGCAGCTGTAGATTTAGCAATTTTTAGTTTACATTTAGCTGGTATATCT	CI	2.82	1	NA	NA	NA	NA	NA	NA	NA
ATTGTCTAGTGTTCAATATCATTCTGGTGCATCTGTAGATTTAGCAATTTTTAGTTTACATTTAGCAGGGGCTTCT	CI	2.821	1	NA	NA	NA	NA	NA	NA	NA
ACTTTCCAGAAATCTAGCCCATTCTGGACCATCAGTAGATTTAGCCATTTTTTCACTCCACTTAGCTGGTGCCTCA	CI	2.822	195543	Eukaryota	Annelida	Clitellata	Haplotaxida	Naididae	Branchiura	Branchiura sowerbyi
CTCCTGCTTTCAAAAAGGAAAGAAAAAAGG	TP	2.826	1110380	Eukaryota	Streptophyta	Magnoliopsida	Caryophyllales	Polygonaceae	NA	Polygonoideae
CGCCCGTCGCTACTACCGATTGAACGTTTTAGTGAGGTATTTGGACTGGACCTCCGGAGGTTCGCGCCTCCGGTGCTGTTCGGGAAGACTCCCAAACTTGAGCGTTTAGAGGAAGTAAAAGTCGTAACAAGGTTACC	BE	2.827	84315	Eukaryota	Arthropoda	Hexanauplia	Cyclopoida	Cyclopidae	NA	Cyclopidae
ATTAAGTGGTGCAATTGCACATGCAGGACCTTCTGTCGATTTTGCTATTTTTAGTTTACATATTGCAGGAGCTTCT	CI	2.827	1	NA	NA	NA	NA	NA	NA	NA
TTTATCTTATAGCATATATATTAATGCTTAACGATTCG	WV	2.841	76585	Eukaryota	Annelida	Clitellata	Haplotaxida	Naididae	Aulodrilus	Aulodrilus pluriseta
TTTACCATTAACCTTAAATTGTAAGCTAATTGGTTCG	WV	2.843	76586	Eukaryota	Annelida	Clitellata	Haplotaxida	Naididae	Limnodrilus	Limnodrilus
GTCCACGCCGTAAACTATGATTACTCGTTTTCAGCCCCTTGGGGTTGGAGACTAAGCGAAAGTGATAAGTAATCCACCTGGGGAGTACGATCGCAAGGTTG	UM	2.846	1853230	Bacteria	Bacteroidetes	Flavobacteriia	Flavobacteriales	Crocinitomicaceae	NA	Crocinitomicaceae
CGCCCGTCGCTCCTACCGATTTCGAGTGGTCCGGTGAACCTTTTGGACTGCGTGGGGTCTCGTGCCTCGTGCGGAAAATCAAGTAAACCATATCACTTAGAGGAAGGAGAAGTCGTAACAAGGTTTCC	BE	2.855	5973	Eukaryota	Ciliophora	Spirotrichea	Sporadotrichida	Halteriidae	Halteria	Halteria
TCTTTCTACTAAATTATTTCATTCAGGAGCTTCAGTTGATTTAGCTATTTTTAGTTTACATTTAGCTGGAATCTCT	CI	2.855	6656	Eukaryota	Arthropoda	NA	NA	NA	NA	Arthropoda
GTCCACGCCGTAAACGGTGGGTGCTAGTTGTGGGTCACATTCCACGTGATCCGTGACGAAGTTAACACATTAAGCACCCCGCCTGGGGAGTACGGTCGCAAGACTA	UM	2.865	1655489	Bacteria	Actinobacteria	Actinomycetia	Micrococcales	Microbacteriaceae	NA	Luna-1 subcluster
GTCGCTATTACCGATTGAGTGTATAGGTGAACCTTCTTGATAGCGTTCGCGTTAAAAATTAAGTAAACCTTTGCACTTAGAGGAAATAAAAGTCGTAACAAGGTTTCC	BU	2.87	168256	Eukaryota	Ciliophora	Oligohymenophorea	Sessilida	Zoothamniidae	Zoothamnium	Zoothamnium
CGCCCGTCGCTCCTACCGATAGAATGCTCCGGTGAAGCACTCGGATCGCGCCGCGCCCGGCGGGCAACCTTCGGCCGCGGCATGAAAAGTTTGTTGAACCTTATCGTTTAGAGGAAGGAGAAGTCGTAACAAGGTTTCT	BE	2.871	3179	Eukaryota	Streptophyta	Zygnemophyceae	Zygnematales	Zygnemataceae	Spirogyra	Spirogyra
ATCACGTTTTCCGAAAACAAAAAAAGGTTCAGAAAGCGAAAATCAAAAAG	TP	2.871	4210	Eukaryota	Streptophyta	Magnoliopsida	Asterales	Asteraceae	NA	Asteraceae
ACTTGCTAGCATAGAATATCACTCAGGTGGTTCTGTGGACTTAGCTATTTTTAGTTTACATTTAGCTGGGATTAGC	CI	2.874	1	NA	NA	NA	NA	NA	NA	NA
CGCCCGTCGCACCTACCGATTGAATGACTCGGTGAAAAATTGGGACCGTGAGTCCGTTTGCTTCATTGCGAGTGGATTGATGGGAACTTTTTTAAACCTCGCCATTTAGAGGAAGGTGAAGTCGTAACAAGGTTTCC	BE	2.876	4777	Eukaryota	Oomycota	NA	Peronosporales	Peronosporaceae	NA	Peronosporaceae
TTAGCCCTAAACACAGATAATTACATAAACAAAATTATTCGCCAGAGTACTACTAGCAACAGCTTAAAACTCAAAGGACTTGGCGGTGCTTTATATCCTT	RV	2.877	9913	Eukaryota	Chordata	Mammalia	Artiodactyla	Bovidae	Bos	Bos taurus
GTCGCTCCTACCGATTTCGAGTGATTCGGTAAACCTTTTGGACAGCGTTTGGTCTCGTGCCAGATGTTGAAAGTCAAGTAAACCATATCACTTAGAGGAAGGAGAAGTCGTAACAAGGTTTCC	BU	2.878	486728	Eukaryota	Ciliophora	Spirotrichea	Urostylida	NA	NA	Urostylida
TTTAGCTTCTATTGAATTCCATGCAGGAACTTCTATTGAATTTGCTATTTTTAGTTTACATATTGCTGGGGCGTCT	CI	2.879	1	NA	NA	NA	NA	NA	NA	NA
ATCTTTAGGATTTCAAAAACTAGAATAAAAAAGAAAAG	TP	2.887	4734	Eukaryota	Streptophyta	Magnoliopsida	NA	NA	NA	commelinids
TTTAGCCGCAGGAATCGCTCATGCTGGAGCGTCAGTAGATCTCTCTATTTTTAGTCTACACTTAGCAGGAGCTTCT	CI	2.889	79707	Eukaryota	Arthropoda	Collembola	Entomobryomorpha	NA	NA	Entomobryoidea
GTCCACGCCGTAAACGGTGGGTGCTAGTTGTGGGCTCCATTCCACGGAGTCCGTGACGAAGTTAACACATTAAGCACCCCGCCTGGGGAGTACGGTCGCAAGACTA	UM	2.892	1760	Bacteria	Actinobacteria	Actinomycetia	NA	NA	NA	Actinomycetia
GTCGCTACTACCGATTGTGGGTACACAAGTGAGATCTTTGGACTGTCTGAGCCTCGTGCGTTGGCGCAAGCTTGCGCATCGAGCTATGCGATGATGGGAAGAGGCTCGAACTTGTGTACCTAGAGGAAGTAAAAGTCGTAACAAGGTTTCC	BU	2.893	1	NA	NA	NA	NA	NA	NA	NA
TTTATCTGGTATTTTTTCACATTCAGGTAGTGCTGTTGATTTTGGTATTTTTAGTTTACATTTAGCAGGTATTTCA	CI	2.896	313557	Eukaryota	Discosea	NA	Himatismenida	Cochliopodiidae	Cochliopodium	Cochliopodium
TTTATTTTAAATATGAAAAATAAATCATCTAAAAATTCG	WV	2.903	914218	Eukaryota	Annelida	Clitellata	Crassiclitellata	Megascolecidae	Megascolex	Megascolex laingii
CGCCCGTCGCTCCTACCGATTGAATGGTCCGGTGAAGTGTTCGGATTGCGGCGACGTGGGCGGTTTGCTGCTCGCGACGTCGAAAGAAGTCCACTGAACCTTATCATTTAGAGGAAGGAGAAGTCGTAACAAGGTTTCC	BE	2.908	241778	Eukaryota	Streptophyta	Magnoliopsida	Apiales	Apiaceae	NA	Apioideae
TTATCAGGCAACCTTGCTCACGCAGGGGCTTCTGTAGACCTAACAATCTTTTCACTCCACCTAGCGGGCGTGTCC	CI	2.909	186623	Eukaryota	Chordata	Actinopteri	NA	NA	NA	Actinopteri
TTTAGACACTAGACAACCCACGTCAAACACCCTTACTCTGCTAGGAGAGAACATTGTGGCCCTTGTCTCACCTGTCTTCG	WV	2.909	170203	Eukaryota	Chordata	Actinopteri	Osmeriformes	Retropinnidae	Retropinna	Retropinna retropinna
ATCCCTGTTTTGAGAAAAAAGGGTTTATTTTCTCTATTTCGAATTTTCTATTATATAGAAATTCAAAATAACAATTTAAAAAAGG	TP	2.91	55318	Eukaryota	Streptophyta	Magnoliopsida	Alismatales	Potamogetonaceae	Potamogeton	Potamogeton crispus
TTTAAGTTCAATTCAAGCACATTCTGGTGGTTCTGTTGATTTAGCTATTTTTAGTTTACACATTGCCGGGGCTTCT	CI	2.911	2759	Eukaryota	NA	NA	NA	NA	NA	Eukaryota
TTTACCATAAACCTTATCGTAAATAAGCTAATTGGTTCG	WV	2.917	76587	Eukaryota	Annelida	Clitellata	Haplotaxida	Naididae	Limnodrilus	Limnodrilus hoffmeisteri
CGCCCGTCGCTCCTACCGATTTCGAGTGATGAGGTGAACCCTCCGGACTATGCGCTTCGGCGTTGGGAAGTTGAGTAAACCTTATCACTTAGAGGAAGGAGAAGTCGTAACAAGGTATCT	BE	2.92	5962	Eukaryota	Ciliophora	Heterotrichea	Heterotrichida	Stentoridae	Stentor	Stentor
CTTAAGTAATTTATCAGGTCATCCTGGAGCGGCTGTTGATATGGCCATATTTAGCCTGCACCTTGCAGGTATGTCA	CI	2.921	1	NA	NA	NA	NA	NA	NA	NA
GTCGCTCCTACCGATTGAATGGTCCGGCGAAATCTTCAGATTGCTGGCGAGTTCTTCACGGTTCTCGCTGTGAGAAGTTGATTAAACCTTATCATTTAGAGGAAGGAGAAGTCGTAACAAGGTTTCC	BU	2.922	3030	Eukaryota	NA	Cryptophyceae	Cryptomonadales	Cryptomonadaceae	Cryptomonas	Cryptomonas
TTTATTAGGAAATTATTTTATATTTATTTTAAAAAATGAAAATAAAAACTTGATTTT	WV	2.928	1	NA	NA	NA	NA	NA	NA	NA
ACTGTCTTCAATCCAATTTCACTCAGGGCCTTCAGTAGATCTAGCGATATTTAGCTTACATATTGCAGGTGCAGCG	CI	2.929	1	NA	NA	NA	NA	NA	NA	NA
GTCGCTCCTACCGATTTCGAGTGATGTGGTGAACTATCTGGACTGCGGATGGGCTTGAACCATTTGCGGGAAGTTTCGTAAACCTTATCACTTAGAGGAAGGAGAAGTCGTAACAAGGTTTCC	BU	2.933	5884	Eukaryota	Ciliophora	Oligohymenophorea	Peniculida	Parameciidae	Paramecium	Paramecium
CTCCTCCTTTCCAAAAGGAAGAATAAAAAAG	TP	2.934	3618	Eukaryota	Streptophyta	Magnoliopsida	Caryophyllales	Polygonaceae	Rumex	Rumex
TTTATTTATAATATACAGTATCAGTATAGAAAAATTCA	WV	2.937	1	NA	NA	NA	NA	NA	NA	NA
CGCCCGTCGCTCCTACCGATTGAGTGATCAGGTGAACCTTCTGGACTGCGACTTCACATGAGGTTGGCGCGGGAAGTTATGTAAACCTTATTACTTAGAGGAAGGATAAGTCGTAACAAGGTTTCC	BE	2.942	60002	Eukaryota	Ciliophora	Oligohymenophorea	Peniculida	Frontoniidae	Frontonia	Frontonia
TTTATCTAGTATTTCTGCACATTCTGGTGGAGCTGTTGATTTTGCAATATTTAGTTCACATTTAGCTGGAGTATCT	CI	2.946	1	NA	NA	NA	NA	NA	NA	NA
ATTATCATCAATTCATGCACATTCAGGTGCATCTGTTGATTTAGCAATTTTTAGTTTACATTTATCAGGTATTTCT	CI	2.949	2759	Eukaryota	NA	NA	NA	NA	NA	Eukaryota
ATTATCAAGTGCATTAGGTCACCCTGGTAGTTCTGTAGATTTTGCTATATTTAGTTTACATATTGCAGGTATTTCT	CI	2.951	1	NA	NA	NA	NA	NA	NA	NA
GTCGCACCTACCGATTGAATGACTCGGTGAAAAATTGGGACCGTGAGTCCGTTTGCTTCATTGCGAGTGGATTGATGGGAACTTTTTTAAACCTCGCCATTTAGAGGAAGGTGAAGTCGTAACAAGGTTTCC	BU	2.955	4777	Eukaryota	Oomycota	NA	Peronosporales	Peronosporaceae	NA	Peronosporaceae
TCTATCATCTAACATTGCTCATGCAGGTGCTTCAGTTGATTTAGCTATTTTTTCTCTTCATTTAGCAGGTATTTCT	CI	2.958	611450	Eukaryota	Arthropoda	Insecta	Diptera	Chironomidae	Corynoneura	Corynoneura scutellata
TTTAAGCAATTTGTCAGGCCATCCTGGCGCTGCTGTTGATATGGCCATATTTAGCCTGCACCTTGCAGGTATGTCC	CI	2.959	98305	Eukaryota	Mollusca	Bivalvia	Venerida	Sphaeriidae	Pisidium	Pisidium
GTCGTTGCTACCGATTGGCTGTGGGATAGAGTTTGGGGGAGGATTCTTACTCTTGGCAACAGGTTTAAGTGTCCGAATCCAAACAATATTTCTCAGCTAGAGGAAGCAAAAGTCGTAACAAGGTTGCT	BU	2.966	2603949	Eukaryota	Euglenozoa	NA	Diplonemea	Diplonemidae	NA	Diplonemidae
TCTAGCAAGTAATCTAGCACACGCTGGACCTTCTGTAGATCTAGCTATCTTCTCCCTTCATTTAGCCGGAGCATCC	CI	2.969	61662	Eukaryota	Annelida	Clitellata	Lumbriculida	Lumbriculidae	Lumbriculus	Lumbriculus variegatus
GCTGAGGAGTTACTCGGAATGCTGCCAAGATATCAGTATCCTTGGTTTCGTACTCCGGGGTATAGTAAGTCAATTTATAATCCTTAACACCAGCTTTAAATCCAAC	MZ	2.972	4479	Eukaryota	Streptophyta	Magnoliopsida	Poales	Poaceae	NA	Poaceae
TTTAAGTTCTATACAAGCACATTCAGGGGGTTCTGTTGATCTTGCTATTTTTAGTTTACATATAGCAGGTGCTTCT	CI	2.978	2759	Eukaryota	NA	NA	NA	NA	NA	Eukaryota
CGCCCGTCGCTCCTACCGATACCGGGTGATGTGCTGAACCTTTTGGACCGATTTTCGGGAAGACAAGTAAAGCTTATCACCTAGAGGAAGGAGAAGTCGTAACAAGGTTTCC	BE	2.982	346246	Eukaryota	Ciliophora	Litostomatea	Pleurostomatida	Litonotidae	Litonotus	Litonotus
CGCCCGTCGCTCCTACCGATTTCGAGTGATTCGGTGAATCTTCTGGACTGTACAGATCCTTGAGGTCTGCGCGGGAAGTTAAGTAAACCATATCACTTAGAGGAAGGAGAAGTCGTAACAAGGTTTCC	BE	2.983	5878	Eukaryota	Ciliophora	NA	NA	NA	NA	Ciliophora
ATTAGCATCCAATATCGCTCACAGAGGCATATCAGTTGACCTTTCTATTTTCTCTCTTCACTTAGCAGGAATCTCC	CI	2.985	177604	Eukaryota	Arthropoda	Insecta	Trichoptera	Hydroptilidae	NA	Hydroptilini
GTCGCTCCTACCGATTGAATGGTCCGGCGAAGTGTTCGGATCGCGGTGACCCCGGCGGTTCGCCGCTGGGGGCGCTGTGAGAAGTTCATTGAACCTTATCACTTAGAGGAAGGAGAAGTCGTAACAAGGTTTCC	BU	2.986	3146	Eukaryota	Streptophyta	Charophyceae	Charales	Characeae	NA	Characeae
CGCCCGTCGCTCCTACCGATTGAATGGTCCGGTGAAGTGCTCGGATCGTGGCGACGTGAGTGGTTTCCCGCTCACGACGTCGTGAGAAGTTCACTGAACCTTATCATTTAGAGGAAGGAGAAGTCGTAACAAGGTTTCC	BE	2.989	13228	Eukaryota	Streptophyta	Magnoliopsida	Alismatales	Potamogetonaceae	Potamogeton	Potamogeton
ATTATCAGCTATGGCATCAGATGGATCAGTGGATATAGCTATTTTTAGTTTACATATAGCAGGTATATCA	CI	2.989	1	NA	NA	NA	NA	NA	NA	NA
GTCGCTACTACCGATTGAATGGTTTAGTGAGATCGTTGGATTCTGATTTAAGAAATGGCAACATTTCTATAATTGGGAAAAGACAATCAAACTTGATCATTTAGAGGAAGTAAAAGTCGTAACAAGGTTTCC	BU	2.99	69520	Eukaryota	Platyhelminthes	Rhabditophora	Tricladida	Dugesiidae	Cura	Cura
TTTATCAGCAGAACAAGCTCATTCAGGTCCGTCTGTTGATATGGCTATTTTTTCATTACATTTATCAGGTATATCT	CI	2.994	2759	Eukaryota	NA	NA	NA	NA	NA	Eukaryota
CTGGCCCTAAATCTTGATGCTCTACTTTACCTGAGCGTCCGCCCGAGAACTACGAGCACAAACGCTTAAAACTCTAAGGACTTGGCGGTGTCCCAAACCCAC	RV	2.996	9172	Eukaryota	Chordata	Aves	Passeriformes	Sturnidae	Sturnus	Sturnus vulgaris
TTTACTATAAACTTTTTGAATTAAAAATAATATAAACTTATTTATTTAAAAAAGTTTGGTAGTTTA	WV	2.997	6083	Eukaryota	Cnidaria	Hydrozoa	Anthoathecata	Hydridae	Hydra	Hydra
GTCGCTCCTACCGATTTCGAGTGATCCGGTGAACCTTTTGGACCGCGTGGGCTTGACCTAACGTGGAAAATCAAGTAAACCATATCACTTAGAGGAAGGAGAAGTCGTAACAAGGTTTCC	BU	2.998	194286	Eukaryota	Ciliophora	Spirotrichea	NA	NA	NA	Stichotrichia
CGCCCGTCGCTCCTACCGATACCGGGTGATGTGCTGAACTTTTTGGACCGAATTTCGGAAAGATACGTAAAGCTTATCACCTAGAGGAAGGAGAAGTCGTAACAAGGTTTCC	BE	3.001	197895	Eukaryota	Ciliophora	Litostomatea	Pleurostomatida	Amphileptidae	NA	Amphileptidae
GTCCACGCCCTAAACGATGATTACTCGACATACGCGATATACAGTGTGTGTCTGAGCGAAAGCATTAAGTAATCCACCTGGGAAGTACGTCCGCAAGGATG	UM	3.001	563835	Bacteria	Bacteroidetes	Chitinophagia	Chitinophagales	Chitinophagaceae	NA	Chitinophagaceae
GTTGAGGAGTTACTCGGAATGCTGCCAAGATATCAGTATCTTTGGTTTCATATTCAGGAGTATAATAAGTCAATTTATAATCTTTAACACCAGCCTTGAATCCAAC	MZ	3.003	3646	Eukaryota	Streptophyta	Magnoliopsida	Malpighiales	NA	NA	Malpighiales
TTTCTAGCAATCTTGCTCATGTAGGCAGTTCTGTCGATCTTTCAATTTTTTCCCTCCATATAGCTGGAGTTTCA	CI	3.004	30263	Eukaryota	Arthropoda	Insecta	Trichoptera	NA	NA	Trichoptera
GTTGAGGAGTTACTCGGAAGGCTGCCAAGATATCAGTATCTTTGGTTTGATAGTCAGGAGTATAATAAGTCAATTTATAATCTTTAACACCAGCTTTGAATCCAAC	MZ	3.009	3503	Eukaryota	Streptophyta	Magnoliopsida	Fagales	Fagaceae	NA	Fagaceae
TCTATCTAGAAATCTTGCCCATGCAGGACCGTCCGTAGACATGGCTATTTTTTCTCTTCACTTAGCAGGTGCTTCA	CI	3.012	74727	Eukaryota	Annelida	Clitellata	Haplotaxida	Naididae	Chaetogaster	Chaetogaster diastrophus
GTCGCACCTACCGATTGAATGATTCGGTGAATTCTTCGGACTGTGGTTCGGACGCTTTCGGGCGACTGAGCTGTGGGAAGTTGTTTAAACCTCATCATTTAGAGGAAGGTGAAGTCGTAACAAGGTTTCC	BU	3.013	89043	Eukaryota	NA	Chrysophyceae	Chromulinales	Chromulinaceae	Spumella	Spumella
ATCCTATTTTTCGAAAACAAACAAAGGTTCATAAAGACAGAATAAGAATACAAAAG	TP	3.021	238069	Eukaryota	Streptophyta	Magnoliopsida	Malpighiales	Salicaceae	NA	Saliceae
TCTATCAGCAATGACTTCTGATTGTTCAGTTGATTTAGCTATTTTTAGTTTACATTTATCTGGTATATCT	CI	3.022	1	NA	NA	NA	NA	NA	NA	NA
CGCCCGTCGCTACTACCGATTGGATCAACCGTTGAGAATCTCGGATCGTGATATCTCGTCTTTCATTAGACAGGCTATTGTGAGAAGTTATTCTAAATTTTTGATCTAGAGGAAGTAAAAGTCGTAACAAGGTTTCC	BE	3.022	1	NA	NA	NA	NA	NA	NA	NA
GTTATCCTCAGAACAAGCACATTCTGGGCCCTCAGTTGATATGGCGATTTTTTCTCTGCATCTTTCTGGAGTTTCC	CI	3.023	1	NA	NA	NA	NA	NA	NA	NA
CGCCCGTCGCACCTACCGATTGAATGACTCGGTGAAGTATTGGGACTGTGAATTTGTTTGCTTCATTGCATTCAAGTTTGTGGGAACTTTCCTTAACCTCGCCATTTAGAGGAAGGTGAAGTCGTAACAAGGTTTCC	BE	3.028	4769	Eukaryota	Oomycota	NA	Saprolegniales	Saprolegniaceae	Saprolegnia	Saprolegnia
ATTAAGTAGTATTCAATCACATTCAGGACCAGCTGTAGATTTAGCTATTTTTAGTTTACATTTATCTGGTGCAGCC	CI	3.033	2759	Eukaryota	NA	NA	NA	NA	NA	Eukaryota
GTCCACGCCCTAAACGATGTCAACTGGTTGTTGGGTCTTAACTGACTCAGTAACGAAGCTAACGCGTGAAGTTGACCGCCTGGGGAGTACGGCCGCAAGGTTG	UM	3.036	80864	Bacteria	Proteobacteria	Betaproteobacteria	Burkholderiales	Comamonadaceae	NA	Comamonadaceae
CGCCCGTCGCTCCTACCGATTTCGAGTGATCCGGTGAATCATTTGGACCGCATGGGCTTGACCTAATGTGGAAAATCTAGTAAACCATATCACTTAGAGGAAGGAGAAGTCGTAACAAGGTTTCC	BE	3.037	33829	Eukaryota	Ciliophora	Spirotrichea	NA	NA	NA	Spirotrichea
ACTAAGCGGTCCGATTGCACATGCAGGACCGTCTGTAGATTTTGCTATTTTTAGTTTACATATTGCAGGGGCTTCT	CI	3.045	1	NA	NA	NA	NA	NA	NA	NA
TTTACCATAAAACTTATAGTATAAGCTAACTGGTTCG	WV	3.046	1780203	Eukaryota	Annelida	Clitellata	Haplotaxida	Naididae	NA	Tubificinae
TTTGTCAAATTCTGTTTATCATTTTGGAGGATCAGTTGATTTTGCTACTTTTAGTCTACATGTAGCGGGGGTATCT	CI	3.046	44578	Eukaryota	Rotifera	Eurotatoria	NA	NA	NA	Bdelloidea
ATCCGGTTTTCCGAAAACAGGGGTTTAGAAAGCAAAAATCAAAAAG	TP	3.05	49606	Eukaryota	Streptophyta	Magnoliopsida	Dipsacales	Caprifoliaceae	Lonicera	Lonicera
TTTAGCATCTATTGAATTTCATGCAGGTACTTCTATTGAATTTGCAATTTTTAGTTTACACATTGCTGGAGCATCT	CI	3.05	1	NA	NA	NA	NA	NA	NA	NA
TTAAGGTACAAAACTCAACCACGTTAAGCAACTCAATAAAAAGTGAAAACTTTGTGGAACATGAGATTTTACCTTCG	WV	3.064	7952	Eukaryota	Chordata	Actinopteri	Cypriniformes	NA	NA	Cypriniformes
TTTATTTTTAATACATAAATTAAATGTAGAAAAATTCA	WV	3.064	74730	Eukaryota	Annelida	Clitellata	Haplotaxida	Naididae	Nais	Nais
TTTATTTATAATATGTAATTAAAACATAGAAAAATTCA	WV	3.064	1	NA	NA	NA	NA	NA	NA	NA
GTCGCTCCTACCGATTCCGAGTGATGAGGTGAACCCTCCGGACTGGCTCGCGCTGGGAAGTTGAGTAAACCTTATCACTTAGAGGAAGGAGAAGTCGTAACAAGGTATCT	BU	3.072	37867	Eukaryota	Ciliophora	Heterotrichea	Heterotrichida	Spirostomidae	Spirostomum	Spirostomum
AAGCTCTGGGCATTAACTTCACCATTGAGGTCGAGA	WV	3.072	1	NA	NA	NA	NA	NA	NA	NA
TTAGCCCTAAACCTTAATAATTAAACCTACAAAATTATTTGCCAGAGAACTACTAGCTACAGCTTAAAACTCAAAGGACTTGGCGGTACTTTATATCCAT	RV	3.075	10116	Eukaryota	Chordata	Mammalia	Rodentia	Muridae	Rattus	Rattus norvegicus
GTCTATACCGTAAATAATGAGTGTTGTAATTCAGTAATCAACTCATAAGGTTTTATTGGATTTTTGTAAGCTAACGCTATAAGCACTCCGCCTGAGAAGTATAATTGCAAGATTG	UM	3.076	1	NA	NA	NA	NA	NA	NA	NA
TTAAAAAAATTTTGTTAAAATAAAATGGCTATAAAAGAACATCTGTACCAAAAAATTTTA	WV	3.081	145636	Eukaryota	Mollusca	Gastropoda	Littorinimorpha	Tateidae	Potamopyrgus	Potamopyrgus
CGCCCGTCGCTCCTACCGATTGAATGGTCCGGCGAAATCTTCAGATTGCTGGCGAGGCTAACCCCTCGCTGTGAGAAGTTGATTAAACCTTATCATTTAGAGGAAGGAGAAGTCGTAACAAGGTTTCC	BE	3.081	3030	Eukaryota	NA	Cryptophyceae	Cryptomonadales	Cryptomonadaceae	Cryptomonas	Cryptomonas
ATCCTGTTTTCTGAAAACAAACAAAGGTTCAGAAAAAAAG	TP	3.089	424551	Eukaryota	Streptophyta	Magnoliopsida	Solanales	Solanaceae	NA	Solanoideae
TTAAAAATCAACGGCCACCGCGAACCTAAAACTAAACCCACCGGGGCTACAGACATCGCAGAGCATGGCCGATATTTTTCG	WV	3.091	8839	Eukaryota	Chordata	Aves	Anseriformes	Anatidae	Anas	Anas platyrhynchos
TTTAGCCAATGTTGTTTATCATGCGGGTTCGTCGGTCGATTTAGCTATTTTTAGCTTACACTTGGCGGGTATTGCG	CI	3.093	6656	Eukaryota	Arthropoda	NA	NA	NA	NA	Arthropoda
TTAAATTATATAACTTATCTATTTAATTTATTAAACCTAATGGCCCAAAAACTATAGTATAAGTTTGAAATTTCG	WV	3.097	10090	Eukaryota	Chordata	Mammalia	Rodentia	Muridae	Mus	Mus musculus
ATTAAGTACTACGGGTCATGTAGGTCCGTCAGTTGATTTCGCCATTTTTAGTTTACATATGGCAGGGGCTTCG	CI	3.099	1	NA	NA	NA	NA	NA	NA	NA
GTCCACGCCGTAAACGATGAATACTAGGTGTGGGGGTTGTCATGACCTCCGTGCCGCCGCTAACGCATTAAGTATTCCGCCTGGGGAGTACGGTCGCAAGATTA	UM	3.103	1485	Bacteria	Firmicutes	Clostridia	Eubacteriales	Clostridiaceae	Clostridium	Clostridium
CGCCCGTCGCTACTACCGATTGAATGTTTTAGTGAGGTCTTCGGACTGGCCGGTGCAGCCACTCTTGTAGTGGCAGCGCTGTGTTTGGAAAGATGCCCAAACTTGAACATTTAGAGGAAGTAAAAGTCGTAACAAGGTTTCC	BE	3.106	229836	Eukaryota	Arthropoda	Arachnida	Sarcoptiformes	NA	NA	Hydrozetoidea
ATCCTTTTTTTTTTTTGAAAAAGGGGTTTTGTTTTAAAAACTAGAATAAAAAAG	TP	3.107	51475	Eukaryota	Streptophyta	Magnoliopsida	Asparagales	Asphodelaceae	Phormium	Phormium tenax
GTCGCTCCTACCGATTTCGAGTGGTCCGGTGAACCTTCTGGACTGTGATTACTCCAGTAGTTACGGGAAGTTAAGTAAACCTTATCACTTAGAGGAAGGAGAAGTCGTAACAAGGTTTCC	BU	3.111	122941	Eukaryota	Ciliophora	Oligohymenophorea	Peniculida	Urocentridae	Urocentrum	Urocentrum
GTCCACGCCGTAAACGATGAGTACTAGGTGTTGCGGGTATTGACCCCTGCAGTGCCGCAGCTAACGCATTAAGTACTCCGCCTGGGAAGTACGGTCGCAAGACTA	UM	3.112	69541	Bacteria	Proteobacteria	Deltaproteobacteria	Desulfuromonadales	NA	NA	Desulfuromonadales
GTCGCTCCTACCGATTTCGAGTGATGAGGTGAACCCTCCGGACTATGCACTCACGTGTTGGGAAGTTGAGTAAACCTTATCACTTAGAGGAAGGAGAAGTCGTAACAAGGTATCT	BU	3.112	5957	Eukaryota	Ciliophora	Heterotrichea	Heterotrichida	NA	NA	Heterotrichida
GTTATCTGGTATTATTGCACACTCTGGTGGTGCTGTTGATCTTGCAATTTTCAGTTTACATTTGTCTGGTGCAGCG	CI	3.117	2759	Eukaryota	NA	NA	NA	NA	NA	Eukaryota
TTAGCCATAAACCTAAATAATTAAATTTAACAAAACTATTTGCCAGAGAACTACTAGCCATAGCTTAAAACTCAAAGGACTTGGCGGTACTTTATATCCAT	RV	3.12	10090	Eukaryota	Chordata	Mammalia	Rodentia	Muridae	Mus	Mus musculus
ACTAAGTGCTATAGCATCTGACGGTTCTGTTGATTTTGCTATTTTTAGTTTACATTTAGCTGGATTATCT	CI	3.123	1	NA	NA	NA	NA	NA	NA	NA
GTCCACACTGTAAACGATGATGACTAACTGTTTGCCTTTCGGGGTGAGTGGTACAGAGAAATCGTTAAGTCATCCACCTGGGGAGTACGCCGGCAACGGTG	UM	3.126	101	Bacteria	Bacteroidetes	Cytophagia	Cytophagales	Cytophagaceae	Flectobacillus	Flectobacillus
ATTATCAAGTGCATTAGGTCATCCTGGCAGTTCAGTAGATTTTGCTATTTTTAGTTTACATATTGCGGGTATTTCT	CI	3.129	6656	Eukaryota	Arthropoda	NA	NA	NA	NA	Arthropoda
TTTAAGTGGTATACATTCACATTCAGGAGGTTCTGTAGATTTAGCAATTTTTAGTTTACATATAGCAGGTGCTTCT	CI	3.137	1	NA	NA	NA	NA	NA	NA	NA
CGCCCGTCGCTTCTACCGAGTGAGTGGTCCGGTGAGATACTTGGATCAAGCGGGTTTACCCGATTTGAGAAGATTATCAAACCTATCCACTTCGAGGAAGAAGAAGTCGTAACAAGGTTTCC	BE	3.141	35094	Eukaryota	Ciliophora	Oligohymenophorea	NA	NA	NA	Scuticociliatia
CGCCCGTCGCTCCTACCGATTTCGAGTGATGAGGTGAACCCTCCGGACTGTGCGCGCAAGCGTTGGGAAGTTGAGTAAACCTTATCACTTAGAGGAAGGAGAAGTCGTAACAAGGTATCT	BE	3.143	1703786	Eukaryota	Ciliophora	Heterotrichea	Heterotrichida	Stentoridae	Stentor	Stentor roeselii
TTTATCTAGCTCATTAGGACATCCTGGAAGTTCTGTAGATTTTGCTATTTTTAGTTTACATATTGCCGGTATTTCT	CI	3.143	1	NA	NA	NA	NA	NA	NA	NA
GTCGCTTTTACCGATTGAGTGTCCAGGTGAGTCTTCTTGATAGTTGCAAAATTAAAAATTAAACAAACCTTGGCACTTAGAGGAAAAAGAAGTCGTAACAAGGTTTCC	BU	3.153	168243	Eukaryota	Ciliophora	Oligohymenophorea	Sessilida	Vorticellidae	Carchesium	Carchesium
TTTAAGTTCTATACAAGCACATTCGGGAGGTTCTGTAGATTTAGCTATTTTTAGTTTACATATAGCAGGTGCTTCT	CI	3.153	2806	Eukaryota	Rhodophyta	Florideophyceae	NA	NA	NA	Florideophyceae
TTTAAGTTCAATTCAAGCTCATTCTGGTGGTTCTGTTGATTTAGCTATATTTAGTTTACATATAGCTGGTGCTTCA	CI	3.154	2763	Eukaryota	Rhodophyta	NA	NA	NA	NA	Rhodophyta
TTTAGACGCCAGAACAGATCACGTCAAATACCTCTCTCAAACAGATAACAACAAATGAACCCTGTTCCACGTCTTAG	WV	3.164	48193	Eukaryota	Chordata	Actinopteri	Mugiliformes	Mugilidae	Mugil	Mugil cephalus
ATCTTTATTTTTGAGAAAACAAAAACTAGAATAAAAAAAAAAAG	TP	3.166	73496	Eukaryota	Streptophyta	Magnoliopsida	Asparagales	NA	NA	Asparagales
TCTTTCTTCAAGAATTGCTCACGCGGGAGGTTCAGTAGACTTAGCAATTTTTTCTCTCCATTTAGCTGGAATTTCT	CI	3.173	7149	Eukaryota	Arthropoda	Insecta	Diptera	Chironomidae	NA	Chironomidae
GTCGCTACTACCGATTGAATGATTTAGTGAGGGCTTCGGACTGGGACCGATGCGGCCTTTCGGGGTCGCGCCGGCCTTCCGGAAAGATGTCCAAACTGTATCATTTAGAGGAAGTAAAAGTCGTAACAAGGTTTCC	BU	3.175	6656	Eukaryota	Arthropoda	NA	NA	NA	NA	Arthropoda
CGCCCGTCGCTTTTACCGATTGAGTGTCCAGGTGAGTCTTCTTGATAGTTGCAAAATTAAAAATTAAACAAACCTTGGCACTTAGAGGAAAAAGAAGTCGTAACAAGGTTTCC	BE	3.176	168243	Eukaryota	Ciliophora	Oligohymenophorea	Sessilida	Vorticellidae	Carchesium	Carchesium
TTTGGCTGGTATAACAGCTCATTCAGGCGGCTCCGTAGATGCAGCGATTTTTAGTTTACATCTTTCTGGTGCTGCT	CI	3.176	1	NA	NA	NA	NA	NA	NA	NA
GTCGCTCCTACCGATTTCGAGTGATGAGGTGAACCCTCCGGACTGTGCGCGCAAGCGTTGGGAAGTTGAGTAAACCTTATCACTTAGAGGAAGGAGAAGTCGTAACAAGGTATCT	BU	3.178	5962	Eukaryota	Ciliophora	Heterotrichea	Heterotrichida	Stentoridae	Stentor	Stentor
ATTATCTGCAATAACTTCTGATTGTTCAGTTGACTTAGCTATTTTTAGTTTACATTTATCAGGTATATCA	CI	3.181	1	NA	NA	NA	NA	NA	NA	NA
TTTACTATAGTTATATAGTGTTTGGTTTGTTTAAATATCGCAGGATAAATTTAGTTTATGATCACTTAACTCTGGTTAATTTGGGAGACAACCTTGAGATAGATTATATTTAACTTTCTGAACTAATTTTTAAGACATTGTATAATGGGTAGTTTC	WV	3.183	1	NA	NA	NA	NA	NA	NA	NA
ATTATCAAGAAATCTAGCACACGCTGGACCTTCTGTAGATATGGCTATTTTTTCACTTCATTTAGCAGGTGCTTCT	CI	3.186	74730	Eukaryota	Annelida	Clitellata	Haplotaxida	Naididae	Nais	Nais
GTCGCTCCTACCGATTTCGAGTGATTCGGTGAACCTTCTGGACTACTTGTGTCCTTGAGTCACTTGTGGGAAGTTAAGTAAACCATATCACTTAGAGGAAGGAGAAGTCGTAACAAGGTATCC	BU	3.189	431838	Eukaryota	Ciliophora	NA	NA	NA	NA	Intramacronucleata
TCTTAGTGCAATACAAAGTCATTCAGGCGCTGCTGTAGACTTAGCTATTTTTAGTTTACATTTATCAGGCGCTGCA	CI	3.19	31371	Eukaryota	Rhodophyta	Florideophyceae	Batrachospermales	Batrachospermaceae	NA	Batrachospermaceae
CGCCCGTCGCTCCTACCGATTTCGAGTGATCCGGTGAACCTTTTGGACCGCGCCGCCTTCGTGGTAGTGTGGAAAATCAAGTAAACTGTATCACTTAGAGGAAGGAGAAGTCGTAACAAGGTTTCC	BE	3.19	5943	Eukaryota	Ciliophora	Spirotrichea	Sporadotrichida	Oxytrichidae	Oxytricha	Oxytricha
TTTATCAAGTATTGCAGCGCATTCAGGTCCTTCTGTGGATTTAGCTATTTTTAGCTTACATTTAGCTGGTGCTTCT	CI	3.191	205931	Eukaryota	Oomycota	NA	Pythiales	NA	NA	uncultured Pythium
CGCCCGTCGCTACTACCGATTGAATGGTTTAGCAAGGTCCTCGGATCGTGGCCGTGGGGGCACGCAAGTGTTTCTGCGGTTTGCGAAAAGACGACCAAACTTGATCATTTAGAGGAAGTAAAAGTCGTAACAAGGTTTCC	BE	3.192	6157	Eukaryota	Platyhelminthes	NA	NA	NA	NA	Platyhelminthes
TTTACCTAAAAGGTACATAAACAGTAACTGACGGTTCG	WV	3.196	6386	Eukaryota	Annelida	Clitellata	Haplotaxida	Naididae	Tubifex	Tubifex tubifex
GTCGCACCTACCGATTGAATGATTCGATGAAACTTTCGGACTGTGATCAGGACGCTCTCGGGCGACCAGGTCGTGGGAAGTTATTTAAATCTCATCATTTAGAGGAAGGTGAAGTCGTAACAAGGTTTCC	BU	3.196	2825	Eukaryota	NA	Chrysophyceae	NA	NA	NA	Chrysophyceae
GTCCACGCCGTAAACGATGATAACTCGCTGTTGGCGATACACAGTCAGCGGCTTAGCGAAAGCGTTAAGTTATCCACCTGGGGAGTACGCTCGCAAGAGTG	UM	3.2	976	Bacteria	Bacteroidetes	NA	NA	NA	NA	Bacteroidetes
GTCGCTACTACCGATTGAGTGGTTTAGTGAGGCCCTCGGACTGGTCTCGGCACGGCGTTCGCGTCGAGCCGGTGCGCCGGAAAGACGGTCAAACTTGCTCACTTAGAGGAAGTAAAAGTCGTAACAAGGTTTCC	BU	3.201	34518	Eukaryota	Bryozoa	Phylactolaemata	NA	Plumatellidae	NA	Plumatellidae
ATTAAGTTCAGTTCAAGCTCATTCAGGACCTTCGATTGACTTAGCAATTTTTAGTCTTCACTTAGCGGGAGCTTCG	CI	3.202	2759	Eukaryota	NA	NA	NA	NA	NA	Eukaryota
TTAATTGCTAAATATTTCATAAAAATATTAAACAATTTA	WV	3.202	212340	Eukaryota	Annelida	Clitellata	Haplotaxida	Naididae	Pristina	Pristina osborni
CGCCCGTCGCTCCTACCGATACCGGGTGATGTGCTGAACCTTTTGGACCGAATTCGGGAAGACAAGTAAAGCTTATCACCTAGAGGAAGGAGAAGTCGTAACAAGGTTTCC	BE	3.206	346246	Eukaryota	Ciliophora	Litostomatea	Pleurostomatida	Litonotidae	Litonotus	Litonotus
CCTTTCTAGCAATCTTGCTCATGTAGGCAGTTCTGTCGATCTTTCAATTTTTTCCCTCCATATAGCTGGAGTTTCA	CI	3.208	697963	Eukaryota	Arthropoda	Insecta	Trichoptera	Leptoceridae	Triplectides	Triplectides obsoletus
GTCGCTCCTACCGATTGGATGTTCCGGTGAAATCTTCGGATCGCTGCTTCCACCTCCGGGTGTTAGTGCGAGAAGTTGCTTAAACCTTAGCATCTAGAGGAAGGAGAAGTCGTAACAAGGTTTCC	BU	3.21	3027	Eukaryota	NA	Cryptophyceae	NA	NA	NA	Cryptophyceae
ACTAGCTGGTATAGAAAGTCATTCTGGAGGCTCTGTAGATTTAGCAATATTTAGTTTACATTTAGCCGGTGCATCG	CI	3.21	2759	Eukaryota	NA	NA	NA	NA	NA	Eukaryota
ATTAAGTAGTATTATTACTCATTCTGGTCCTGCGGTTGATTTAGCTATTTTTAGTTTGCATTTATCGGGTGCAGCT	CI	3.213	2759	Eukaryota	NA	NA	NA	NA	NA	Eukaryota
TTTAAGCTCAATTCAAGCACACTCATCCGCTGCTGTAGACTTAGCGATATTTAGTTTACATTTAGCTGGTATATCT	CI	3.221	2763	Eukaryota	Rhodophyta	NA	NA	NA	NA	Rhodophyta
GTCGCTCCTACCGATTTCGAGTGATCCGGTGAACCTTTTGGACCGCGCCGCCTTCGTGGTAGTGTGGAAAATCAAGTAAACTGTATCACTTAGAGGAAGGAGAAGTCGTAACAAGGTTTCC	BU	3.223	5943	Eukaryota	Ciliophora	Spirotrichea	Sporadotrichida	Oxytrichidae	Oxytricha	Oxytricha
CGCCCGTCGCTCCTACTAATTGGATCATATGCTGAATCTGCAGGACTGAGTTTCAAGAATGCACGTAAAGCTTATCATCTAGAAGAAGGAGAAGTCGTAACAAGGTTTCC	BE	3.224	1	NA	NA	NA	NA	NA	NA	NA
GTCACACCATGGGAGTTGAACTCATTCGAAGCGGGGATGCTAAAGTAGCTACCTTCCACAGTGGATTCAGCGACTGGGGTGAAGTCGTAACAAGGTAACC	BU	3.226	1224	Bacteria	Proteobacteria	NA	NA	NA	NA	Proteobacteria
CTGGCCCTAAATCTTGATGCTTAAACCTACTAAAGCATCCGCCCGAGAACTACGAGCACTAACGCTTAAAACTCTAAGGACTTGGCGGTGCCCCAAACCCAC	RV	3.228	48849	Eukaryota	Chordata	Aves	Passeriformes	Passeridae	Passer	Passer domesticus
TTTAGCTGCAAACATCGCCCACGCTGGAGCATCTGTTGATTTAACAATTTTTAGTCTCCATTTAGCTGGAGCCTCT	CI	3.228	2041972	Eukaryota	Arthropoda	Collembola	Poduromorpha	Onychiuridae	Supraphorura	Supraphorura furcifera
ATCCTGTTTTATTAAAACAAACAAGGGTTTCATAAACCGAGAATAAAAAAG	TP	3.231	3754	Eukaryota	Streptophyta	Magnoliopsida	Rosales	Rosaceae	Prunus	Prunus
GTTGTGGAGATACTCGGAATGCTGCCAAGATATCAGTATCTTTGGTTTCATATTCAGGAGTATAATAAGTCAATTTGTAATCTTTAACACCTGCTTTGAATCCAAC	MZ	3.236	100364	Eukaryota	Streptophyta	Magnoliopsida	Alismatales	Hydrocharitaceae	Elodea	Elodea canadensis
CGCCCGTCGCTCCTACCGATTTCGAGTGATGTGGTGAACTATCTGGACTGCGATTGGGCTTGAACCAGTTGCGGGAAGTTTCGTAAACCTTATCACTTAGAGGAAGGAGAAGTCGTAACAAGGTTTCC	BE	3.237	5884	Eukaryota	Ciliophora	Oligohymenophorea	Peniculida	Parameciidae	Paramecium	Paramecium
TTTAGCAAGCATAGAATTTCATGCAGGAACTTCTGTAGAATTTGCTATTTTTAGTCTACACATAGCCGGTGCATCT	CI	3.238	1	NA	NA	NA	NA	NA	NA	NA
GTCGCTCCTACCGATTTCGAGTGTTCCGGTGAACCATTTGGACTGCGAGGTCCTCGTGACTTTGTGGAAAATCTAGTAAACCATAACACTTAGAGGAAGGAGAAGTCGTAACAAGGTTTCC	BU	3.245	47667	Eukaryota	Ciliophora	Spirotrichea	Sporadotrichida	Oxytrichidae	Histriculus	Histriculus
GTCCACGCCCTAAACGATGTCAACTGGTTGTTGGGAGGGTTTCTTCTCAGTAACGAAGCTAACGCGTGAAGTTGACCGCCTGGGGAGTACGGCCGCAAGGTTG	UM	3.246	28216	Bacteria	Proteobacteria	Betaproteobacteria	NA	NA	NA	Betaproteobacteria
CTTTCTAGCAATCTTGCTCATGTAGGCAGTTCTGTCGATCTTTCAATTTTTTCCCTCCATATAGCTGGAGTTTCA	CI	3.247	30263	Eukaryota	Arthropoda	Insecta	Trichoptera	NA	NA	Trichoptera
ATCCTGCTTTCAGAAAACAAAAAGAGGGTTCAGAAAGCAAAGG	TP	3.248	3445	Eukaryota	Streptophyta	Magnoliopsida	Ranunculales	Ranunculaceae	Ranunculus	Ranunculus
GTTGAGGAGTTACTCGAAATGCTGCCAAGATATCATGGTCATGGGGTTCATAGTCAGGAGTATAATAAGTCAATTTGTATTCTTTAACACCAGCTTTGAATCCAAC	MZ	3.25	1110380	Eukaryota	Streptophyta	Magnoliopsida	Caryophyllales	Polygonaceae	NA	Polygonoideae
GTCGCTCCTACCGATTTCGAGTGATCCGGTGAATCATTTGGACCGCATGGGCTTGACCTAATGTGGAAAATCTAGTAAACCATATCACTTAGAGGAAGGAGAAGTCGTAACAAGGTTTCC	BU	3.251	194286	Eukaryota	Ciliophora	Spirotrichea	NA	NA	NA	Stichotrichia
GTCGCTCCTACCGATAGAATGCTCCGGTGAAGCACTCGGATCGCGCCGCGCCCGGCGGGCAACCTTCGGCCGCGGCATGAAAAGTTTGTTGAACCTTATCGTTTAGAGGAAGGAGAAGTCGTAACAAGGTTTCT	BU	3.252	3179	Eukaryota	Streptophyta	Zygnemophyceae	Zygnematales	Zygnemataceae	Spirogyra	Spirogyra
CGCCCGTCGCTACTACCGATTGAGTGGTTTAGTGAGGCCCTCGGACTGGTCTCGGCACGGCGTTCGCGTCGAGCCGGTGCGCCGGAAAGACGGTCAAACTTGCTCACTTAGAGGAAGTAAAAGTCGTAACAAGGTTTCC	BE	3.253	34518	Eukaryota	Bryozoa	Phylactolaemata	NA	Plumatellidae	NA	Plumatellidae
ATTATCTAGTGCTTTAGGACATCCTGGAAGTTCTGTTGATTTTGCAATTTTTAGCTTACATATAGCAGGTATTTCT	CI	3.254	1	NA	NA	NA	NA	NA	NA	NA
CGCCCGTCGCTCCTACCGATTCGAGTGTTTCGACGAATTCTTCGGATACTGCTCGAAAGAGTGGTAAAAGTCGTGTAAGTCATAACACTTAGAGGAAGGGTAAGGCGTAACAAGGTTTCC	BE	3.256	1	NA	NA	NA	NA	NA	NA	NA
CGCCCGTCGCTCCTACCGATGGAACGAACAGGTGAATTTGACGGACTCTATTAGCAATAATGGTGAAAGTCATTTAAACCTATTTGTTTGTAGGAAGGAAAAGTCGTAACAAGGTCTTC	BE	3.258	2759	Eukaryota	NA	NA	NA	NA	NA	Eukaryota
GTCGCTACTACCGATTGGATGGTTTAGTGAGATCCTCGGATTGGGCCCGGCGCGACGGGCAACCGTTGTGCCGGTGTTCCGAAAAGACGATCAAACTTGATCATCTAGAGGAAGTAAAAGTCGTAACAAGGTTTCC	BU	3.26	1780200	Eukaryota	Annelida	Clitellata	Haplotaxida	Naididae	NA	Naidinae
TTTATCTAATTCTGTTTATCATTTTGGAGGTTCTGTTGATTTTGCTATTTTTAGTTTACATGTTGCTGGTGTTTCT	CI	3.265	44578	Eukaryota	Rotifera	Eurotatoria	NA	NA	NA	Bdelloidea
GTCGCTCCTACCGATTGAATGGTCCGGTGAAGTGCTCGGATCGTGGCAACGTGAGTGGTTTCCCGCTCACGATGTCGTGAGAAGTTCACTGAACCTTATCATTTAGAGGAAGGAGAAGTCGTAACAAGGTTTCC	BU	3.268	16362	Eukaryota	Streptophyta	Magnoliopsida	Alismatales	Potamogetonaceae	NA	Potamogetonaceae
ATTAAGTAGTATTATCACTCATTCTGGTCCTGCTGTGGATTTAGCTATTTTTAGTTTGCATTTATCTGGTGCAGCT	CI	3.269	2759	Eukaryota	NA	NA	NA	NA	NA	Eukaryota
TTTAAGTAGTAATTTAGGACATTCTGGGCCTGCAGTTGATTTCGGAATTTTTAGTTTACATATTGCTGGAGCATCA	CI	3.272	1	NA	NA	NA	NA	NA	NA	NA
ATTAAGAAGTCTAAGAGGTCATAGTGGTGCATCTGTCGATTTAGCTATTTTTTCATTACATCTTGCTGGTATATCC	CI	3.274	87862	Eukaryota	Mollusca	Gastropoda	Stylommatophora	NA	NA	Helicoidea
GTTAAGTAGTTTTCAAAGTCACTCTTCTGCTGCTGTAGATTTAGCTATTTTTAGTTTACATTTAGCTGGTATTTCT	CI	3.28	1	NA	NA	NA	NA	NA	NA	NA
CGCCCGTCGCTCCTACCGATTCGAGTGCTTCGACGAATTCTTCGGATACCGCTGGCAACAGTAGTAAAAGTTGTGTAAGTCATAGCACTTAGAGGAAGGATAAGGCGTAACAAGGTTTCC	BE	3.28	2759	Eukaryota	NA	NA	NA	NA	NA	Eukaryota
GTCGCTCCTACCGATACCGGGTGATGTGCTGAACTTTTTGGACCGAATTTCGGAAAGATACGTAAAGCTTATCACCTAGAGGAAGGAGAAGTCGTAACAAGGTTTCC	BU	3.283	197895	Eukaryota	Ciliophora	Litostomatea	Pleurostomatida	Amphileptidae	NA	Amphileptidae
ATCCTTGTTTTGAGAAAAAAG	TP	3.288	4454	Eukaryota	Streptophyta	Magnoliopsida	Alismatales	Araceae	NA	Araceae
ATCCTGTTTTCCCAAAATAAAGGTTCAGAAAGAAAAAAG	TP	3.289	13596	Eukaryota	Streptophyta	Magnoliopsida	Lamiales	Oleaceae	Ligustrum	Ligustrum
CGCCCGTCGCTCCTACCGATTTCGAGTGGTCCGGTGAACCTTTTGGACTGCGCGCGGCCTCGTGCCGCGGGCGGAAAATCAAGTAAACCATATCACTTAGAGGAAGGAGAAGTCGTAACAAGGTTTCC	BE	3.295	33829	Eukaryota	Ciliophora	Spirotrichea	NA	NA	NA	Spirotrichea
TTTAGGTGTAAGGCCTACTACACCTAATATTCCATAAAAAGGTGATAGGGCTCAGAACTTTG	WV	3.305	1	NA	NA	NA	NA	NA	NA	NA
ATTATCAAGGAACCTTGCTCACGCGGGACCTTCCGTAGATATGGCTATTTTCTCTCTACACTTAGCCGGTGCTTCA	CI	3.308	6340	Eukaryota	Annelida	NA	NA	NA	NA	Annelida
AAGCTTTGGGCATCAACTTCACCATTGAGGTCGAGA	WV	3.309	1	NA	NA	NA	NA	NA	NA	NA
TTAGCCCTAAACACAAATAATTATAAAAACAAAATTATTCGCCAGAGTACTACCGGCAACAGCCCGAAACTCAAAGGACTTGGCGGTGCTTTATACCCTT	RV	3.312	9963	Eukaryota	Chordata	Mammalia	Artiodactyla	Bovidae	NA	Caprinae
TTTATCTAGTGCAACAGCTCACTCTGGAGGAGCTGTAGATTTAGCTATTTTTAGTTTACACTTATCAGGAACTTCT	CI	3.312	33836	Eukaryota	Bacillariophyta	Coscinodiscophyceae	NA	NA	NA	Coscinodiscophyceae
TTTATTTTTAATATGTAAAAGAAACATAAAAAAATTCA	WV	3.315	212246	Eukaryota	Annelida	Clitellata	Haplotaxida	Naididae	Chaetogaster	Chaetogaster diaphanus
CGCCCGTCGCTACTACCGATGGATGATTTGGTGAGGTCTTCGGACTGACGCGCGGGAGCCCCTCGCGGGCATCCGACGCGTCGGAAAGTTTGACCGAATTTGATCATCTAGAGGAAGTAAAAGTCGTAACAAGGTTTCC	BE	3.316	30263	Eukaryota	Arthropoda	Insecta	Trichoptera	NA	NA	Trichoptera
ATTATCAAGTATTAAAAGTCATTCAGGTGGTGCAGTTGATTTGGCAATATTCAGCCTTCATTTATCAGGAGCTGCT	CI	3.318	1	NA	NA	NA	NA	NA	NA	NA
ATCCTGTTTTCTGAAAACAAACAAAGGTTCAGAAAAAAAAG	TP	3.319	424551	Eukaryota	Streptophyta	Magnoliopsida	Solanales	Solanaceae	NA	Solanoideae
GTCGCTACTACCGATTGAATGGTTTAGTGAGATTGTTGGATTCTGATCTAAGAAATGGCAACATTTCTATGAATGGGAAAAGACACTCAAACTTGATCATTTAGAGGAAGTAAAAGTCGTAACAAGGTTTCC	BU	3.321	31262	Eukaryota	Platyhelminthes	Rhabditophora	Tricladida	Dugesiidae	NA	Dugesiidae
GTCGCTACTACCGATTGGATGGTTTAGTGAGATCCTCGGATTGGGCCCGGCGCGGCGGGCAACCGTTGTGCCGGTGTTCCGAAAAGACGATCAAACTTGATCATCTAGAGGAAGTAAAAGTCGTAACAAGGTTTCC	BU	3.322	1780200	Eukaryota	Annelida	Clitellata	Haplotaxida	Naididae	NA	Naidinae
CGCCCGTCGCACCTACCGATTGAATGACTCGGTGAAGTATTGGGACTGCGAATTTGTTTGCTTCATTGCACGCAAGTATTTGTGGAAACTTTCCTTAACCTCGCCATTTAGAGGAAGGTGAAGTCGTAACAAGGTTTCC	BE	3.324	4769	Eukaryota	Oomycota	NA	Saprolegniales	Saprolegniaceae	Saprolegnia	Saprolegnia
TTTAAGTTCAATTTTAGGTCATTCTGGTCCTTCTGTTGATTTAGTGATTTTTAGTCTTCATTTATCTGGTATTTCC	CI	3.33	1	NA	NA	NA	NA	NA	NA	NA
ATTAGCAAGTTCTTTAGGTCATCCAGGTAGTTCTGTAGATTTTGCTATTTTTAGTTTACATATAGCGGGTATCTCA	CI	3.335	1	NA	NA	NA	NA	NA	NA	NA
CGCCCGTCGCACCTACCGATTGGACGATCCGGCAAGATGTTTGGAGTGGGTTACTTGTGCTTGCACTTGGAATCTGCGAAGCTCCTCAAACCTTATCGTCTAGAGGAAGGTGAAGTCGTAACAAGGTTTCC	BE	3.34	1	NA	NA	NA	NA	NA	NA	NA
GTCGCTCCTACCGATTGAATGGTCCGGTGAAGTGTTCGGATTGCGGCGACGTGGGCGGTTTGCTGCTCGCGACGTCGAAAGAAGTCCACTGAACCTTATCATTTAGAGGAAGGAGAAGTCGTAACAAGGTTTCC	BU	3.344	241778	Eukaryota	Streptophyta	Magnoliopsida	Apiales	Apiaceae	NA	Apioideae
TCTTGCTTCAGGAATTGCTCACACAGGAGCTTCTGTTGATTTAGCTATTTTTTCCCTTCATTTAGCAGGTATTTCA	CI	3.344	33392	Eukaryota	Arthropoda	Insecta	NA	NA	NA	Endopterygota
GTCGCTCCTACCGATTGAGTGATCAGGTGAACCTTCTGGACTGCGACTTCACATGAGGTTGGCGCGGGAAGTTATGTAAACCTTATTACTTAGAGGAAGGATAAGTCGTAACAAGGTTTCC	BU	3.35	60002	Eukaryota	Ciliophora	Oligohymenophorea	Peniculida	Frontoniidae	Frontonia	Frontonia
TTTAGCAAGTATTCAAGCTCACTCTGGTGCTTCTATCGATTTGGCAATTTTCAGTTTACACATCGCGGGTGCTTCA	CI	3.353	1	NA	NA	NA	NA	NA	NA	NA
TTGAATGGCAGCCTAGGCGGTGGCTTGACGAGAACCGAGCTGCGCAGCTACTTTGCGGGGAAGGATAAGGGCTACGCAGTGAC	WV	3.356	1	NA	NA	NA	NA	NA	NA	NA
TTAATTTTATTATAGAACTATACTATATAAATATTCG	WV	3.358	351238	Eukaryota	Annelida	Clitellata	Crassiclitellata	Megascolecidae	Amynthas	Amynthas corticis
TCTTAGTGCAATACAAAGTCATTCAGGAGCTGCTGTGGACCTAGCTATTTTTAGTTTACATTTATCAGGAGCTGCA	CI	3.36	31371	Eukaryota	Rhodophyta	Florideophyceae	Batrachospermales	Batrachospermaceae	NA	Batrachospermaceae
GTTAAGTGGGGTTCAAGCACACTCAGGTCCTTCAGTGGACTTAGCTATTTTTAGTCTTCACTTATCTGGAGCAGCT	CI	3.36	2891	Eukaryota	NA	Phaeophyceae	Ectocarpales	Scytosiphonaceae	NA	Scytosiphonaceae
CGCCCGTCGCTCCTACCGATTGAATGGTCCGGTGAGAACTCAGGATAGTTGTATTTCTAGTTTATCCGCAAGGGTAAACGAATATGATCAGAATCTGTTCAAACCTTACCATTTAGAGGAAGGAGAAGTCGTAACAAGGTTTCC	BE	3.367	2759	Eukaryota	NA	NA	NA	NA	NA	Eukaryota
TTTGTCAAGTATTCAAGCTCATCCAGGTCCGGCTGTTGATTTAGCAATTTTTAGTTTACATTTAGCTGGTGCTTCG	CI	3.368	1	NA	NA	NA	NA	NA	NA	NA
ATCCCTGTTTTGAGAAAAAAGGGTTTATTTTCTCTATTTCGAATTTTCTATTATATAGAAATTCGAAAATAATAATTTAAAAAAGG	TP	3.37	13228	Eukaryota	Streptophyta	Magnoliopsida	Alismatales	Potamogetonaceae	Potamogeton	Potamogeton
TTTAAGTAGTATTCTTTCACATTCTGGTCCTTCTGTAGATTTAGCCATTTTTAGTTTACATTTGTCTGGTGCGGCT	CI	3.372	2696291	Eukaryota	NA	NA	NA	NA	NA	Ochrophyta
CGCCCGTCGCTCCTACCGATACCGGGTGATCCGGTGAACTTATTGGACTCCATGAGAAAAATAAGTAAACCTAATCACCTAGAGGAAGGAGAAGTCGTAACAAGGTTTCC	BE	3.378	5988	Eukaryota	Ciliophora	Litostomatea	NA	NA	NA	Litostomatea
TTTATTTTAACAAAAATTAAAGACTTTTCTAAAATTCG	WV	3.382	647717	Eukaryota	Annelida	Clitellata	Crassiclitellata	Lumbricidae	Aporrectodea	Aporrectodea limicola
ACTATCTAGAAATCTTGCTCATGCAGGACCATCAGTAGATATGGCCATTTTCTCTCTTCACTTAGCAGGTGCTTCA	CI	3.386	42113	Eukaryota	Annelida	Clitellata	NA	NA	NA	Clitellata
GTCCACGCCCTAAACGATGGATACTCGACATACGCGATACACTGTGTGTGTCTGAGCGAAAGCATTAAGTATCCCACCTGGGAAGTACGTTCGCAAGAATG	UM	3.389	563835	Bacteria	Bacteroidetes	Chitinophagia	Chitinophagales	Chitinophagaceae	NA	Chitinophagaceae
TTTAAGTAGTGTACAAGCCCATTCAGGTGGTTCTGTAGATTTAGCCATTTTTAGTTTACATCTTTCAGGTGCTTCA	CI	3.39	89043	Eukaryota	NA	Chrysophyceae	Chromulinales	Chromulinaceae	Spumella	Spumella
CGCCCGTCGCTCCTACCGATTTCGAGTGATCCGGTGAACCTTTTGGACCGCGCGGGGTCTCGTGCCCAGTGTGGAAAATCAAGTAAACCAAATCACTTAGAGGAAGGAGAAGTCGTAACAAGGTTTCC	BE	3.395	194286	Eukaryota	Ciliophora	Spirotrichea	NA	NA	NA	Stichotrichia
GTTGAGGAGTTACTCGGAATGCTGCCAAGATATCAGTATCTTTGGTTTCGTATTCAGGAGTATAATAAGTCAATTTGTACTCTTTAACACCCGCTTTGAATCCAAC	MZ	3.395	1437201	Eukaryota	Streptophyta	Magnoliopsida	NA	NA	NA	Pentapetalae
CGCCCGTCGCTTCAACCGATTGGGTGGGTCGACGAGTGCTTCGACGACTAGTTGTAGTGCGAGTCTACCCATCTAGAGGATGAAGAAGTCGTAACACGGTATCC	BE	3.397	1	NA	NA	NA	NA	NA	NA	NA
CGCCCGTCGCACCTACCGATTGAATGACTCGGTGAAAAATTGGGACCGTTAATTCTCTTGCTTCATTGTGAGTCAGTTGATGGGAACTTTTTTTAACCTCGCCATTTAGAGGAAGGTGAAGTCGTAACAAGGTTTCC	BE	3.403	4765	Eukaryota	Oomycota	NA	Saprolegniales	Saprolegniaceae	Achlya	Achlya
TTAAAAGACAGCATAGAAGTTAATATAGAACTAGATAAATATTCTGTTAAGCTTTTTA	WV	3.405	2483214	Eukaryota	Mollusca	Gastropoda	NA	Melanopsidae	Zemelanopsis	Zemelanopsis trifasciata
AGCTAGATTTTATAAAAAATGTT	TP	3.406	1	NA	NA	NA	NA	NA	NA	NA
GTCCATGCCGTAAACGATGAGTGTTCGTCCTTGGCCGGTGGCGGCTGGTCAGGGTCCCAGCTAACGCGTTAAACACTCCGCCTGGGGAGTACGGTCGCAAGACTG	UM	3.41	1	NA	NA	NA	NA	NA	NA	NA
CGCCCGTCGCTACTACCGATTGAATGGCTTAGTGAGGCCTCCGGATTGTGACCCGCAAGGCGCCGCGAGAAGTTGGTCAAACTTGGTCATTTAGAGGAAGTAAAAGTCGTAACAAGGTTTCC	BE	3.414	4751	Eukaryota	NA	NA	NA	NA	NA	Fungi
CGCCCGTCGCACCTACCGATTGAATGGTTCGGTGAAACTTTCAGACTGTAGATTGGAGTCCTTCGGGACACTAGTCCGCGGGAAGTTATTTAAACCTCATCATTTAGAGGAAGGTGAAGTCGTAACAAGGTTTCC	BE	3.419	96792	Eukaryota	NA	Chrysophyceae	Chromulinales	NA	NA	Chromulinales
ACTAAGAAGAAATATTTCTCATTCTGGCGCATCAGTAGATTATGCTATTTTTTCTCTTCATTTGGCTGGAGTGTCT	CI	3.425	669471	Eukaryota	Arthropoda	Hexanauplia	Cyclopoida	Cyclopidae	Mesocyclops	Mesocyclops leuckarti
GTCGCTACTACCGATTGAATGGTTTAGCGAGATTCTCGGATTGGGCTTCAATCGGCCGCAAGGTTGACTGAAGTCTGAGAAGAAACTCAAGCTTGATCATTTAGAGGAAGTAAAAGTCGTAACAAGGTTTTC	BU	3.429	68038	Eukaryota	Gastrotricha	NA	Chaetonotida	Chaetonotidae	Chaetonotus	Chaetonotus
ATTGTCTTCGAATATTGCTCATAGAGGTGCTTCTGTAGATTTAGCAATTTTTAGTTTACATTTAGCTGGAATCTCC	CI	3.43	7055	Eukaryota	Arthropoda	Insecta	Coleoptera	Scarabaeidae	NA	Scarabaeidae
ATTAAGTTCATTAATAGGTCATTATACTCCAGGGGTTGATTTAGGTATTTTTAGTTTGCATTTAGCAGGTGCTTCG	CI	3.433	1	NA	NA	NA	NA	NA	NA	NA
TTTATCAGAAGATATTTTATATTTGTTTTAAAAAATGAAAATAGAAACTTGATTTT	WV	3.435	6657	Eukaryota	Arthropoda	NA	NA	NA	NA	Crustacea
CGCCCGTCGCTCCTACCGATTCGAGTGTTTCGGCGAGTTCTCCGGATTGGTCTTCTCTCAAGAGGACCAAGAAGTTGTGCAAGCCATAACACTTAGAGGAAGGATAAGGCGTAACAAGGTTTCC	BE	3.435	5878	Eukaryota	Ciliophora	NA	NA	NA	NA	Ciliophora
CGCCCGTCGCTCCTACCGATTGGGTGTGCTGGTGAAGTGTTCGGATTGGGAATAGCGGTGGGCAACCATTGCTTTTCCTGAGAAGTTCATTAAACCCTCCCACCTAGAGGAAGGAGAAGTCGTAACAAGGTTTCC	BE	3.437	55993	Eukaryota	Chlorophyta	Chlorophyceae	Oedogoniales	Oedogoniaceae	Oedogonium	Oedogonium
CGCCCGTCGCTCCTACCGATTGGATGTTCCGGTGAAATCTTCGGATCGCTGCTTCCACCTCCGGGTGTTAGTGCGAGAAGTTGCTTAAACCTTAGCATCTAGAGGAAGGAGAAGTCGTAACAAGGTTTCC	BE	3.44	3027	Eukaryota	NA	Cryptophyceae	NA	NA	NA	Cryptophyceae
ATCCGTGTTTTGAGAAAACAAGTGGTTCTCGAGCTAGAATCCAAAGGAAAAG	TP	3.44	37871	Eukaryota	Streptophyta	Magnoliopsida	Poales	Poaceae	Glyceria	Glyceria
GTCGCTACTACCGATTGAACGTTTTAGTGAGGTATTTGGACTGGACCTCCGGAGGTTCGCGCCTCCGGTGCTGTTCGGGAAGACTCCCAAACTTGAGCGTTTAGAGGAAGTAAAAGTCGTAACAAGGTTACC	BU	3.443	84315	Eukaryota	Arthropoda	Hexanauplia	Cyclopoida	Cyclopidae	NA	Cyclopidae
GTCGCTACTACCGACTGGAACATATCTTGAGCATGTCGGATTGAGCCGAGCTGGCTGGCAACAGTCGGCCCGTGCCCGAGAAGATATGCAAAAGACGTGTTTTGGAGGAAGTAAAAGTCGTAACAAGGTTTCC	BU	3.443	55816	Eukaryota	Annelida	Clitellata	Crassiclitellata	Aeolosomatidae	Aeolosoma	Aeolosoma
TTTAACTAAGTAACTCAAGGAAAATAAATTCAACCACCAAGGGATAACAACACTCCTTATGAGTTAACAGTTTCG	WV	3.444	9940	Eukaryota	Chordata	Mammalia	Artiodactyla	Bovidae	Ovis	Ovis aries
GTTGTGGAGTCATACGGAAAGCTGCAAGAATATCAGTATCTTTCACAATGTAGTCTGGCGTATAATAAGTTAATCGATAATCTTTTACGCCGGCCTTAAACCCAGC	MZ	3.444	2682485	Eukaryota	Chlorophyta	Chlorophyceae	Oedogoniales	Oedogoniaceae	NA	Oedogoniaceae
CCGAGCATGCTGTCGAGACGGAGAAGTCGCTGTTCAAGGTGCGGCAGTGGAAGAAG	WV	3.445	1	NA	NA	NA	NA	NA	NA	NA
AGACGATATAAGTGCCGTCAAAGTAGATGACTTTTTTATTCTTGGCGCGATGGGCTGCAATCACAGGATGGTGTTGATTTTGTGCAAAGAAAATCACGCGACCAGTACAAACATCGCCCATCTTCACAACTATCGGATCGGCAGCGTTCAGAACTGCAGCACCG	WV	3.447	1	NA	NA	NA	NA	NA	NA	NA
CGCCCGTCGCTACTACCGATTGAATGGTTTAGTGAGATCTCCGGATCGGCGTCAGCGCGACTTCACCGTTGTTGCTGGAGGCCGAGAAGTTGCTCAAACTTGATCATTTAGAGGAAGTAAAAGTCGTAACAAGGTTTCC	BE	3.448	6083	Eukaryota	Cnidaria	Hydrozoa	Anthoathecata	Hydridae	Hydra	Hydra
TTTAGACACTAGAGCAGCCCGTGTTAAAAACCCTTAATAAAGAGACTAAACCAAACGGCCCCTGCTCCCCTGTCTTTG	WV	3.453	86236	Eukaryota	Chordata	Actinopteri	Gobiiformes	Eleotridae	Gobiomorphus	Gobiomorphus
GTCGCTACTACCGATTGAATGGTTTAGTGAGGTCTCGGGACTGATGTTTACAGCTGTCAAAGGCTTTGAACGTCGGGAACTTGCTCAAACTTGATCATTTAGAGGAAGTAAAAGTCGTAACAAGGTTTCC	BU	3.455	86017	Eukaryota	NA	Choanoflagellata	Craspedida	Salpingoecidae	Salpingoeca	Salpingoeca
GTTGTGGAGATACTCGGAATGCTGCCAAGATATCAGTATCTTTGGTTTCATATTCAGGAGTATAATAAGTCAATTTGTCATCTTTAACACCAGCTTTGAATCCAAC	MZ	3.459	100364	Eukaryota	Streptophyta	Magnoliopsida	Alismatales	Hydrocharitaceae	Elodea	Elodea canadensis
GTCGCACCTACCGATTGAATGGTTCGGTGAAACTTTCAGACTGTAGATTGGAGTCCTTCGGGACACTAGTCCGCGGGAAGTTATTTAAACCTCATCATTTAGAGGAAGGTGAAGTCGTAACAAGGTTTCC	BU	3.46	96792	Eukaryota	NA	Chrysophyceae	Chromulinales	NA	NA	Chromulinales
TTTAAGCTCAATTCAAGCACATTCTGGTGGTTCTGTTGATTTAGCTATTTTTAGTTTACACATTGCCGGGGCTTCT	CI	3.461	1	NA	NA	NA	NA	NA	NA	NA
GTTAAGTAGTATTCTTTCCCATTCGGGCCCCTCAGTAGATTTAGCCATTTTTAGTCTTCATCTTTCTGGTGCAGCA	CI	3.464	2696291	Eukaryota	NA	NA	NA	NA	NA	Ochrophyta
GTCGCTCCTACCGATTTCGAGTGATGTGGTGAACTATCTGGACTGCGATTGGGCTTGAACCAGTTGCGGGAAGTTTCGTAAACCTTATCACTTAGAGGAAGGAGAAGTCGTAACAAGGTTTCC	BU	3.469	5884	Eukaryota	Ciliophora	Oligohymenophorea	Peniculida	Parameciidae	Paramecium	Paramecium
CGCCCGTCGCTACTACTGATTGAATGGTTTAGTGAGGTCCTCGGATTGGCATCCGGCGAGTGGCAACACTAGTCGGTTTGCCGAAAAGAAGGTCAAACTTGATCATTTAGAAGAAGTAAAAGTCGTAACAAGGTTTCC	BE	3.473	39219	Eukaryota	Platyhelminthes	Rhabditophora	Lecithoepitheliata	Prorhynchidae	Prorhynchus	Prorhynchus
TTCATTTTAATAGAAATATACTATTCTTACAAAATTCG	WV	3.474	334871	Eukaryota	Annelida	Clitellata	Crassiclitellata	Lumbricidae	Octolasion	Octolasion lacteum
GTCACATCATGAAAGCCGCTTCCGCCCGAAGTATCCGAGCCAACCGCAAGGGGGCAGGGTCCTAAGGCAGGGGTGGTGATTGGGATGAAGTCGTAACAAGGTAACC	BU	3.478	1	NA	NA	NA	NA	NA	NA	NA
GTCGCTACTACCGATTGAATGGTTTAGTGAGATCTTCGGATTGGTCCGGAGGTGGCCGCAAGGTTGCCTCTAGGTTCTGAGAAGATGATCAAACTTGATCATTTAGAGGAAGTAAAAGTCGTAACAAGGTTTCC	BU	3.479	84394	Eukaryota	Rotifera	Eurotatoria	Ploima	NA	NA	Ploima
TTTACCCTACATATTTAATCTAAAAATATTACGGTTCG	WV	3.485	1	NA	NA	NA	NA	NA	NA	NA
TTTATCTAATAATATTGCTCATAATAATATTTCTGTAGATTTAACTATTTTTTCTTTACATTTAGCAGGAATCTCC	CI	3.488	96551	Eukaryota	Arthropoda	Insecta	Hemiptera	Aphididae	Tuberolachnus	Tuberolachnus salignus
TTTACTATATTTATACATGGTTGGGTTTGTTTAAATATCGCAGCATAAATTTAGTCTATGATCATTTAATTCAGGTTAATCTGGGAGACGCAATGTGAGATAAATTATATTTAACTTTCTAAACTAATTTTTAAGACAATGTATAAAGGGTAGTTTC	WV	3.489	1	NA	NA	NA	NA	NA	NA	NA
CGCCCGTCGCTACTACCGATGGATGATTTGGTGAGGTCTTCGGACTGGTGCGCGGAAGCTCTTCGCGGGCATCCGACGCGTCGGAAAGTTTGACCGAATTTGATCATTTAGAGGAAGTAAAAGTCGTAACAAGGTTTCC	BE	3.493	30263	Eukaryota	Arthropoda	Insecta	Trichoptera	NA	NA	Trichoptera
TTTAGACGTCAGAGCAGCCCATGTAAAGCACCCCTTAACAAAGGAAAAAACCAAATGAAGCCTGCCCTAATGTCTTTG	WV	3.494	75562	Eukaryota	Chordata	Actinopteri	Spariformes	Sparidae	Pagrus	Chrysophrys (Pagrus) auratus
ATTAGCTTCAGTACAAGCGCATTCAGGGGCATCTGTAGATTTAGCTATATTTAGTTTACATTTAGCTGGGGTTTCA	CI	3.511	1	NA	NA	NA	NA	NA	NA	NA
TTTGTCAAGTATTCAAGCTCATCCAGGTCCGGCTGTTGATTTAGCAATTTTTAGTTTACATTTGGCTGGTGCTTCG	CI	3.514	1	NA	NA	NA	NA	NA	NA	NA
GTCCACGCCCTAAACGATGTCAACTGGTTGTTGGGAGGGTTTCTTCTCAGTAACGTAGCTAACGCGTGAAGTTGACCGCCTGGGGAGTACGGCCGCAAGGTTG	UM	3.516	80840	Bacteria	Proteobacteria	Betaproteobacteria	Burkholderiales	NA	NA	Burkholderiales
TTAATTCTAATAAAAATATATATTTTAATAAAATTCG	WV	3.519	1302610	Eukaryota	Annelida	Clitellata	Crassiclitellata	Lumbricidae	Eiseniella	Eiseniella tetraedra
GTCACACCATGGGAGTTGATTTCACCCGAAATCGGGATGCCAAACTGGCTACCGCTTACGGTGGAATTAGCGACTGGGGTGAAGTCGTAACAAGGTAACC	BU	3.524	286130	Bacteria	Proteobacteria	Epsilonproteobacteria	Campylobacterales	Thiovulaceae	Sulfuricurvum	Sulfuricurvum
CGCCCGTCGCTACTACCGATTGAATGGTTTAGCGAGATTCTCGGATTGGGCCATATTCGCTCGCAAGGGTGAGCATGGTCTGAGAAGAAACTCAAGCTTGATCATTTAGAGGAAGTAAAAGTCGTAACAAGGTTTTC	BE	3.526	41322	Eukaryota	Gastrotricha	NA	Chaetonotida	Chaetonotidae	Lepidodermella	Lepidodermella
CGCCCGTCGCTACTACCGATTGAATGGTTTAGTGAGGTCCTCGGACTGGTGGCGTTCGCATTCCCTCGTGGTCTGTGAGCGTCTTCGCCGGGAAGACGATCGAACTTGATCATTTAGAGGAAGTAAAAGTCGTAACAAGGTTTCC	BE	3.527	35727	Eukaryota	Nemertea	Enopla	Monostilifera	Tetrastemmatidae	Prostoma	Prostoma
ATCCTGTTTTCCGAAAACAAATAAAACAAATTGAAGGGTTCATAAAGCGAGACTAAAAAAG	TP	3.529	3515	Eukaryota	Streptophyta	Magnoliopsida	Fagales	Betulaceae	Alnus	Alnus
GTCGTTTCTACCGATTGAGTGTTTTGGTGAATTCTCTGGATTGCGGCATTAGCATTGCAAGATATTGAGTAAACCGAAACACTTAGAGGAAGGACAAGTCGTAACAAGGTTTCC	BU	3.53	86015	Eukaryota	Porifera	Demospongiae	Poecilosclerida	Mycalidae	Mycale	Mycale
ATCCTGTTTTCTAAAAACAAATAAGGGTTCATAAAGCGAGAATCAAAAAG	TP	3.536	16714	Eukaryota	Streptophyta	Magnoliopsida	Fagales	Juglandaceae	NA	Juglandaceae
ATTATCATCAATTGAAAGTCATTCAGGAGGTTCTGTAGATTTAGCAATATTTAGTTTACATATTGCAGGTGCTTCT	CI	3.537	2806	Eukaryota	Rhodophyta	Florideophyceae	NA	NA	NA	Florideophyceae
TTTAAGTAGTGCAGTAGCCCATTCAGGACCTTCTGTAGATTTAGCTATTTTTAGTTTACATTTATCTGGTGCTGCA	CI	3.537	33634	Eukaryota	NA	NA	NA	NA	NA	Stramenopiles
GTCGCTCCTACCAATTTGAGTGGCTCGGTGAGTCTTTCTTCTCTCGACCTCATGCTTGCATGTAATGTACGAAGAATTGCAAACCTGGTCACTTAGAGGAAGGAGAAGTCGTAACAAGGTTTCC	BU	3.537	5935	Eukaryota	Ciliophora	Spirotrichea	Euplotida	Euplotidae	Euplotes	Euplotes
TTTAAGTAGTAGTTTAGGTCACTCAGGTCCAGCTGTTGATTTTGGAATTTTTAGTTTACATTTAGCAGGTGCTTCA	CI	3.54	1	NA	NA	NA	NA	NA	NA	NA
CGCCCGTCGCTCCTACCGATTTCGAGTGTTCCGGTGAACCATTTGGACTGCGAGGTCCTCGTGACTTTGTGGAAAATCTAGTAAACCATAACACTTAGAGGAAGGAGAAGTCGTAACAAGGTTTCC	BE	3.548	47667	Eukaryota	Ciliophora	Spirotrichea	Sporadotrichida	Oxytrichidae	Histriculus	Histriculus
CGCCCGTCGCTCCTACCGATTTCGAGTGATTCGGTGAACCTTCTGGACCGTCGTTGTCCTCGAGTCAACGATGGGAAGTTAAGTAAACCATATCACTTAGAGGAAGGAGAAGTCGTAACAAGGTATCC	BE	3.548	457378	Eukaryota	Ciliophora	Prostomatea	Prorodontida	Urotrichidae	Urotricha	Urotricha
TTGATTCTAACCTATAAAACTTATTCGATAGAATTTG	WV	3.548	1	NA	NA	NA	NA	NA	NA	NA
TTTAGCTGGTGTTGCTTCTCATTCAGGAGGCTCAGTTGATTTAGCTATTTTTAGCTTACATTTATCAGGTGTATCA	CI	3.55	1	NA	NA	NA	NA	NA	NA	NA
GCTTTCAAGAGTTATTGCTCACACAGGAGCATCTGTTGATTTAGCTATTTTTTCTCTTCATCTAGCCGGTGTTAGC	CI	3.56	322492	Eukaryota	Arthropoda	Insecta	Psocoptera	Ectopsocidae	Ectopsocus	Ectopsocus briggsi
TTAGCCGTAAAATTTGACAGTAAGATACAACTACTGTCCGCCAGGGGACTACAAGCGCCAGCTTAAAACCCAAAGGACTTGGCGGTGCTTCAGACCCAC	RV	3.561	89553	Eukaryota	Chordata	Actinopteri	Galaxiiformes	Galaxiidae	Galaxias	Galaxias argenteus
GTCGCTCCTACCGATTTCGAGTGATGAGGTGAACCCTCCGGACTATGCGCTTCGGCGTTGGGAAGTTGAGTAAACCTTATCACTTAGAGGAAGGAGAAGTCGTAACAAGGTATCT	BU	3.563	5962	Eukaryota	Ciliophora	Heterotrichea	Heterotrichida	Stentoridae	Stentor	Stentor
GTCGCTCCTACCGATTTCGAGTGTTCCGGTGAACCATTTGGACCGTGGGGCTCTCGTAGTTCTGTGGAAAATCTAGTAAACCATAACACTTAGAGGAAGGAGAAGTCGTAACAAGGTTTCC	BU	3.567	194286	Eukaryota	Ciliophora	Spirotrichea	NA	NA	NA	Stichotrichia
GTCGCTCCTACCGATTGAATGGTCCGGCGAAATCTTCAGATTGCTGGCTTGGTCATTTATGGCCTAGCTGTGAGAAGTTGATTAAACCTTATCATTTAGAGGAAGGAGAAGTCGTAACAAGGTTTCC	BU	3.573	2896	Eukaryota	NA	Cryptophyceae	Cryptomonadales	Cryptomonadaceae	NA	Cryptomonadaceae
TTAAGGTACAAAACTCAACCACGTTAAGCAACTCAATAAAAAGCAAAAACCTTGTGGACCATGAGATTTTACCTTCG	WV	3.575	1221224	Eukaryota	Chordata	Actinopteri	Cypriniformes	Cyprinidae	Cyprinus	Cyprinus rubrofuscus
TCTAGCAAGAAATATCTCACACTCAGGTCCTTCCGTCGATATAGCTATTTTTTCTTTACATTTAGCAGGAGCATCT	CI	3.583	6656	Eukaryota	Arthropoda	NA	NA	NA	NA	Arthropoda
TTTACTATAGTTATATAGTGTTTGGTTTGTTTAAATATCGCAGGATAAATTTAGTTTATGATCACTTAACTCTGGTTAATTTGGGAGACATCCTTGAGATAGATTATATTTAACTTTCTGAACTAATTTTTAAGACATTGTATAATGGGTAGTTTC	WV	3.585	1	NA	NA	NA	NA	NA	NA	NA
ATTATCTTCAATCCAATTTCATTCAGGACCTTCTGTAGATTTAGCTATTTTTAGTTTACATGTTGCCGGAGCAGCC	CI	3.586	1	NA	NA	NA	NA	NA	NA	NA
GTCACACCATGGGAGTTGATTTTACCTTAAGCTGGTGCACCAACCGAAAGGAGGAAGCCAACCAAGGTAAGATGAGCGACTGGGGTGAAGTCGTAACAAGGTAGCT	BU	3.587	1	NA	NA	NA	NA	NA	NA	NA
GTCCACGCTGTAAACGATGATTACTCGTTTTCGGCGATATACAGTCGGAGACTAAGCGAAAGTGATAAGTAATCCACCTGGGGAGTACGATCGCAAGGTTG	UM	3.588	976	Bacteria	Bacteroidetes	NA	NA	NA	NA	Bacteroidetes
CGCCCGTCGCTACTACCGATTGAGTGGTTTAGTGAGGCCCTCGGACTGGTCCCGGCACGGCGTTCGCGTCGAGCCGGTGCGCCGGGAAGACGGTCAAACTTGCTCACTTAGAGGAAGTAAAAGTCGTAACAAGGTTTCC	BE	3.588	349671	Eukaryota	Bryozoa	Phylactolaemata	NA	Fredericellidae	Fredericella	Fredericella
ATCCTGTTTTCAGAAAACGAGAAAAAAAAGGAAAG	TP	3.592	4402	Eukaryota	Streptophyta	Magnoliopsida	Proteales	Platanaceae	Platanus	Platanus
TTTAAGTAGTATACTCTCGCATTCTGGACCATCTGTTGACCTAGCAATTTTTAGTTTACATCTTTCAGGAGCTGCT	CI	3.592	1955561	Eukaryota	NA	Chrysophyceae	Chromulinales	Paraphysomonadaceae	Paraphysomonas	Paraphysomonas sp.
GTCCACGCCCTAAACGATGCGAACTAGGTGTTGGGGAAGGAGACTTTCTTAGTACCGCAGCTAACGCGTGAAGTTCGCCGCCTGGGGAGTACGGTCGCAAGATTA	UM	3.593	2008793	Bacteria	Proteobacteria	Betaproteobacteria	Nitrosomonadales	Sterolibacteriaceae	NA	Sterolibacteriaceae
GTCGCACCTACCGATTGAATGACTCGGTGAAGTATTGGGACTGTGAATTTGTTTGCTTCATTGCATTCAAGTTTGTGGGAACTTTCCTTAACCTCGCCATTTAGAGGAAGGTGAAGTCGTAACAAGGTTTCC	BU	3.594	4769	Eukaryota	Oomycota	NA	Saprolegniales	Saprolegniaceae	Saprolegnia	Saprolegnia
ATCCTTGTTTACGCAAACAAACCGGAGTTTAGAAAGCGAGAAAAAAGG	TP	3.595	65948	Eukaryota	Streptophyta	Magnoliopsida	Brassicales	Brassicaceae	Nasturtium	Nasturtium officinale
GTCCACGCCGTAAACGATGGATACTAGCTGTTGGGGGCAACTTCAGTGGCTAAGCGAAAGTGATAAGTATCCCACCTGGGGAGTACGTTCGCAAGAATG	UM	3.597	237	Bacteria	Bacteroidetes	Flavobacteriia	Flavobacteriales	Flavobacteriaceae	Flavobacterium	Flavobacterium
TTTACCTAAACATTACATTATAAGTAATTAAGGGTTCG	WV	3.597	6386	Eukaryota	Annelida	Clitellata	Haplotaxida	Naididae	Tubifex	Tubifex tubifex
ATCCTTGATTTGAGAAAACAAGGATTCCGAAATCGGGAATCCAAAAAAGAG	TP	3.599	4428	Eukaryota	Streptophyta	Magnoliopsida	Ceratophyllales	Ceratophyllaceae	Ceratophyllum	Ceratophyllum demersum
GTCCTAGCTGTAAACGATGATCACTGGGTGTGGGGGGTCGAACCTCCGTGCCGAAGTTAATGCGATAAGTGATCCGCCTGGGGAGTACGTTCGCAAGAATG	UM	3.601	32066	Bacteria	Fusobacteria	NA	NA	NA	NA	Fusobacteria
GTTGAGGACTTACTCGGAATGCTGCCAAGATATCAGTATCCTTGGTTTCATACTCCGGGGTGTAGTAAGTCAATTTATAATCTTTAACACCAGCTTTAAATCCAAC	MZ	3.601	38820	Eukaryota	Streptophyta	Magnoliopsida	Poales	NA	NA	Poales
GTCGCTATTACCGATTGAGTGTAAAGGTGAACCTTCTCGATAGGCGCAAGCTTAGAAATTAAGTAAACCTTTGCACTTAGAGGAAATAAAAGTCGTAACAAGGTTTCC	BU	3.604	1	NA	NA	NA	NA	NA	NA	NA
GTTGAGGAGTTACTCGGAATGCTGCCAAGATATCAGTATCTTTGGTTTCGTAATCAGGAGTATAATAAGTCAATCTGTAATCTTTAACACCAGCTTTAAATCCAAC	MZ	3.608	73496	Eukaryota	Streptophyta	Magnoliopsida	Asparagales	NA	NA	Asparagales
TTTAACTAACCAACCCAAAGAGAATAGATTTAACCATTAAGGAATAACAACAATCTCCATGAGTTGGTAGTTTCG	WV	3.612	9913	Eukaryota	Chordata	Mammalia	Artiodactyla	Bovidae	Bos	Bos taurus
GTCGCTATTACCGATTGGGTGTATAGGTGAACCTTCTCGACAGTCGCAAGACTAGAAATTAAGTAAACCTTTACACCTAGAGGAAATAAAAGTCGTAACAAGGTTTCC	BU	3.613	155142	Eukaryota	Ciliophora	Oligohymenophorea	Sessilida	Epistylidae	Epistylis	Epistylis
CGCCCGTCGCTACTACCGATTGAATGGTTTAGCGAGATTCTCGGATCGGGCCTCGTTCGGCCGCAAGGTTGGATAAGGTCTGAGAAGAAACTCAAGCTTGATCATTTAGAGGAAGTAAAAGTCGTAACAAGGTTTTC	BE	3.614	41372	Eukaryota	Gastrotricha	NA	Chaetonotida	Chaetonotidae	NA	Chaetonotidae
GTCGCTCCTACCGATTGAATGGTCCGGTGAAATCTTCGGATTGCTGGCCATGGCATTTACTTGTCTTGGTTGCGAGAAGTTGATTGAACCTTATCATTTAGAGGAAGGAGAAGTCGTAACAAGGTTTCC	BU	3.614	1	NA	NA	NA	NA	NA	NA	NA
CGCCCGTCGCTCCTACCGATTTCGAGTGATTCGGTGAACCTTCTGGACTACTTGTGTCCTTGAGTCACTTGTGGGAAGTTAAGTAAACCATATCACTTAGAGGAAGGAGAAGTCGTAACAAGGTATCC	BE	3.615	5878	Eukaryota	Ciliophora	NA	NA	NA	NA	Ciliophora
TTAATTCTAATAAAAATATATATTTTAGTAAAATTCG	WV	3.617	1302610	Eukaryota	Annelida	Clitellata	Crassiclitellata	Lumbricidae	Eiseniella	Eiseniella tetraedra
TTTAAGTGGAATTACTTCTCATTCAGGTCCTGGTGTAGATTTAGCAATTTTTAGTTTACATTTATCTGGTGCTGCG	CI	3.617	2696291	Eukaryota	NA	NA	NA	NA	NA	Ochrophyta
GTCCGCACGGTAAACGATGGATGCCCGCTGTTGACCCACCTGGGCCAGCGGCCAAGCGAAAGCATTAAGCATCCCACCTGGGGAGTACGCCGGCAACGGTG	UM	3.622	838	Bacteria	Bacteroidetes	Bacteroidia	Bacteroidales	Prevotellaceae	Prevotella	Prevotella
CGCCCGTCGCTCCTACCGATTGGATGTTCCGGTGAACTCTCCGGACTCGCTGCCCCCGGGGTTCGCTCCGAGGGCAATGAGGAAGTTGAGTAAACCTTAACATCTAGAGGAAGGAGAAGTCGTAACAAGGTTTCC	BE	3.627	1	NA	NA	NA	NA	NA	NA	NA
GTCCACGCCCTAAACGATGTTGACTCGATATTTGTCCGTAGGGATAAGTGTCCAAGGGAAACCGATAAGTCAACCACCTGGGGAGTACGTTCGCAAGAATG	UM	3.635	1937960	Bacteria	Bacteroidetes	Saprospiria	Saprospirales	Lewinellaceae	NA	Lewinellaceae
TTTAAGTTCTATACAAGCGCATTCTGGTGGATCAGTAGATTTAGCTATTTTTAGTTTACATATAGCAGGTGCTTCT	CI	3.638	1	NA	NA	NA	NA	NA	NA	NA
TCTATCGGCTGGAATTGCTCATTCAGGAGCTTCAGTTGATCTTAGTATTTTTTCTTTGCACCTTGCAGGAATTTCA	CI	3.638	1939838	Eukaryota	Arthropoda	Branchiopoda	Diplostraca	Chydoridae	Chydorus	Chydorus sphaericus complex sp. A1
GTCGCACCTACCGATCGAATGATTCGGTGAAGACGCGGGATCGTCTGGCTCGCAGTCGCGGGACAGATTTTTTCGAGAACGCGTCTGAACCTCATCACTTAGAGGAAGGTGAAGTCGTAACAAGGTTTCC	BU	3.64	2759	Eukaryota	NA	NA	NA	NA	NA	Eukaryota
CGCCCGTCGCTCCTACCGATTTCGAGTGTTCCGGTGAACCATTTGGACCGTGGGGCTCTCGTAGTTCTGTGGAAAATCTAGTAAACCATAACACTTAGAGGAAGGAGAAGTCGTAACAAGGTTTCC	BE	3.641	194286	Eukaryota	Ciliophora	Spirotrichea	NA	NA	NA	Stichotrichia
GTCGCTTCAACCGATTGGGTGGGTCGACGAGTGCTTCGACGACTAGTTGTAGTGCGAGTCTACCCATCTAGAGGATGAAGAAGTCGTAACACGGTATCC	BU	3.642	1	NA	NA	NA	NA	NA	NA	NA
GTCGCACCTACCGATTGAATGACTCGGTGAAGTATTGGGACTGCGAATTTGTTTGCTTCATTGCACGCAAGTATTTGTGGAAACTTTCCTTAACCTCGCCATTTAGAGGAAGGTGAAGTCGTAACAAGGTTTCC	BU	3.643	4769	Eukaryota	Oomycota	NA	Saprolegniales	Saprolegniaceae	Saprolegnia	Saprolegnia
TTTAGGTACAAAAGCAGCCCCTGTCAATCACCCCTGATAAAGGAGTAAACCTTGGGGAACCTGCCCTAATACCTTCG	WV	3.644	2782706	Eukaryota	Chordata	Actinopteri	Pleuronectiformes	Rhombosoleidae	Rhombosolea	Rhombosolea retiaria
GTCCACGCCGTAAACGATGAATGCCAGTCGTCGGCAAGTATACTTGTCGGTGACACACCTAACGGATTAAGCATTCCGCCTGGGGAGTACGGTCGCAAGATTA	UM	3.645	31989	Bacteria	Proteobacteria	Alphaproteobacteria	Rhodobacterales	Rhodobacteraceae	NA	Rhodobacteraceae
ACTTGCATCTATTCAAGCACATTCAGGAGCTTCCGTAGATCTTGCAATTTTTAGTCTTCATTTATCTGGAGCTGGA	CI	3.647	1	NA	NA	NA	NA	NA	NA	NA
CGCCCGTCGCTCCTACCAATTTGAGTGGCTCGGTGAGTCTTTCTTCTCTCGACCTCATGCTTGCATGTAATGTACGAAGAATTGCAAACCTGGTCACTTAGAGGAAGGAGAAGTCGTAACAAGGTTTCC	BE	3.647	5935	Eukaryota	Ciliophora	Spirotrichea	Euplotida	Euplotidae	Euplotes	Euplotes
GTCGCTACTACCGATTGAATGGTTTAGTGAGGTCCTCGGACTGGTGGCGTTCGCATTCCCTCGTGGTCTGTGAGCGTCTTCGCCGGGAAGACGATCGAACTTGATCATTTAGAGGAAGTAAAAGTCGTAACAAGGTTTCC	BU	3.648	35727	Eukaryota	Nemertea	Enopla	Monostilifera	Tetrastemmatidae	Prostoma	Prostoma
CGCCCGTCGCTACTACCGATTGGATGGTTTAGTGAGATCCTCGGATTGGGCCCGGCGCGGCGGGTAACCGTTGTGCCGGTGTTCCGAAAAGACGATCAAACTTGATCATCTAGAGGAAGTAAAAGTCGTAACAAGGTTTCC	BE	3.648	1780200	Eukaryota	Annelida	Clitellata	Haplotaxida	Naididae	NA	Naidinae
CGCCCGTCGTTTCTACCGATTGAGTGTTTTGGTGAATTCTCTGGATTGCGGCATTAGCATTGCAAGATATTGAGTAAACCGAAACACTTAGAGGAAGGACAAGTCGTAACAAGGTTTCC	BE	3.654	86015	Eukaryota	Porifera	Demospongiae	Poecilosclerida	Mycalidae	Mycale	Mycale
CGCCCGTCGCTACTACCGATTGAATGGTTTAGCGAGATCCTCGGATCGGGCCTTAGCCGGCAGCAATGCTGACTGAGGCTTGAGAAGAAGCTCAAGCTTGATCATTTAGAGGAAGTAAAAGTCGTAACAAGGTTTTC	BE	3.655	41372	Eukaryota	Gastrotricha	NA	Chaetonotida	Chaetonotidae	NA	Chaetonotidae
TTAATTTATAAATATTCCACAAAAATATTAAACAATTTA	WV	3.655	150439	Eukaryota	Annelida	Clitellata	Haplotaxida	Naididae	Pristina	Pristina
ATCCTATTTTCCAAAAACAAACAAAGGCCCAGAAGGTGAAAAAAG	TP	3.656	4037	Eukaryota	Streptophyta	Magnoliopsida	Apiales	Apiaceae	NA	Apiaceae
TCTTTCATCAAGAATTTCTCATGCAGGGGCTTCAGTAGATTTAGCTATTTTTTCTCTTCATCTTGCCGGGATTTCT	CI	3.657	190098	Eukaryota	Arthropoda	Insecta	Diptera	Chironomidae	Limnophyes	Limnophyes
TCTTGCAGCTAATATTGCTCACGCAGGAGCTTCTGTAGATCTCACTATTTTTAGTTTACATTTAGCAGGAGCCTCA	CI	3.659	730331	Eukaryota	Arthropoda	Collembola	Poduromorpha	NA	NA	Poduromorpha
ATTAAGTAGCGTACAAGCTCATTCAGGACCATCAGTTGATTTAGCAATTTTTAGTCTTCATTTAGCTGGTGCATCA	CI	3.661	1	NA	NA	NA	NA	NA	NA	NA
TTTATCAAGTATTGCAGCGCATTCAGGGCCTTCTGTGGATTTAGCTATTTTTAGCTTACATTTAGCTGGTGCTTCT	CI	3.663	205931	Eukaryota	Oomycota	NA	Pythiales	NA	NA	uncultured Pythium
TTTATTTATAATATACAACATTAGTATAGAAAAATTCA	WV	3.663	1	NA	NA	NA	NA	NA	NA	NA
GTTATCTGCTATTCAAGCACACTCAGGACCTTCTGTAGATTTAGCAATATTTAGTTTACATATTTCTGGGGCGGCA	CI	3.665	2696291	Eukaryota	NA	NA	NA	NA	NA	Ochrophyta
TCTAGCTGGAAACTTATTCCATTCTGGAATTTCAGTGGATCTTGCCATTTTCAGCCTACACTTAGCAGGAGCTTCC	CI	3.67	1	NA	NA	NA	NA	NA	NA	NA
TTTATCCTCTAATACAGGTCATAGAGGACCCTCTGTGGATATAGCTATCTTTTCTTTACATTTAGCCGGAGCTTCT	CI	3.671	1238132	Eukaryota	Arthropoda	Malacostraca	Amphipoda	Talitridae	Arcitalitrus	Arcitalitrus
GTCCACGCCGTAAACGATGATTACTAGTTGTTGGGCTTCATTGCTCAGTGATCAAGGGAAACCGATAAGTAATCCACCTGGGGAGTACGCCGGCAACGGTG	UM	3.672	768507	Bacteria	Bacteroidetes	Cytophagia	Cytophagales	NA	NA	Cytophagales
GTTAAGTAGTGTTCAAGCGCATTCGGGTCCTTCTGTAGATTTAGCTATTTTTAGTCTACATTTGTCAGGGGCTGCC	CI	3.675	1	NA	NA	NA	NA	NA	NA	NA
TTTATTTTAATAAAATATAAAAAAATTTTAGATAAATTCG	WV	3.677	302031	Eukaryota	Annelida	Clitellata	Crassiclitellata	Lumbricidae	Aporrectodea	Aporrectodea longa
TTTAAGTAGTGCGTCTGCACACTCAGGACCGGCTGTTGATTTAGCTATTTTTAGTTTACATTTAACAGGTGCAGCT	CI	3.678	1	NA	NA	NA	NA	NA	NA	NA
GTCCTAGCCGTAAACGATGGAGACTAAGTGCTGTCAAAAAACAGTGCTGTAGCTAACGCGTTAAGTCTCCCGCCTGGGGAGTATGCTGGCAACAGTG	UM	3.679	2682485	Eukaryota	Chlorophyta	Chlorophyceae	Oedogoniales	Oedogoniaceae	NA	Oedogoniaceae
CGCCCGTCGCTCCTACCGATTGAATGGTCCGGTGAAATCTTCGGATTGCTGGGTAGGTTTCGCAAGTTACCTATCTGCGAGAAGTTGCTTGAACCTTATCATTTAGAGGAAGGAGAAGTCGTAACAAGGTTTCC	BE	3.679	195503	Eukaryota	NA	Cryptophyceae	Cryptomonadales	Cryptomonadaceae	Plagioselmis	Plagioselmis
GTCGCTACTACCGATTGAATGGTTTAGTGAAGACTCGGGACTGGAACTTTTGGTGTAAAAGCTGAAAGTTTTGGGAACTTGTTTAAACTTGATCATTTAGAGGAAGTAAAAGTCGTAACAAGGTTTCC	BU	3.682	33154	Eukaryota	NA	NA	NA	NA	NA	Opisthokonta
GTCGCTACTACTGATTGAATGGTTTAGTGAGGTCCTCGGATTGGCATCCGGCGAGTGGCAACACTAGTCGGTTTGCCGAAAAGAAGGTCAAACTTGATCATTTAGAAGAAGTAAAAGTCGTAACAAGGTTTCC	BU	3.682	39219	Eukaryota	Platyhelminthes	Rhabditophora	Lecithoepitheliata	Prorhynchidae	Prorhynchus	Prorhynchus
CGCCCGTCGCTCCTACCGATTTCGAGTGGTCCGGTGAACCTTTTGGACTGCGCGCGGCCTCGTGCCGCGAGCGGAAAATCAAGTAAACCATATCACTTAGAGGAAGGAGAAGTCGTAACAAGGTTTCC	BE	3.684	33829	Eukaryota	Ciliophora	Spirotrichea	NA	NA	NA	Spirotrichea
TTTATCTGGTATTTTTGCTCATTCTACTCCTGCCGTAGATTTAGCCATTTTTAGTTTACATGTGGCGGGAGCTTCT	CI	3.686	1	NA	NA	NA	NA	NA	NA	NA
TTTATTTATAATATGTAAATTAAACATAAAAAAATTCA	WV	3.689	6340	Eukaryota	Annelida	NA	NA	NA	NA	Annelida
TCTAAGTAGTATTGAAGGACATCCAGGATCATCAGTAGATTTAGCTATTTTTAGTTTACACATAGCAGGGGCTTCT	CI	3.69	1	NA	NA	NA	NA	NA	NA	NA
GTCGCTCCTACCAATTTCGAGTGGCTTGGTGAACCTCTTTGGACTGTCGAGCAATCGCGAAATTAGAGTGAACCTAGTCACTTAGAGGAAGGAAAAGTCGTAACAAGGTTTCC	BU	3.692	5935	Eukaryota	Ciliophora	Spirotrichea	Euplotida	Euplotidae	Euplotes	Euplotes
TTAGCCCTAAACATAGATAATTTTACAACAAAATAATTCGCCAGAGGACTACTAGCAATAGCTTAAAACTCAAAGGACTTGGCGGTGCTTTATATCCCT	RV	3.693	9615	Eukaryota	Chordata	Mammalia	Carnivora	Canidae	Canis	Canis lupus familiaris
CGCCCGTCGCACCTACCGATTGAATGACTCGGTGAGAAATCGGGACCGTGAATCTGTTTGCTTCATTGCGAGTGGACTTATGGGAACTTTTTCTAACCTCGCCATTTAGAGGAAGGTGAAGTCGTAACAAGGTTTCC	BE	3.695	4762	Eukaryota	Oomycota	NA	NA	NA	NA	Oomycota
CGCCCGTCGCTACTACCGATTGGATGGTCCGGTGAGAATTTCGGATCGTGACTCTTCGCCCTTCACTGGGCAAAGTGTCGTGAGAAGTTATTCAAACCTTATTATCTAGAGGAAGTAAAAGTCGTAACAAGGTTTCC	BE	3.696	33634	Eukaryota	NA	NA	NA	NA	NA	Stramenopiles
CGCCCGTCGCTCCTACCGATTTCGAGTGGTCCGGTGAATCTTTCGGACTGCAAGTGGTTTCGTGCCACGCGCGGAAAGTCAGGTAAATCTTATCACTTAGAGGAAGGAGAAGTCGTAACAAGGTTTCC	BE	3.696	211030	Eukaryota	Ciliophora	Spirotrichea	NA	NA	NA	Oligotrichia
TTTACTATAATTATATAGTGTTTGGTTTGTTTAAATATCGCAGGATAAATTTAGTTTATGATCACTTAACTCTGGTTAATTTGGGAGACAGCCTTGAGATAAATTATATTTAACTTTCTGAACTAATTTTTAAGACATTGTATAATGGGTAGTTTC	WV	3.697	1	NA	NA	NA	NA	NA	NA	NA
GTCGCTCCTACCGATTCGAGTGTTTCGGCGAGTTCTCCGGATTGGTCTTCTCTCAAGAGGACCAAGAAGTTGTGCAAGCCATAACACTTAGAGGAAGGATAAGGCGTAACAAGGTTTCC	BU	3.698	5878	Eukaryota	Ciliophora	NA	NA	NA	NA	Ciliophora
CGCCCGTCGCACCTACCGATTGAATGACTCGGTGAGAAATTGGGACTGTTGTGTTGTTTGCTTCATTGTGAGCGACACGGTGGGAACTTTTTCTAACCTCGCCATTTAGAGGAAGGTGAAGTCGTAACAAGGTTTCC	BE	3.699	100860	Eukaryota	Oomycota	NA	Saprolegniales	Saprolegniaceae	Aphanomyces	Aphanomyces
GTCGCTACTACCGATTGGATGGTTTAGTGAGATCCTCGGATTGGGCCCGGCGCGGCGGGTAACCGTTGTGCCGGTGTTCCGAAAAGACGATCAAACTTGATCATCTAGAGGAAGTAAAAGTCGTAACAAGGTTTCC	BU	3.699	1780200	Eukaryota	Annelida	Clitellata	Haplotaxida	Naididae	NA	Naidinae
TTTAAGTGCATTAGCTTTTGATGGTTCTGTAGATTTTGCAATTTTTAGTTTACATATTGCAGGATTATCA	CI	3.7	136463	Eukaryota	Tubulinea	Elardia	Euamoebida	Hartmannellidae	Saccamoeba	Saccamoeba
ATTATCGTCAATTCACGCACATTCTGGAGCATCTGTTGATTTAGCAATTTTTAGTTTACATTTATCAGGTATTTCT	CI	3.702	1	NA	NA	NA	NA	NA	NA	NA
ATCCGGTTTTCCGAAAACAAACAAAAGTTGAAAAAGAAAAAAGGAAG	TP	3.705	192333	Eukaryota	Streptophyta	Magnoliopsida	Boraginales	Boraginaceae	Myosotis	Myosotis
GCCGCTCCCATCGATTGAGTGTGCCGACGAGTTCTCCGGATTGGCGTCTTATGGAAGCCGAGAAGTTGTGCAAGTTGGTACACTTAGAGAAGGGATAAGGCGTAACAAGGTTTCT	BU	3.705	168137	Eukaryota	Ciliophora	Phyllopharyngea	Endogenida	Tokophryidae	NA	Tokophryidae
GTCGCTCCTACCGATTTCGAGTGATGTGGTGAACTATCTGGACTGCGATCATCCCACGGTGATTGCGGAAAGTTTCGTAAACCTTATCACTTAGAGGAAGGAGAAGTCGTAACAAGGTTTCC	BU	3.709	5884	Eukaryota	Ciliophora	Oligohymenophorea	Peniculida	Parameciidae	Paramecium	Paramecium
TTTAGCTAGAAATTTAGCCCATAGAGGAGCTGCCGTAGACTTAGCTATTTTTAGGCTACACCTTGCTGGTGCTTCT	CI	3.711	30002	Eukaryota	Arthropoda	Collembola	Poduromorpha	Hypogastruridae	NA	Hypogastruridae
GTTAAGTGGGGGGGTTGCTCATGCAGGGCCTTCTGTTGATTTTGCGATTTTTAGTTTACATATTGCGGGGGCTTCT	CI	3.718	1	NA	NA	NA	NA	NA	NA	NA
CGCCCGTCGCTACTACCGATTGAATGGTTTAGTGAAGACTCGGGACTGGAACTTTTGGTGTAAAAGCTGAAAGTTTTGGGAACTTGTTTAAACTTGATCATTTAGAGGAAGTAAAAGTCGTAACAAGGTTTCC	BE	3.719	33154	Eukaryota	NA	NA	NA	NA	NA	Opisthokonta
GTCGCTACTACCGATTGAATGGTTTAGCAAGGTCCTCGGATCGTGGCCGTGGGGGCACGCAAGTGTTTCTGCGGTTTGCGAAAAGACGACCAAACTTGATCATTTAGAGGAAGTAAAAGTCGTAACAAGGTTTCC	BU	3.719	6157	Eukaryota	Platyhelminthes	NA	NA	NA	NA	Platyhelminthes
TTTAAGAAGAAATTTAGCTCATTCTGGTTCATCTGTTGATTTTGCTATTTTTTCTCTTCATTTAGCGGGTGTATCT	CI	3.721	1606834	Eukaryota	Arthropoda	Hexanauplia	Cyclopoida	Cyclopidae	Paracyclops	Paracyclops fimbriatus
TTTAAGTTCTATACAGGCGCATTCTGGTGGATCAGTAGATTTAGCTATTTTTAGTTTACATATAGCTGGTGCTTCT	CI	3.722	2806	Eukaryota	Rhodophyta	Florideophyceae	NA	NA	NA	Florideophyceae
GTCCACGCCCTAAACGATGTCAACTAGGTGTTGGGGAAGGAGACTTCTTTAGTACCGCAGCTAACGCGTGAAGTTGACCGCCTGGGGAGTACGGTCGCAAGATTA	UM	3.723	32003	Bacteria	Proteobacteria	Betaproteobacteria	Nitrosomonadales	NA	NA	Nitrosomonadales
CGCCCGCCGCTCCCATCGATTGAGTGTGCCGACGAGTTCTCCGGATTGGCGTCTTATGGAAGCCGAGAAGTTGTGCAAGTTGGTACACTTAGAGAAGGGATAAGGCGTAACAAGGTTTCT	BE	3.723	168137	Eukaryota	Ciliophora	Phyllopharyngea	Endogenida	Tokophryidae	NA	Tokophryidae
ACTATCAAGAAACCTAGCCCATGCTGGACCTTCAGTAGATATGGCTATTTTTTCACTTCATTTAGCAGGTGCTTCT	CI	3.724	74730	Eukaryota	Annelida	Clitellata	Haplotaxida	Naididae	Nais	Nais
GTCCACGCAGTAAACGATGAGAACTGGCTGTGATGTGTAGGGAGCAATCTCTGCATGACGTAGCGAAGCTAACGCGTTAAGTTCTCCGCCTGGGGAGTACGGCCGCAAGGTTA	UM	3.725	1236	Bacteria	Proteobacteria	Gammaproteobacteria	NA	NA	NA	Gammaproteobacteria
TTTACTATATTTATACATGGTTAAGTTTGTTTAAATATCGCAGCATAAATTTAGTCTATGATCATTTAATTCCGGTTAATATGGGAGACGCTAAATGAGATATATTATATTTAACTTTCTAAACTAATTTATAAGACAATGTATAAAGGGTAGTTTC	WV	3.725	1	NA	NA	NA	NA	NA	NA	NA
TTTGAGTGCGTTAGCTTTTGATGGTTCTGTAGATTTTGCAATTTTTAGTTTACATATTGCAGGATTATCA	CI	3.725	180229	Eukaryota	Tubulinea	Elardia	Euamoebida	NA	NA	Euamoebida
ATCCTGTTTTACGAGAATAAAACAAAGCAAACAAGGGTTCAGAAAGCGAGAAAAGG	TP	3.731	4022	Eukaryota	Streptophyta	Magnoliopsida	Sapindales	Sapindaceae	Acer	Acer
GTCGCTACTACCGATTGGATGGTCCGGTGAGAATTTCGGATCGTGACTCTTCGCCCTTCACTGGGCAAAGTGTCGTGAGAAGTTATTCAAACCTTATTATCTAGAGGAAGTAAAAGTCGTAACAAGGTTTCC	BU	3.736	33634	Eukaryota	NA	NA	NA	NA	NA	Stramenopiles
TTTAAGTAGCGTACAAGCTCATTCAGGTCCTGCAGTAGATTTAGCTATTTTTAGTTTACATTTAACAGGAGCAGCA	CI	3.736	1	NA	NA	NA	NA	NA	NA	NA
TTTAAGTTCTATACAAGCACATTCAGGAGGTTCTGTTGATCTTGCTATTTTTAGTTTACATATAGCAGGTGCTTCT	CI	3.736	2763	Eukaryota	Rhodophyta	NA	NA	NA	NA	Rhodophyta
TTAAAAATCAACGACCACTGCGAATCCTCAATCAACCCCACTGGGGCCACTACCATCGCAGAGCCTGGTCGATATTTTTCG	WV	3.737	8843	Eukaryota	Chordata	Aves	Anseriformes	Anatidae	Anser	Anser anser
GTCGTTGTTTCCGATGATGGTGCAATACAGGTGATCGGACAGGCGGACCTTTGGTCTGCTTGAAAGTTCACCGATATTTCTTCAATAGAGGAAGTAAAAGTCGTAACAAGGTAGCT	BU	3.737	312470	Eukaryota	Euglenozoa	Kinetoplastea	Neobodonida	NA	Neobodo	Neobodo
CGCCCGTCGCTCCTACCGATTGAATGGTCCGGTGAAATCTTCGGATTGCTGGATAGGAGGGCAACCACCTATCTGCGAGAAGTTGCTTGAACCTTATCATTTAGAGGAAGGAGAAGTCGTAACAAGGTTTCC	BE	3.741	77930	Eukaryota	NA	Cryptophyceae	Pyrenomonadales	Geminigeraceae	Teleaulax	Teleaulax
TTTACCATAAAACTTACAATATGAGCTAACTGGTTCG	WV	3.742	76587	Eukaryota	Annelida	Clitellata	Haplotaxida	Naididae	Limnodrilus	Limnodrilus hoffmeisteri
CGCCCGTCGTTACTACCGATTGAATGGCTTAGTGAGGCCTCCGGATCCGGGCCACTTTTAGTGGCAAGGAGAAGCTGGTCAAACTTGGTCATTTAGAGGAAGTACAAGTCGTAACAAGGTTTCC	BE	3.744	4892	Eukaryota	Ascomycota	Saccharomycetes	Saccharomycetales	NA	NA	Saccharomycetales
TTTATCGGGTATCATAGCTCACTCAGGTGGTGCTGTTGATCTTGCTATTTTTAGTCTTCACTTATCCGGAGCAGCG	CI	3.744	303400	Eukaryota	Bacillariophyta	Bacillariophyceae	Bacillariales	Bacillariaceae	Nitzschia	Nitzschia palea
GTCCACGCCCTAAACGATGTCTACTAGTTGTTGGGAGAGTAAAATCTCTTAGTAACGCAGCTAACGCGTGAAGTAGACCGCCTGGGGAGTACGGTCGCAAGATTA	UM	3.745	28216	Bacteria	Proteobacteria	Betaproteobacteria	NA	NA	NA	Betaproteobacteria
ATTATCTAGTGGTCAAGCTCATTCAGGACCTTCTGTTGATTTAGCTATTTTTAGTTTACATATTGCAGGAGCATCT	CI	3.746	1	NA	NA	NA	NA	NA	NA	NA
CGCCCGTCGCTCCAACCGATGTAGGATCCGGTGAGATCTCGGGATGGCGGCCATTGCTCGCGGGCAACTGTGAGCGGGAAGCCAGAACTTGCTCGAACCTTATCTTGTAGAGGATGGAGAAGTCGTAACAAGGTCTCC	BE	3.746	1	NA	NA	NA	NA	NA	NA	NA
GTTGAGGAGTTACTCGGAATGCTGCCAAGATATCAGTATCCTTGGTTTCATATTCAGGAGTATAATAAGTCAATTTATACTCTTTAACACCAGCTTTGAATCCAAC	MZ	3.747	3699	Eukaryota	Streptophyta	Magnoliopsida	Brassicales	NA	NA	Brassicales
ATTAAGTAGTATTTTATCTCATTCAGGACCTTCAGTAGATTTAGCGATTTTTAGTCTTCATTTATCGGGAGCAGCC	CI	3.75	1	NA	NA	NA	NA	NA	NA	NA
ATTATCGAGTGCTTTAGGCCATCCTGGTAGTTCTGTAGATTTTGCTATTTTTAGTTTACATATAGCAGGTATATCA	CI	3.752	1	NA	NA	NA	NA	NA	NA	NA
GTCGCTCCTACCGATACCGGGTGATCCGGTGAACTTATTGGACTCCATGAGAAAAATAAGTAAACCTAATCACCTAGAGGAAGGAGAAGTCGTAACAAGGTTTCC	BU	3.752	5988	Eukaryota	Ciliophora	Litostomatea	NA	NA	NA	Litostomatea
TCTAGCATCTGGTATTGCCCATGCTGGGGCCTCAGTAGATTTAGCTATTTTTTCATTGCATTTAGCGGGGATCTCC	CI	3.753	1981520	Eukaryota	Arthropoda	Insecta	Diptera	Chironomidae	Ablabesmyia	Ablabesmyia sp. NZ08.Motel
CGCCCGTCGCTCCTACCGATTTCGAGTGATGAGGTGAACCCTCCGGACTGTGCGCTTCGGCGTTGGGAAGTTGAGTAAACCTTATCACTTAGAGGAAGGAGAAGTCGTAACAAGGTATCT	BE	3.755	5962	Eukaryota	Ciliophora	Heterotrichea	Heterotrichida	Stentoridae	Stentor	Stentor
GTCGCTCCTACCGATTTCGAGTGATCCGGTGAACCATTTGGACTGCGAGGTCCTCGTGATCTTGTGGAAAATCTAGTAAACCATATCACTTAGAGGAAGGAGAAGTCGTAACAAGGTTTCC	BU	3.755	57510	Eukaryota	Ciliophora	Spirotrichea	Sporadotrichida	Oxytrichidae	Pleurotricha	Pleurotricha
ATTATCAGCACTTCAAGCACATTCAGGACCTTCTGTAGATTTAGCAATTTTTAGTTTTCATTTATCAGGGACTAGC	CI	3.757	1	NA	NA	NA	NA	NA	NA	NA
TTTGACAGGTAATATATTTCATAGAGGGTTATCTGTTGATTTTGGTATTTTTTCTTTACATTTGGCTGGTATAAGA	CI	3.76	1	NA	NA	NA	NA	NA	NA	NA
TTAAAAAAATTTTGTTAAAATAAAATGACTATAAAAGAACATCTGTACCAAAAAATTTTA	WV	3.764	145636	Eukaryota	Mollusca	Gastropoda	Littorinimorpha	Tateidae	Potamopyrgus	Potamopyrgus
ACTTGCTGGCAATCTAGCCCATTCAGGACCTTCCGTAGATCTAGCAATCTTCTCTCTACACTTAGCAGGAGTAGCA	CI	3.765	76585	Eukaryota	Annelida	Clitellata	Haplotaxida	Naididae	Aulodrilus	Aulodrilus pluriseta
ATCTGGTTTCTAGGAATAAAAGTTTTCCTCCTAGAGAGG	TP	3.767	3363	Eukaryota	Streptophyta	Pinopsida	NA	Podocarpaceae	Podocarpus	Podocarpus
CGCCCGTCGCACCTACCGATTGGACGATCCGGCAAGATGTTCGGAGTTGCGTTTGTTGGGCTCTCGGGTCTGACTTATGCGATAAAGCTCCTCAAACCTTATCGTCTAGAGGAAGGTGAAGTCGTAACAAGGTTTCC	BE	3.767	1	NA	NA	NA	NA	NA	NA	NA
CGCCCGTCGCTCCTACCGATTGAATGATCCGGTGAGGACTCGGGATTGCTTCTGTTTCCGATGGCGCAAGCCATCGAGCGGGAGCAAGAACATGCCCGAATCTTATCATTTAGAGGAAGGAGAAGTCGTAACAAGGTTTCC	BE	3.769	1	NA	NA	NA	NA	NA	NA	NA
GTCCACGCCGTAAACTATGATTACTCGTTTTCAGCGATATACTGTTGGAGACTAAGCGAAAGTGATAAGTAATCCACCTGGGGAGTACGATCGCAAGGTTG	UM	3.77	1853230	Bacteria	Bacteroidetes	Flavobacteriia	Flavobacteriales	Crocinitomicaceae	NA	Crocinitomicaceae
ACTTTCTTCTATTTCTGCCCATTCTGGTGGAGCTGTAGATTTTGCAATTTTTAGTTCACATTTAGCTGGTATTTCA	CI	3.771	1	NA	NA	NA	NA	NA	NA	NA
TTTATCAGCAATGGCTTCAGATGGTTCTGTTGATATAGCTATATTTAGTTTACATATAGCAGGTATATCT	CI	3.771	1	NA	NA	NA	NA	NA	NA	NA
CTAGCCCTAAATCTAGATACCTCCCATCACACATGTATCCGCCTGAGAACTACGAGCACAAACGCTTAAAACTCTAAGGACTTGGCGGTGCCCCAAACCCAC	RV	3.772	9031	Eukaryota	Chordata	Aves	Galliformes	Phasianidae	Gallus	Gallus gallus
TTTGTCATCAATTACAGCACATGCAGGTGGAGCAGTAGATTTAGCGATATTTAGCTTACATATAGCAGGGGCATCA	CI	3.772	1	NA	NA	NA	NA	NA	NA	NA
ACTTAGTGGTATTGAAGGTCATCCTAGTGCAAGTGTAGATTTAGCAATTTTTAGTTTACATTTAGCAGGAGCGTCC	CI	3.773	1	NA	NA	NA	NA	NA	NA	NA
TTTAAGTAGCGTTGAGGGTCATCCAAGTGCAGCTATTGATTTAGGTATTTTTAGTTTACATGTTGCTGGAGCTTCC	CI	3.775	589344	Eukaryota	NA	Cryptophyceae	Pyrenomonadales	Pyrenomonadaceae	NA	Pyrenomonadaceae
TTTATCAGGTATTTTTGCACATTCAGGATCAGCTGTAGATTTTGCAATATTTAGTTTACATATAGCAGGTGCCTCT	CI	3.778	1	NA	NA	NA	NA	NA	NA	NA
GTTGAGGAGTTACTCGGAACGCTGCCAAGATATCAGTATCTTTGGTTTCGTATTCAGGAGTATAATAAGTAAGTTTGTAATCTTTAACCCCTGCTTTAAACCCAAC	MZ	3.78	986140	Eukaryota	Streptophyta	Magnoliopsida	Poales	Cyperaceae	NA	Cyperoideae
GTCCACGCCGTAAACGATGTCGATTTGGAGGCTGTGTCCTTGAGACGTGGCTTCCGGAGCTAACGCGTTAAATCGACCGCCTGGGGAGTACGGCCGCAAGGTTA	UM	3.781	642	Bacteria	Proteobacteria	Gammaproteobacteria	Aeromonadales	Aeromonadaceae	Aeromonas	Aeromonas
GTTGAGGAGTTACTCGGAATGCTGCCAAGATATCAGTATCTTTGGTTTCATACTCAGGAGTATAATAAGTCAATTTATAATCTTTAACACCAGCCTTGAATCCAAC	MZ	3.782	3646	Eukaryota	Streptophyta	Magnoliopsida	Malpighiales	NA	NA	Malpighiales
ACTTTCCGCAGGCCTTGCCCATTCTGGGCCAAGCGTAGATATGGCTATTTTTAGTCTACATATAGCAGGTCTATCC	CI	3.783	1	NA	NA	NA	NA	NA	NA	NA
GTTGTGGAGTCATACGGAAAGCTGCTAGAATATCAGTATCTTTAACAATGTAGTCTGGCGTATAATAAGTTAATCGATAATCTTTTACGCCGGCTTTAAACCCAGC	MZ	3.785	55993	Eukaryota	Chlorophyta	Chlorophyceae	Oedogoniales	Oedogoniaceae	Oedogonium	Oedogonium
GTTGAGGAGTTACTCGAAATGCTGCCAAGATATCAGTATCTTTGGTTTCATAGTCAGGAGTATAATAAGTCAATTTATAATCTTTAACACCAGCTTTGAATCCAAC	MZ	3.786	1437183	Eukaryota	Streptophyta	Magnoliopsida	NA	NA	NA	Mesangiospermae
GTTATCAGCTTTACAAGCACACTCAAGTCCATCAGTAGATCTTGCCATCTTTAGCTTCCATTTATCAGGAACAAGT	CI	3.787	1	NA	NA	NA	NA	NA	NA	NA
ATTATCAGGTAATATCGCTCATGCCGGGGGATCCGTTGATTTAGCTATTTTTTCATTACACTTGGCTGGTGTTTCT	CI	3.788	145637	Eukaryota	Mollusca	Gastropoda	Littorinimorpha	Tateidae	Potamopyrgus	Potamopyrgus antipodarum
ATCCTTGTTTTGAGAAAACAGGCGGTTCTCGAACTAGAATCCAAAAGAAAAG	TP	3.791	15488	Eukaryota	Streptophyta	Magnoliopsida	Poales	Poaceae	Ehrharta	Ehrharta
CGCCCGTCGCTCCTACCGATACCGGGTGATCCGGTGAACCTTTTGGACCGTTCGCGGGAAAATAAGTAAACCAAATCACCTAGAGGAAGGAGAAGTCGTAACAAGGTTTCC	BE	3.794	71587	Eukaryota	Ciliophora	Litostomatea	Haptorida	Dileptidae	Dileptus	Dileptus
ATTATCAAGTAATTTAGGTCATCCTGGTAGTTCTATAGATTTTGCAATTTTTAGTTTACATTTAGCTGGTATTTCT	CI	3.794	1	NA	NA	NA	NA	NA	NA	NA
ATCTTTATTTTGAGAAAACAAGGGTTTATAAAACTAGAATAAAAAAAG	TP	3.798	4710	Eukaryota	Streptophyta	Magnoliopsida	Arecales	Arecaceae	NA	Arecaceae
TTTATCAGGTATAGAAAGCCATTCAGGTGGATCTGTAGATTTAGCTATTTTTAGTTTACACTTAGCAGGTGCATCA	CI	3.801	1	NA	NA	NA	NA	NA	NA	NA
ATCCTGTCTTCTAAAAACAAAGATTCAGAAAGTTAAAAAAAGGG	TP	3.802	4173	Eukaryota	Streptophyta	Magnoliopsida	Lamiales	Plantaginaceae	Veronica	Veronica
GTTGAGGAGTTACTCGAAATGCTGCCAAAATATCAGTATCCTTGGTTTCATACTCAGGAGTATAATAAGTCAATTTATAATCTTTAACACCAGCTTTGAATCCAAC	MZ	3.804	91882	Eukaryota	Streptophyta	Magnoliopsida	NA	NA	NA	campanulids
GTCGCTCCTACCGATTTCGAGTGGTCCGGTGAATCTTTCGGACTGCAAGTGGTTTCGTGCCACGCGCGGAAAGTCAGGTAAATCTTATCACTTAGAGGAAGGAGAAGTCGTAACAAGGTTTCC	BU	3.806	211030	Eukaryota	Ciliophora	Spirotrichea	NA	NA	NA	Oligotrichia
GTTGTGGAGTCATACGGAATGCAGCTAAAATATCAGTATCTTTTACTACGTAATCAGGTGTGTAATATGTTAAACGATAGTCTTTTACACCGGCTTTGAACCCAGC	MZ	3.806	33096	Eukaryota	Chlorophyta	Chlorophyceae	Chlamydomonadales	Volvocaceae	Gonium	Gonium
TTTAGCCTCAGGTATCGCCCACGCAGGGGGCTCTGTAGATTTATCCATTTTTAGTTTACACCTTGCAGGTGCTTCG	CI	3.806	1	NA	NA	NA	NA	NA	NA	NA
CGCCCGTCGCACCTACCGATTGAATGGTCCGGTGAAGCCTCGAGATTGTGGTGTGTGCTGTGGTGCATATCATGAGAACTTGTCTGAACCTTATCATTTAGAGGAAGGTGAAGTCGTAACAAGGTTTCC	BE	3.808	33850	Eukaryota	Bacillariophyta	Bacillariophyceae	NA	NA	NA	Bacillariophycidae
ATTAGCAAGTATAGGATTTCACTCAGGTGGATCTGTAGATTTAGCGATATTCAGTTTACACTTAGCAGGGGTATCT	CI	3.809	1	NA	NA	NA	NA	NA	NA	NA
TTTAAGTAGTATACAAAGTCATTCTTCTGCCTCTGTTGATTTAGCTATCTTCAGTTTACATTTATCAGGTATTTCT	CI	3.811	1	NA	NA	NA	NA	NA	NA	NA
GTCGCTACTACCGATTGAATGGCTGAGTGAGGCCTTCGGACTGGCCCAGGGAGGTCGGCAACGACCACCCAGGGCCGGAAAGTTGGTCAAACTCCGTCATTTAGAGGAAGTAAAAGTCGTAACAAGGTTTCC	BU	3.811	5014	Eukaryota	Ascomycota	Dothideomycetes	Dothideales	NA	NA	Dothideales
GTCGCACCTACCGATTGAATGGTCCGGTGAAACTCTCGGATCGTGGTCGAATGCCTCTTCACGGGGGCGTCGACCGCGAGAAGTTATTTTAACCTTATCATTTAGAGGAAGGTGAAGTCGTAACAAGGTTTCC	BU	3.813	1	NA	NA	NA	NA	NA	NA	NA
GCTGAGGAGTTACTCGAAATGCTGCCAAGATATCAGTATCTTTGGTTTCGTATTCAGGAGTATAATAAGTCAATTTATACTCTTTAACACCCGCTTTGAATCCAAC	MZ	3.813	1461652	Eukaryota	Streptophyta	Magnoliopsida	Lamiales	Plantaginaceae	Veronica	Veronica subgen. Beccabunga
TCTATCTTCTAGAATTTCCCATGCAGGAGCTTCTGTAGATTTAGCTATTTTTTCATTACATTTAGCAGGTATTTCA	CI	3.813	190098	Eukaryota	Arthropoda	Insecta	Diptera	Chironomidae	Limnophyes	Limnophyes
GTCGCTACTACCGATTGAATGGTTTAGCGAGATCCTCGGATCGGGCCTTAGCCGGCAGCAATGCTGACTGAGGCTTGAGAAGAAGCTCAAGCTTGATCATTTAGAGGAAGTAAAAGTCGTAACAAGGTTTTC	BU	3.814	41372	Eukaryota	Gastrotricha	NA	Chaetonotida	Chaetonotidae	NA	Chaetonotidae
CGCCCGTCGCTACTACCGATTGAATGGTTTAGTGAGATCTTCGGATTGGCACTCTTGCGGCTTCACGGCTGCGAAAGGACCGAAAAGTTGCTCGAACTTGATCATTTAGAGGAAGTAAAAGTCGTAACAAGGTTTCC	BE	3.817	1	NA	NA	NA	NA	NA	NA	NA
CCTCTCCAGAAATCTTGCACATATCGGCAGATCTGTCGATTTATCAATTTTCTCTTTACATATAGCCGGAATTTCT	CI	3.819	699954	Eukaryota	Arthropoda	Insecta	Trichoptera	Leptoceridae	Hudsonema	Hudsonema
CGCCCGTCGCACCTACCGATTGAATGACTCGGTGAAGTATTGGGACTGTGAACTTGTTTGCTTCATTGTGAGTAAGTTTATGGGAACTTTCCTTAACCTCGCCATTTAGAGGAAGGTGAAGTCGTAACAAGGTTTCC	BE	3.823	4769	Eukaryota	Oomycota	NA	Saprolegniales	Saprolegniaceae	Saprolegnia	Saprolegnia
GATCCTACACTTCGAGATGGAAGCATG	TP	3.824	1	NA	NA	NA	NA	NA	NA	NA
GTCGCTACTACCGATTGAATGGTTTAGTGAGGTCTTCGGATTGGCGCTTCGCAGCTGGCGACAGCAGTGGGATGCCGAAAAGTTGATCAAACTTGATCATTTAGAGGAAGTAAAAGTCGTAACAAGGTTTCC	BU	3.825	90338	Eukaryota	NA	Ichthyosporea	Dermocystida	NA	Rhinosporidium	Rhinosporidium
GTTAAGTGGGGTTCAAGCACACTCGGGTCCTTCGGTGGATTTAGCTATTTTTAGTCTTCACTTATCTGGAGCAGCC	CI	3.825	2696291	Eukaryota	NA	NA	NA	NA	NA	Ochrophyta
GTCGCTCCTACTAATTGGATCATATGCTGAATCTGCAGGACTGAGTTTCAAGAATGCACGTAAAGCTTATCATCTAGAAGAAGGAGAAGTCGTAACAAGGTTTCC	BU	3.825	1	NA	NA	NA	NA	NA	NA	NA
TCTATCAAGGAATCTTGCTCATGCAGGACCTTCAGTTGACATAGCAATTTTTTCTCTACACTTAGCAGGGGCTTCA	CI	3.827	212246	Eukaryota	Annelida	Clitellata	Haplotaxida	Naididae	Chaetogaster	Chaetogaster diaphanus
ATTATCATCAATCCATGCGCATTCTGGAGCATCTGTAGACTTAGCAATTTTTAGTTTACATTTATCTGGGATTTCT	CI	3.828	1	NA	NA	NA	NA	NA	NA	NA
GTCGCTACTATCGATTGAGCGGTTCAGTGAGGGCCTCGGATTGGACTCGGTCTGGCGTGCAAGCGCCGGCACCGTTGGCCGAGAAGACGCTCGAACTCGATCGCTTGGAGAAAGTAAAAGTCGTAACAAGGTTTCC	BU	3.829	192501	Eukaryota	Arthropoda	Insecta	Diptera	Hybotidae	Euthyneura	Euthyneura
TCTTTCTTCAAGAATTGCTCACGCGGGAGGTTCAGTAGATTTAGCAATTTTTTCTCTTCATTTAGCTGGAATTTCT	CI	3.831	7149	Eukaryota	Arthropoda	Insecta	Diptera	Chironomidae	NA	Chironomidae
GTCACACCACGGGAGTCGATTGGTCCCGAAGTGCGTGAGCTAACCCGCAAGGGAGGCAGCGTCCTAAGGAATGGTCGGTGACTGGGGTGAAGTCGTAACAAGGTAGCC	BU	3.835	69541	Bacteria	Proteobacteria	Deltaproteobacteria	Desulfuromonadales	NA	NA	Desulfuromonadales
GTCGTTGTTTCCGATGATGGTGGAATGCAGGTGATCGGACTGGCTTCGGCCGGAAAGACCACCGACATTTCTTCAATAGAGGAAGCAAAAGTCGTAACAAGGTAGCA	BU	3.836	266822	Eukaryota	Euglenozoa	Kinetoplastea	Parabodonida	NA	Procryptobia	Procryptobia
GTCGCTCCTACCGATTGAATGGTCCGGTGAGAACTCAGGATAGTTGTATTTCTAGTTTATCCGCAAGGGTAAACGAATATGATCAGAATCTGTTCAAACCTTACCATTTAGAGGAAGGAGAAGTCGTAACAAGGTTTCC	BU	3.838	1	NA	NA	NA	NA	NA	NA	NA
CCTCTCTTCTAATCTTTCACACTCTGGTAGATCTGTAGATTTGACTATTTTCTCTTTGCATATAGCTGGGATTTCT	CI	3.838	50443	Eukaryota	Arthropoda	Insecta	Trichoptera	Hydropsychidae	Hydropsyche	Hydropsyche
GTCCACGCTGTAAACGATGAACACTTGGTGTGGAGGGAGTTGACCCCTTCCGTGCCGGAGCTAACGCGTTAAGTGTTCCGCCTGGGGAGTACGGTCGCAAGGCTG	UM	3.84	44675	Bacteria	Acidobacteria	Holophagae	Holophagales	Holophagaceae	Geothrix	Geothrix
GTCACACCATGGGAGCGGGTTCCGCCAGAAGTAGGTAGCCTAACCGCAAGGGGGGCGCTTACCACGGCGGGGTTCGTGACTGGGGTGAAGTCGTAACAAGGTAGCC	BU	3.841	206389	Bacteria	Proteobacteria	Betaproteobacteria	Rhodocyclales	NA	NA	Rhodocyclales
CCTGGCCGGCAACTTAGCCCATGCAGGAGCCTCTGTTGACCTCACAATTTTTTCATTGCATCTAGCAGGGATCTCC	CI	3.844	206139	Eukaryota	Chordata	Actinopteri	Uranoscopiformes	Cheimarrichthyidae	Cheimarrichthys	Cheimarrichthys fosteri
CGCCCGTCGCTCCTACCGATTTCGAGTGATGTGGTGAACTATCTGGACTGCGATCATCCCACGGTGATTGCGGAAAGTTTCGTAAACCTTATCACTTAGAGGAAGGAGAAGTCGTAACAAGGTTTCC	BE	3.844	5884	Eukaryota	Ciliophora	Oligohymenophorea	Peniculida	Parameciidae	Paramecium	Paramecium
GTCGCTCCTACCGATTCGAGTGTTTCGACGAATTCTTCGGATACTGCTCGAAAGAGTGGTAAAAGTCGTGTAAGTCATAACACTTAGAGGAAGGGTAAGGCGTAACAAGGTTTCC	BU	3.846	1	NA	NA	NA	NA	NA	NA	NA
GAAGCATGGATGGATGCTAACGCACTGGAGTCTGCTG	WV	3.847	1	NA	NA	NA	NA	NA	NA	NA
ATCCGTGTTTTGAGAAAACAAAGGGGTTCTCGAATCGAACTATAATACAAAGGAAAAG	TP	3.848	147387	Eukaryota	Streptophyta	Magnoliopsida	Poales	Poaceae	NA	Poeae
GTCCGCACTGTAAACGATGATTACTCGCTGCTGGGAGGTAACTTTCAGTGGCTTAGCGAAAGCGATAAGTAATCCACCTGGGGAGTACGCCGGCAACGGTG	UM	3.851	976	Bacteria	Bacteroidetes	NA	NA	NA	NA	Bacteroidetes
GTCGCTCCTACCGATACCGGGTGATGTGCTGAACCTTTTGGACCGATTTTCGGGAAGACAAGTAAAGCTTATCACCTAGAGGAAGGAGAAGTCGTAACAAGGTTTCC	BU	3.853	346246	Eukaryota	Ciliophora	Litostomatea	Pleurostomatida	Litonotidae	Litonotus	Litonotus
CGCCCGTCGCTACTACCGATTGAATGGTTTAGCGAGATCCTCGGATCGGGGCCCGCTCGTGCGCAAGCATGGGCGAGTTCTGAGAAGAAGCTCAAGCTTGATCATTTAGAGGAAGTAAAAGTCGTAACAAGGTTTTC	BE	3.854	41372	Eukaryota	Gastrotricha	NA	Chaetonotida	Chaetonotidae	NA	Chaetonotidae
CGCCCGTCGCTCCTACCGATTCGAGTGATCCGGTGAACACTTTGGACCGGGGTAGCTTGCTATTCTGGGAAATTGAGTAAACCACGTCACTTAGAGGAAGGAGAAGTCGTAACAAGGTTTCC	BE	3.856	194286	Eukaryota	Ciliophora	Spirotrichea	NA	NA	NA	Stichotrichia
ATTAGCAAGCATTCAAGCGCATTCAGGTCCTTCTGTTGATTTAGCTATTTTTAGCTTACATTTATCAGGTGCTGCT	CI	3.856	1	NA	NA	NA	NA	NA	NA	NA
GTTGAGGACTTACTCGGAATGCTGCCAAGATATCAGTATCTTTGGGGTTATATTCAGGAGTATAATAAGTCAATTTATAATCTTTAACACCAGCCTTGAATCCAAC	MZ	3.857	159427	Eukaryota	Streptophyta	Magnoliopsida	Malpighiales	Passifloraceae	Passiflora	Passiflora tenuifila
TTTATCTGGGCCTTTAGCTCATTCAGGGGGGTCTGTAGATCTAGCTATTTTTAGTTTACATTGTGCCGGATTTTCT	CI	3.858	6087	Eukaryota	Cnidaria	Hydrozoa	Anthoathecata	Hydridae	Hydra	Hydra vulgaris
GTCGCTCCTACCGATCGAGTGTTTAGATGAAATTGACGGACTCGCGGAAGTTAATTAAATCTGATCACTTAGAGGAAGGAGAAGTCGTAACAAGGTTTCC	BU	3.859	283645	Eukaryota	Ciliophora	Litostomatea	Cyclotrichida	Mesodiniidae	NA	Mesodiniidae
CGCCCGTCGCTCCTACCGATTTCGAGTGGTCCGGTGAATCTTTCGGACCGCGCGTGGTCTCGTGCCATGTGTGGAAAGTCAGGTAAACCTTATCACTTAGAGGAAGGAGAAGTCGTAACAAGGTTTCC	BE	3.866	5878	Eukaryota	Ciliophora	NA	NA	NA	NA	Ciliophora
GTCACACCATGGAAGTGGGGGATACCAGAAGTAGCTAGACTAACCGCAAGGGGGTCGGTTACCACGGTATGTTTCATGACTGGGGTGAAGTCGTAACAAGGTAGCA	BU	3.866	1224	Bacteria	Proteobacteria	NA	NA	NA	NA	Proteobacteria
CGCCCGTCGCTACTACCGATTGAATGGTTTAGTGAGGTCTCGGGACTGATGTTTACAGCTGTCAAAGGCTTTGAACGTCGGGAACTTGCTCAAACTTGATCATTTAGAGGAAGTAAAAGTCGTAACAAGGTTTCC	BE	3.868	86017	Eukaryota	NA	Choanoflagellata	Craspedida	Salpingoecidae	Salpingoeca	Salpingoeca
GTCACACCATGGGAGCGGGTTCCGCCAGAAGTAGGTAGCCTAACCGCAAGGAGGGCGCTTACCACGGCGGGGTTCGTGACTGGGGTGAAGTCGTAACAAGGTAGCC	BU	3.871	206389	Bacteria	Proteobacteria	Betaproteobacteria	Rhodocyclales	NA	NA	Rhodocyclales
GTCGCACCTACCGATTGAATGACTCGGTGAGAAATCGGGACCGTGAATCTGTTTGCTTCATTGCGAGTGGACTTATGGGAACTTTTTCTAACCTCGCCATTTAGAGGAAGGTGAAGTCGTAACAAGGTTTCC	BU	3.871	4762	Eukaryota	Oomycota	NA	NA	NA	NA	Oomycota
CGCCCGTCGCTCCTACCGATTTCGAGTGGTCCGGTGAACCTTTTGGACTGCGCGTGGTCTCGTGCCGCGAGCGGAAAATCAAGTAAACCATATCACTTAGAGGAAGGAGAAGTCGTAACAAGGTTTCC	BE	3.874	33829	Eukaryota	Ciliophora	Spirotrichea	NA	NA	NA	Spirotrichea
ATTATCAGGAATTGAATTCCACTCGGGAGGATCAGTGGATTTAGCTATTTTCAGTCTACACTTGGCCGGTATTAGC	CI	3.88	1	NA	NA	NA	NA	NA	NA	NA
GTCACACCATGGGAGTGGGGGATACCAGAAGTAGCTAGACTAACCGCAAGGGGGTCGGTTACCACGGTATGTTTCATGACTAGGGTGAAGTCGTAACAAGGTAGCA	BU	3.88	1224	Bacteria	Proteobacteria	NA	NA	NA	NA	Proteobacteria
ATCCTGTTTTATGAAAATAAGGGTTCATAAAGCGATAATAAAAAAG	TP	3.887	3474	Eukaryota	Streptophyta	Magnoliopsida	Rosales	Ulmaceae	NA	Ulmaceae
CGCCCGTCGCTCCTACCGATTGAATGGTCCGGTGAAATCTTCGGATTGCTGGCCATGGCATTTACTTGTCTTGGTTGCGAGAAGTTGATTGAACCTTATCATTTAGAGGAAGGAGAAGTCGTAACAAGGTTTCC	BE	3.887	589344	Eukaryota	NA	Cryptophyceae	Pyrenomonadales	Pyrenomonadaceae	NA	Pyrenomonadaceae
CGCCCGTCGCTACTACCGATTGGATGGTCCGGTGAGAATTTCGGATCGTGACATTTCGCCCTTCACTGGGCAAAGTGTCGTGAGAAGTTATTCAAACCTTATTATCTAGAGGAAGTAAAAGTCGTAACAAGGTTTCC	BE	3.889	33634	Eukaryota	NA	NA	NA	NA	NA	Stramenopiles
GTCGCTCCTACCGATTCGAGTGCTTCGACGAATTCTTCGGATACCGCTGGCAACAGTAGTAAAAGTTGTGTAAGTCATAGCACTTAGAGGAAGGATAAGGCGTAACAAGGTTTCC	BU	3.889	2759	Eukaryota	NA	NA	NA	NA	NA	Eukaryota
GTCACACCATGGGAGTGGGTTGCACCAGAAGTAGTTAGTCTAACCGCAAGGAGGACGATTACCACGGTGTGATTCATGACTGGGGTGAAGTCGTAACAAGGTAACC	BU	3.89	1236	Bacteria	Proteobacteria	Gammaproteobacteria	NA	NA	NA	Gammaproteobacteria
CGCCCGTCGCTCCTACCGATTTCGAGTGATCCGGTGAACCATTTGGACTGCGAGGTCCTCGTGATCTTGTGGAAAATCTAGTAAACCATATCACTTAGAGGAAGGAGAAGTCGTAACAAGGTTTCC	BE	3.896	57510	Eukaryota	Ciliophora	Spirotrichea	Sporadotrichida	Oxytrichidae	Pleurotricha	Pleurotricha
CGCCCGTCGCTCCTACCGATCGAGTGTTTAGATGAATTTGACGGACTCACGGAAGTTAAATGAATCTGATCACTTAGAGGAAGGAGAAGTCGTAACAAGGTTTCC	BE	3.897	283646	Eukaryota	Ciliophora	Litostomatea	Cyclotrichida	Mesodiniidae	Mesodinium	Mesodinium
GTCGCTCCTACCGATACCGGGTGATGTGCTGAACCTTTTGGACCGAATTCGGGAAGACAAGTAAAGCTTATCACCTAGAGGAAGGAGAAGTCGTAACAAGGTTTCC	BU	3.897	197908	Eukaryota	Ciliophora	Litostomatea	Pleurostomatida	Litonotidae	NA	Litonotidae
TTTAGCTTCTATTGAATTCCACGCAGGAACTTCTGTAGAATTTGCTATTTTTAGTTTACATATTGCTGGTGCTTCT	CI	3.899	1	NA	NA	NA	NA	NA	NA	NA
GTCGCACCTACCGATTGAATGGTCCGGTGAAGCCTCGAGATTGTGGTGTGTGCTGTGGTGCATATCATGAGAACTTGTCTGAACCTTATCATTTAGAGGAAGGTGAAGTCGTAACAAGGTTTCC	BU	3.899	2836	Eukaryota	Bacillariophyta	NA	NA	NA	NA	Bacillariophyta
GTCGCTACTACCGATTGAATGGTTTAGCAAGGTCGTCGGATTGGTCCCGCTGTGGTTGCTCGTCAGCCTTGCAGGGACTGAGAAGACGTCCAAGCTTGATCATTTAGAGGAAGTAAAAGTCGTAACAAGGTTTCC	BU	3.902	73345	Eukaryota	Platyhelminthes	Trematoda	Plagiorchiida	Opecoelidae	NA	Opecoelidae
CGCCCGTCGCTCCTACCGATTGGGTGTGCTGGTGAAGTGTTCGGATTGGAAATAGCGGTGGGCAACCTCTGCTGTTTCCGAGAAGTTCATTAAACCCTCCCACCTAGAGGAAGGAGAAGTCGTAACAAGGTTTCC	BE	3.907	55993	Eukaryota	Chlorophyta	Chlorophyceae	Oedogoniales	Oedogoniaceae	Oedogonium	Oedogonium
ACTATCTGCAGGAATCGCCCACGCAGGGGCTTCCGTAGATCTTGCCATTTTCTCTCTACATTTAGCAGGGGTGTCT	CI	3.907	1969013	Eukaryota	Arthropoda	Insecta	Ephemeroptera	Leptophlebiidae	Zephlebia	Zephlebia pirongia
TCTATCATCAGGAATTGCCCATGCCGGTGCTTCTGTTGATTTGGCAATTTTTTCTCTTCATTTAGCCGGGATTTCA	CI	3.908	6656	Eukaryota	Arthropoda	NA	NA	NA	NA	Arthropoda
ATCCTGTTTTACGAAAACCAACAAAACAATAAGGGTTCATAAAGCGAGAATAAAAAAAG	TP	3.911	3931	Eukaryota	Streptophyta	Magnoliopsida	Myrtales	Myrtaceae	NA	Myrtaceae
CGCCCGTCGCTCCTACCGATTTCGAGTGGTCCGGTGAACCTTTTGGACTGCGCGGGGCTTCGTGCCTCGAGCGGAAAATCAAGTAAACCATATCACTTAGAGGAAGGAGAAGTCGTAACAAGGTTTCC	BE	3.911	33829	Eukaryota	Ciliophora	Spirotrichea	NA	NA	NA	Spirotrichea
TCTATCTAATAACATTGCCCACAACAATATTTCAGTAGATTTAACAATTTTTTCTTTACATCTAGCCGGAATTTCC	CI	3.913	136352	Eukaryota	Arthropoda	Insecta	Hemiptera	Aphididae	Drepanosiphum	Drepanosiphum
GTCGCTACTACCGATTGAATGGCTTAGTGAGACCTCCGGATTGGACACTCCTGACTCGCAAGTTTCAGTGTGTCTGAAAAGCTGGTCAAACTTGGTCATTTAGAGGAAGTAAAAGTCGTAACAAGGTAACC	BU	3.918	642607	Eukaryota	Chytridiomycota	Chytridiomycetes	Cladochytriales	NA	NA	Cladochytriales
GTCGCTACTACCGATTGAATGGTTTAGCGAGATTCTCGGATCGGGCCTCGTTCGGCCGCAAGGTTGGATAAGGTCTGAGAAGAAACTCAAGCTTGATCATTTAGAGGAAGTAAAAGTCGTAACAAGGTTTTC	BU	3.919	41372	Eukaryota	Gastrotricha	NA	Chaetonotida	Chaetonotidae	NA	Chaetonotidae
ATCCGGTTTCTAGAGACAATAGTTTCTCTTCCTAGAAAGG	TP	3.921	1446378	Eukaryota	Streptophyta	Pinopsida	Araucariales	NA	NA	Araucariales
CGCCCGTCGTTGTTTCCGATGTCGGTGCAATACAGGTGTACGGACCTTAAGTGTTTCACTTTCGGGAAGTTCACCGATGTTTCTTCGATAGAGGAAGCAAAAGTCGTAACAAGGTAGCT	BE	3.921	5653	Eukaryota	Euglenozoa	Kinetoplastea	NA	NA	NA	Kinetoplastea
GTCGCACCTACCGATTGGACGATCCGGCAAGATGTTCGGAGTTGCGTTTGTTGGGCTCTCGGGTCTGACTTATGCGATAAAGCTCCTCAAACCTTATCGTCTAGAGGAAGGTGAAGTCGTAACAAGGTTTCC	BU	3.922	1	NA	NA	NA	NA	NA	NA	NA
CGCCCGTCGCACCTACCGATTGAATGGTTCGGTGAAAATTTCGGACTGTGATTTGGTTGCTTTCGGGCAGCTGAGTTGTGGAAAGTTGTTTAAACCTCATCATTTAGAGGAAGGTGAAGTCGTAACAAGGTTTCC	BE	3.922	2825	Eukaryota	NA	Chrysophyceae	NA	NA	NA	Chrysophyceae
ATCCTGTTTTCCGAAAACCAAGAAGAGTTCAGAAAGGGAGAATAAAAAAAAAG	TP	3.925	3804	Eukaryota	Streptophyta	Magnoliopsida	Fabales	Fabaceae	NA	Caesalpinioideae
ACTTGCAAGTATTGAATATCATTCTGGAGGTTCTGTTGATTTAGCTATTTTTAGTTTACATTTAGCAGGGATTTCC	CI	3.927	1	NA	NA	NA	NA	NA	NA	NA
TCTATCATCAGGAATTGCCCATGCCGGGGCTTCTGTTGATTTGGCAATTTTTTCTCTTCATTTAGCCGGGATTTCA	CI	3.928	10000005	Eukaryota	Arthropoda	Insecta	Diptera	Simuliidae	Austrosimulium	Austrosimulium australense
ACTAAGTGGTGCTATTGCCCATGCTGGACCATCTGTTGATTTTGCTATCTTTAGCTTACACATAGCTGGAGCATCA	CI	3.929	1	NA	NA	NA	NA	NA	NA	NA
TTTACCTAAAACCTCTATAATAAAGGCCAAAGGTTCG	WV	3.929	1	NA	NA	NA	NA	NA	NA	NA
ACTAAGTGGTATTCAAGCGCATTCAGGGCCTGCAGTTGATATGGCTATTTTTAGCCTACATCTGTCAGGAGCCTCA	CI	3.93	2696291	Eukaryota	NA	NA	NA	NA	NA	Ochrophyta
ATCCGGTTCGTGGAGACAATGGTTTCTTCTCCTAGCATAGGAAGGG	TP	3.93	3321	Eukaryota	Streptophyta	Pinopsida	NA	Pinaceae	Cedrus	Cedrus
CGCCCGTCGCTACTACCGATTGAATGGCTTAGTGAGGCCTCTGGAGCTGGTATCCCGAGAGATTGGGACTCTGGCAAAACTGGTCAAACTTGGTCATTTAGAGGAAGTAAAAGTCGTAACAAGGTTTCC	BE	3.932	4751	Eukaryota	NA	NA	NA	NA	NA	Fungi
CGCCCGTCGCTCCTACCGATACCGGGTGATTAGGTGAATTTGTTGGACCGTCTCACGAGAAGATAAGTAAACCTTGTCACCTAGAGGAAGGAGAAGTCGTAACAAGGTTTCC	BE	3.934	5988	Eukaryota	Ciliophora	Litostomatea	NA	NA	NA	Litostomatea
ATTATCTGGTATTGAAGCCCACTCAGGTGGTTCTGTGGATTTAGCAATTTTTAGTTTACACTTAGCAGGTGCATCT	CI	3.937	1	NA	NA	NA	NA	NA	NA	NA
GTCGCTACTACCGATTGAACGTTTTAGTGAGGTATTTGGACTGGACCTCAGTGGGTTCGCGCCCGCTGTGCGTTCGGGAAGACTCCCAAACTTGAGCGTTTAGAGGAAGTAAAAGTCGTAACAAGGTTACC	BU	3.938	84315	Eukaryota	Arthropoda	Hexanauplia	Cyclopoida	Cyclopidae	NA	Cyclopidae
ACTATCTAATAACATCGCACATAATAATATTTCAGTTGATTTAACTATCTTCTCATTACATTTAGCAGGAATTTCA	CI	3.938	330421	Eukaryota	Arthropoda	Insecta	Hemiptera	Aphididae	Cavariella	Cavariella aegopodii
GTTGAGGAGTTACTCGGAATGCTGCCAATATATCAGTATCCTTGGTTTGGTACTCAGGAGTATAATAAGTCAATTTGTACTCTTTAACACCAGCTTTGAATCCAAC	MZ	3.939	4070	Eukaryota	Streptophyta	Magnoliopsida	Solanales	Solanaceae	NA	Solanaceae
CGCCCGTCGCTCCTACCGATTTCGAGTGATCAGGTGAACCTTCTGGACCAGAGGTGGCTCAAGCCACATTTGGGAAGTTATGTAAACCTTATTACTTAGAGGAAGGAGAAGTCGTAACAAGGTTTCC	BE	3.941	431838	Eukaryota	Ciliophora	NA	NA	NA	NA	Intramacronucleata
TCTTTCCGCAGGATTAGCGCATAGCGGTTCATCCGTGGATTTAGCAATATTTTCGCTTCACTTAGCAGGTATATCC	CI	3.948	1	NA	NA	NA	NA	NA	NA	NA
TCTTTCTAGTATAACTGCACATTCTGGTCCTTCTGTTGATCTAGCCATTTTTAGCCTTCATATTTCAGGAGCTGCG	CI	3.95	1	NA	NA	NA	NA	NA	NA	NA
GTCGCTCCTACCGATTCCGAGTGATTCGGTGAACCTTTTGGACTTGCCAAAAGCGAGAAAATTAAGTGAGCCATATCACTTAGAGGAAGGAGAAGTCGTAACAAGGTTTCC	BU	3.95	2213231	Eukaryota	Ciliophora	Armophorea	Metopida	NA	NA	Metopida
TACAATTCATCCAGTTATGGAGATT	TP	3.951	1	NA	NA	NA	NA	NA	NA	NA
TTTACTATAAACTTTTTTTTTAACTAATAATAAAAAATTATTAAAATTAGAAAGTTTGGTAGTTTA	WV	3.954	6087	Eukaryota	Cnidaria	Hydrozoa	Anthoathecata	Hydridae	Hydra	Hydra vulgaris
ACTATCATCTAATATTGCCCATGGAGGTGGATCTGTAGACTTAGCTATTTTCTCTTTACACTTAGCAGGTATTTCT	CI	3.959	236779	Eukaryota	Arthropoda	Insecta	Lepidoptera	Tineidae	Opogona	Opogona
GTCGCTCCTACCGATTGAATGGTCCGGTGAAATCTTCGGATTGCTGGGTAGGTTTCGCAAGTTACCTATCTGCGAGAAGTTGCTTGAACCTTATCATTTAGAGGAAGGAGAAGTCGTAACAAGGTTTCC	BU	3.96	195503	Eukaryota	NA	Cryptophyceae	Cryptomonadales	Cryptomonadaceae	Plagioselmis	Plagioselmis
ATTAGCAAGTGGACAAGCACATTCAGGACCTTCAGTTGATTTAGCAATTTTTAGTTTACATATTGCTGGAGCATCT	CI	3.961	4762	Eukaryota	Oomycota	NA	NA	NA	NA	Oomycota
GTCGCTACTACCGATTGAATGGTTTAGCGAGATTCTCGGATTGGGCCATATTCGCTCGCAAGGGTGAGCATGGTCTGAGAAGAAACTCAAGCTTGATCATTTAGAGGAAGTAAAAGTCGTAACAAGGTTTTC	BU	3.961	41322	Eukaryota	Gastrotricha	NA	Chaetonotida	Chaetonotidae	Lepidodermella	Lepidodermella
GTTATCGAGTATACAATTTCACCCCGGTGCTTCCGTGGATTGCGCTATTCTTAGCCTGCATGTTGCTGGCGCCTCG	CI	3.962	1	NA	NA	NA	NA	NA	NA	NA
CGCCCGTCGCTCCTACCGATTTTGAGTGATCCGGTGAGCCTTCTGGACTGAGCGCAGGCTTGAACTGTGTTCGGGAAGTTAAGCAAACCTTATCACTTAGAGGAAGGAGAAGTCGTAACAAGGTTTCC	BE	3.963	340082	Eukaryota	Ciliophora	Oligohymenophorea	Peniculida	Lembadionidae	NA	Lembadionidae
GTCGCTCCTACCAATTTCGAGTGATCTGGTGAACCTCTTTGGACTGTCGAGCAATCGCGAAATTAGAGTGAACCTGATCACTTAGAGGAAGGAGAAGTCGTAACAAGGTTTCC	BU	3.963	5935	Eukaryota	Ciliophora	Spirotrichea	Euplotida	Euplotidae	Euplotes	Euplotes
GTCGCTCCTACCGATTCGAGTGATCCGGTGAACACTTTGGACCGGGGTAGCTTGCTATTCTGGGAAATTGAGTAAACCACGTCACTTAGAGGAAGGAGAAGTCGTAACAAGGTTTCC	BU	3.966	194286	Eukaryota	Ciliophora	Spirotrichea	NA	NA	NA	Stichotrichia
TTTAAGTGCTTTAGCTTTTGATGGTTCTGTTGATTTTGCTATTTTTAGTTTACATTTAGCAGGTTTATCT	CI	3.966	1	NA	NA	NA	NA	NA	NA	NA
ATCCGATTTCTAGAAACAATAGGTTCCTTTCCGAGAACGG	TP	3.969	3367	Eukaryota	Streptophyta	Pinopsida	NA	Cupressaceae	NA	Cupressaceae
CGCCCGTCGCTTCTACCGATTGAATGTTTGTGGTGAGCCTTCTGGACCTGGCGCAAGTCAAGGAAGTTAAGCAAACCCGATCATTTAGAGGAAGAAAAAGTCGTAACAAGGTATTC	BE	3.97	1	NA	NA	NA	NA	NA	NA	NA
CGCCCGTCGCTACTATCGATTGAGCGGTTCAGTGAGGGCCTCGGATTGGACTCGGTCTGGCGTGCAAGCGCCGGCACCGTTGGCCGAGAAGACGCTCGAACTCGATCGCTTGGAGAAAGTAAAAGTCGTAACAAGGTTTCC	BE	3.97	192501	Eukaryota	Arthropoda	Insecta	Diptera	Hybotidae	Euthyneura	Euthyneura
GTCGCTCCTACCGATTTCGAGTGATTCGGTGAACCTTCTGGACCGTCGTTGTCCTCGAGTCAACGATGGGAAGTTAAGTAAACCATATCACTTAGAGGAAGGAGAAGTCGTAACAAGGTATCC	BU	3.971	5878	Eukaryota	Ciliophora	NA	NA	NA	NA	Ciliophora
ATCCGATTTCTAGAGACAATAGTTTCCTTTCCGAGAAAGG	TP	3.973	3367	Eukaryota	Streptophyta	Pinopsida	NA	Cupressaceae	NA	Cupressaceae
GTTGAGGAGTTACTCGGAATGCTGCCAAGATATCAGTATCTTTGGTTTCGTACTCCGGAGTATAATAAGTCAATCTGTAATCTTTAACACCAGCTTTAAATCCAGC	MZ	3.973	26339	Eukaryota	Streptophyta	Magnoliopsida	Asparagales	Iridaceae	NA	Iridaceae
CGCCCGTCGCTACTACCGATTGAATGGTTTAGCAAGGTCGTCGGATTGGTCCCGCTGTGGTTGCTCGTCAGCCTTGCAGGGACTGAGAAGACGTCCAAGCTTGATCATTTAGAGGAAGTAAAAGTCGTAACAAGGTTTCC	BE	3.974	27871	Eukaryota	Platyhelminthes	Trematoda	Plagiorchiida	NA	NA	Plagiorchiida
GTCCACGCCGTAAACGATGTCTACTAGCCGTTGGGAGCCTTGAGCTCTTAGTGGCGCAGCTAACGCACTAAGTAGACCGCCTGGGGAGTACGGTCGCAAGATTA	UM	3.976	10	Bacteria	Proteobacteria	Gammaproteobacteria	Cellvibrionales	Cellvibrionaceae	Cellvibrio	Cellvibrio
GTCGCTACTACCGATTGAGTGGTTTAGTGAGGCCCTCGGACTGGTCCCGGCACGGCGTTCGCGTCGAGCCGGTGCGCCGGGAAGACGGTCAAACTTGCTCACTTAGAGGAAGTAAAAGTCGTAACAAGGTTTCC	BU	3.977	349671	Eukaryota	Bryozoa	Phylactolaemata	NA	Fredericellidae	Fredericella	Fredericella
GTCGCTCCTACCGATTGGGTGTGCTGGTGAAGTGTTCGGATTGACCTTGACTGGGGCAACTCGGGCTTGGTTGAAAAGTTCATTAAACCCTCCCACCTAGAGGAAGGAGAAGTCGTAACAAGGTTTCC	BU	3.979	3042	Eukaryota	Chlorophyta	Chlorophyceae	Chlamydomonadales	NA	NA	Chlamydomonadales
ATTAAGTTCTTTGATTGGCCATGGCGGTTTAGCAGTTGATTTTGCGATTTTGAGTCTACACGTTGCTGGTATTTCT	CI	3.982	1	NA	NA	NA	NA	NA	NA	NA
CGCCCGTCGCTACTACCGATTGGATGGTTTAGTGAGATCCTCGGATTGGGCCCGGCGCGACGGGCAACCGTTGTGCCGGTGTTCCGAAAAGACGATCAAACTTGATCATCTAGAGGAAGTAAAAGTCGTAACAAGGTTTCC	BE	3.984	1780200	Eukaryota	Annelida	Clitellata	Haplotaxida	Naididae	NA	Naidinae
GCTTTCTTCTATTAAAGGACATGCCGGACCAAGTGTTGACTTGGCTATTCTTTCAATGCATTTAGCAGGCGCTTCT	CI	3.986	1	NA	NA	NA	NA	NA	NA	NA
ATTAAGTGCGTCACAAGCTCACTCAGGCCCTTCTGTAGATTTAGCTATTTTTAGTCTACATCTTTCGGGTACTGCT	CI	3.987	1	NA	NA	NA	NA	NA	NA	NA
GTTAGCTTCTAATATAGCTCATAGAGGGATGTCCGTTGATTTGGCTATTTTTTCTTTACATTTAGCGGGAATTTCA	CI	3.991	697957	Eukaryota	Arthropoda	Insecta	Trichoptera	Hydroptilidae	Oxyethira	Oxyethira albiceps
GTTAAGTGGTGTTGAGTATCATCCGGGTTCTGCAGTGGATATTGCTATTTTTAGTTTACATTTAGCTGGTATTTCA	CI	3.995	1	NA	NA	NA	NA	NA	NA	NA
TTTATCTAGTATTATTTCACATTCAGGTGGAGCAGTAGATTTAACTATCTTTGCATTACATTTAGCAGGAATTTCT	CI	3.996	6656	Eukaryota	Arthropoda	NA	NA	NA	NA	Arthropoda
GTCCACGCCCTAAACTATGGATACTCGACATTTGTGATACACAATAAGTGTCTGAGCGAAAGCATTAAGTATCCCACCTGGGAAGTACGTCCGCAAGGATG	UM	3.996	563835	Bacteria	Bacteroidetes	Chitinophagia	Chitinophagales	Chitinophagaceae	NA	Chitinophagaceae
CGCCCGTCGCTACTACCGATTGAACGGTTTAGTGAGGTCATCGGATTGGTCTCGGCCCGCCCCTAACCGGGCGGCGCCGTTGGTCGAGAAGACGCCCGAACTTGATCGTTTAGAGGAAGTAAAAGTCGTAACAAGGTTTCC	BE	3.998	69555	Eukaryota	Mollusca	Gastropoda	NA	NA	NA	Caenogastropoda
GTTGAGGAGTCATACGAAAAGCAGCCAAAATATCCGTCTCTTTGGTTTCATAATCCGGAGTATAATAGGTTAGACGATAATCTTTTACCCCTGCTTTAAACCCTAC	MZ	4	2684882	Eukaryota	Streptophyta	Zygnemophyceae	NA	NA	NA	Zygnematophycidae
GTCGCTATTACCGATTGGGTGTATAGGTGAACCTTCCTGATAGTCGCAAGACTAGAAGTTAAGTAAACCTTTGCACCTAGAGGAAATAAAAGTCGTAACAAGGTTTCC	BU	4	155141	Eukaryota	Ciliophora	Oligohymenophorea	Sessilida	Epistylidae	NA	Epistylidae
ATCACGTTTTCCGAAAACAAACAAAGATTCAGAAAGCGAAAATCAAAAAG	TP	4.002	4210	Eukaryota	Streptophyta	Magnoliopsida	Asterales	Asteraceae	NA	Asteraceae
CGCCCGTCGCTCCTACCGATTGAATGGTCCGGCGAAATCTTCGGATTGCTGGCAAGTGACGCAAGGATCTTGCTGCGAGAAGTTGATTAAACCTTATCATTTAGAGGAAGGAGAAGTCGTAACAAGGTTTCC	BE	4.002	2896	Eukaryota	NA	Cryptophyceae	Cryptomonadales	Cryptomonadaceae	NA	Cryptomonadaceae
CGCCCGTCGCACCTACCGATTGAATGATTCGGTGAAACTTTCGGACTGACGTGAAGGGGCCCTCGGGCAACTTCTTGTTGGGAAGTTATTTAAACCTCATCATTTAGAGGAAGGTGAAGTCGTAACAAGGTTTCC	BE	4.003	2825	Eukaryota	NA	Chrysophyceae	NA	NA	NA	Chrysophyceae
GTTGAGGAGTTACTCGGAATGCCGCCAAGGTATCCGTATCTTTGGGTGTATATTCAGGAGTATAATAAGTCAATTTGTAATCTTTAACACCTGCTTTGAAGCCAAC	MZ	4.003	3445	Eukaryota	Streptophyta	Magnoliopsida	Ranunculales	Ranunculaceae	Ranunculus	Ranunculus
ATCCTGTCTTTTCAAAACAAAGGTTTCAAAAGCGAAATTAAGG	TP	4.006	1	NA	NA	NA	NA	NA	NA	NA
TTTAAGTAGTGTAGCTGCGCATTCAGGTCCTGCAGTAGACTTGGCTATTTTTAGTTTACATTTAACCGGAGCTGCG	CI	4.006	1	NA	NA	NA	NA	NA	NA	NA
CGCCCGTCGCACCTACCGATTGAATGATTCGATGAATTTTTCGGACTGTGATCAGGACGCTTCGGCGACTTGGTTGTGGGAAGTTATTTAAATCTCATCATTTAGAGGAAGGTGAAGTCGTAACAAGGTTTCC	BE	4.006	2825	Eukaryota	NA	Chrysophyceae	NA	NA	NA	Chrysophyceae
GTCGCTTCTACCGATTGAATGTTTGTGGTGAGCCTTCTGGACCTGGCGCAAGTCAAGGAAGTTAAGCAAACCCGATCATTTAGAGGAAGAAAAAGTCGTAACAAGGTATTC	BU	4.008	1	NA	NA	NA	NA	NA	NA	NA
TTTATCAGGTGTTATAAGTCATTCAGGTCCGTCTGTAGATTTAGCAATTTTTAGTCTGCATTTAGCTGGAATTTCT	CI	4.008	1	NA	NA	NA	NA	NA	NA	NA
ATCCTTCTTTCCGAAAACAAAATAAAAGTTCAGAAAGTTAAAATAAAAAAGG	TP	4.01	3898	Eukaryota	Streptophyta	Magnoliopsida	Fabales	Fabaceae	Trifolium	Trifolium
GTCGCTCCTACCGATTTCGAGTGATCCGGTGAACCTTTTGGACCGCGCGGGGTCTCGTGCCCAGTGTGGAAAATCAAGTAAACCAAATCACTTAGAGGAAGGAGAAGTCGTAACAAGGTTTCC	BU	4.01	5878	Eukaryota	Ciliophora	NA	NA	NA	NA	Ciliophora
CGCCCGTCGCACCTACCGATTGAATGATTCGGTGAAACTTTCGGACCGAGGACAGGACGCCTCACGGCGACTTGACCATGGGAAGTTATTTAAACCTCATCATTTAGAGGAAGGTGAAGTCGTAACAAGGTTTCC	BE	4.011	2825	Eukaryota	NA	Chrysophyceae	NA	NA	NA	Chrysophyceae
ATCCCTTTTTTGAAAAACAAGTGGTTCTCAAACTAGAACCCAAAGGAAAAG	TP	4.012	147370	Eukaryota	Streptophyta	Magnoliopsida	Poales	Poaceae	NA	PACMAD clade
ATTAAGTAATATAGAAGGACATCCAGGTGCAAGCGTTGATTTAGCAATTTTTAGTTTACATTTAGCTGGTGCATCA	CI	4.017	2763	Eukaryota	Rhodophyta	NA	NA	NA	NA	Rhodophyta
GTTGTGGAGTCATACGAAATGCTGCTAAGATGTCAGTGTCTTTTACTACATAGTCAGGTGTGTAGTATGTTAAACGATAATCTTTTACACCAGCTTTGAACCCAGC	MZ	4.017	3066	Eukaryota	Chlorophyta	Chlorophyceae	Chlamydomonadales	Volvocaceae	Volvox	Volvox
TCTTTCTTCTAATGTAGCCCATGCTGGAGGATCTGTAGATCTGACTATTTTTTCTTTACATTTAGCCGGTATTAGT	CI	4.017	697994	Eukaryota	Arthropoda	Insecta	Trichoptera	Hydrobiosidae	Hydrobiosis	Hydrobiosis umbripennis
ACTTTCAGGTATAACAGCTCACTCAGGAGGATCTGTTGATTTAGCAATTTTTAGTCTTCATTTATCAGGAGCTTCT	CI	4.019	265559	Eukaryota	Bacillariophyta	Bacillariophyceae	Naviculales	Naviculaceae	Navicula	Navicula ramosissima
ATTAAGTAGTGCACAAGCACACTCTGGACCATCGGTTGATCTAGCAATTTTTAGTCTTCATTTATCCGGAGCAGCG	CI	4.02	2696291	Eukaryota	NA	NA	NA	NA	NA	Ochrophyta
ATTATCTGCCTTACAAGCACACTCTGGACCTTCTGTAGATTTAGCAATTTTTAGTTTTCATTTATCAGGAACCAGC	CI	4.021	1	NA	NA	NA	NA	NA	NA	NA
GTCCACGCCGTAAACGATGCTAACTCGTTTTTGGTTTTTCGGAATCAGAGACTAAGCGAAAGTGATAAGTTAGCCACCTGGGGAGTACGTTCGCAAGAATG	UM	4.026	59732	Bacteria	Bacteroidetes	Flavobacteriia	Flavobacteriales	Weeksellaceae	Chryseobacterium	Chryseobacterium
TTTACCTAAAAATTGCAATATTGGCAAATAAGGGTTCG	WV	4.028	6386	Eukaryota	Annelida	Clitellata	Haplotaxida	Naididae	Tubifex	Tubifex tubifex
GTTGAGGAGTTACTCGGAATGCTGCCAAGATATCAGTATCTTTGGTTTCATATTCAGGAGTATAATAATTCAATTTATACTCTTTAACACCAGCCTTGAATCCAAC	MZ	4.031	3689	Eukaryota	Streptophyta	Magnoliopsida	Malpighiales	Salicaceae	Populus	Populus
TCTTAGCGGAGCTCAAGCTCATTCGGGTCCTTCAGTAGATTTAGCAATTTTTAGTTTACATTTATCTGGTGCTTCT	CI	4.035	1	NA	NA	NA	NA	NA	NA	NA
GCTATCTGGAATTGTAGCACATTCAGGAGGTTCTGTAGATTTAGCAATTTTTAGTTTGCATGTGGCTGGAGCTGCA	CI	4.035	1	NA	NA	NA	NA	NA	NA	NA
GTCGTTGTTTCCGATGGTTGGCAAAATGCAGGTTGCTGGACCGCCGGGCCCTCGTTGGTCTGGCGAGAAGGCAACCGACATTTCATCAATAGAGGAAGCAAAAGTCGTAACAAGGTAGCT	BU	4.037	1	NA	NA	NA	NA	NA	NA	NA
TTTATATAATAAATCATTAGATTATTTAGATTTATAAAATTTAGTGATTGATTTATATTTT	WV	4.038	6656	Eukaryota	Arthropoda	NA	NA	NA	NA	Arthropoda
ATCTTTATTTTTAGAAAAACAAGGGTTTTAAAAACTAGAATAAAAAAGG	TP	4.039	40552	Eukaryota	Streptophyta	Magnoliopsida	Asparagales	Asparagaceae	NA	Asparagaceae
ATCCTGTTTTCCGAAAACAAATAAAGGTTTCGAAAGCGAGAACAAAAAG	TP	4.04	4312	Eukaryota	Streptophyta	Magnoliopsida	Cucurbitales	Corynocarpaceae	Corynocarpus	Corynocarpus laevigatus
GTCCACGCCCTAAACGATGTCTACTAGTTGTCGGGTTTTAATTAACTTGGTAACGCAGCTAACGCGTGAAGTAGACCGCCTGGGGAGTACGGTCGCAAGATTA	UM	4.041	75682	Bacteria	Proteobacteria	Betaproteobacteria	Burkholderiales	Oxalobacteraceae	NA	Oxalobacteraceae
TCTATCAAGAAATTTAGCCCATGCAGGACCCTCTGTAGATATGGCCATTTTTTCACTACATTTAGCCGGTGCTTCA	CI	4.042	6340	Eukaryota	Annelida	NA	NA	NA	NA	Annelida
TTTAAGTGCATCACAGGCCCATTCTGGACCTTCGGTAGATTTAGCTATTTTTAGTTTACATTTATCAGGGGCATCA	CI	4.042	1	NA	NA	NA	NA	NA	NA	NA
CGCCCGTCGCTCCTACCGATTTCGAGTGATTCGGTGAACCTTTTGGACAGCGTTGGTCTCGTGCCGATGCTGAAAATCAAGTAAACCATATCACTTAGAGGAAGGAGAAGTCGTAACAAGGTTTCC	BE	4.043	346228	Eukaryota	Ciliophora	Spirotrichea	Urostylida	Urostylidae	Diaxonella	Diaxonella
CGCCCGTCGCTCCTACCGATCGAGTGTTTAGATGAAATTGACGGACTCGCGGAAGTTAATTAAATCTGATCACTTAGAGGAAGGAGAAGTCGTAACAAGGTTTCC	BE	4.046	283646	Eukaryota	Ciliophora	Litostomatea	Cyclotrichida	Mesodiniidae	Mesodinium	Mesodinium
GCTGAGGAGTCATACGAAATGCAGCTAAAATATCAGTTTCTTTGGTCTCGTATTCAGGAGTGTAATATGTAAGTCTATAATCTTTTACCCCTGCTTTAAATCCAGC	MZ	4.047	131209	Eukaryota	Streptophyta	Zygnemophyceae	NA	NA	NA	Zygnemophyceae
GTCGCTCCTACCGATTTCGAGTGGTCCGGTGAACCTTCTGGACTGAGTCGCAAGATTCGGGAAGTTAAGTAAACCTTATCACTTAGAGGAAGGAGAAGTCGTAACAAGGTTTCC	BU	4.049	35094	Eukaryota	Ciliophora	Oligohymenophorea	NA	NA	NA	Scuticociliatia
GTCGTTACTACCGATTGAATGGCTTAGTGAGGCCTCCGGATCCGGGCCACTTTTAGTGGCAAGGAGAAGCTGGTCAAACTTGGTCATTTAGAGGAAGTACAAGTCGTAACAAGGTTTCC	BU	4.051	4892	Eukaryota	Ascomycota	Saccharomycetes	Saccharomycetales	NA	NA	Saccharomycetales
GTCGCACCTACCGATTGAATGATTCGGTGAAACTTTCGGACCGAGGACAGGACGCCTCACGGCGACTTGACCATGGGAAGTTATTTAAACCTCATCATTTAGAGGAAGGTGAAGTCGTAACAAGGTTTCC	BU	4.054	2825	Eukaryota	NA	Chrysophyceae	NA	NA	NA	Chrysophyceae
CTAGCCCTAAACAAAAGTAGCAACCTCACACCTGCTGCTCGCCCGGGAACTACGAGCATTAGCTTAAAACCCAAAGGACTTGGCGGTGCTTTAGACCCAC	RV	4.055	587584	Eukaryota	Chordata	Actinopteri	Gobiiformes	Eleotridae	Gobiomorphus	Gobiomorphus huttoni
GTCGCTCCTACCGATTGAATGGTCCGGCGAAATCTTCGGATTGCTGGCAAGTGACGCAAGGATCTTGCTGCGAGAAGTTGATTAAACCTTATCATTTAGAGGAAGGAGAAGTCGTAACAAGGTTTCC	BU	4.057	2896	Eukaryota	NA	Cryptophyceae	Cryptomonadales	Cryptomonadaceae	NA	Cryptomonadaceae
GTTGTCAACAAGTAAATTTCATTCCGGAGCTTCTATAGATTTGGCTATTTTTAGTTTACATTTATCAGGAGCAGCT	CI	4.057	1	NA	NA	NA	NA	NA	NA	NA
ATCGATCCCGCCAACGGCCTTGTTCTCTCCACGACCCGCGTG	WV	4.057	1	NA	NA	NA	NA	NA	NA	NA
ACTAGCTTCTAATATAGCCCATAGTGGCATGTCTGTTGATTTAGCTATTTTTTCTTTACATTTAGCGGGGATTTCA	CI	4.059	57995	Eukaryota	Arthropoda	Insecta	Trichoptera	Hydroptilidae	NA	Hydroptilidae
ATCGCTACTACCGATTGAATGGCTTAGTGAGGCCTACGGATTTGGGCAGTGGCCGCAAGGCTGCTAGCTTGGAGAAGCCGGTCAAACTTGGTCATTTAGAGGAAGTAAAAGTTGTAACAAGGTTTCC	BU	4.066	4751	Eukaryota	NA	NA	NA	NA	NA	Fungi
GTTGAGGAGTTACTCGGAATGCCGCCAAGGTATCCGTATCTTTGGGTTCATACTCAGGAGTATAATAATTCAATTTGTACTCTTTAACACCTGCTTTGAAGCCAAC	MZ	4.066	3445	Eukaryota	Streptophyta	Magnoliopsida	Ranunculales	Ranunculaceae	Ranunculus	Ranunculus
ATTATCTGGCATTGAAGCACATTCTGGTGGTTCTGTAGATTTAGCTATTTTTAGTTTACACTTAGCAGGTGCATCT	CI	4.071	1	NA	NA	NA	NA	NA	NA	NA
CGCCCGTCGCACCTACCGATTGAATGATTCGATGAATTTTTCGGACTGTGATTGGGACGCTTTCGGGCGACCCGATTGTGGGAAGTTATTTAAATCTCATCATTTAGAGGAAGGTGAAGTCGTAACAAGGTTTCC	BE	4.072	2825	Eukaryota	NA	Chrysophyceae	NA	NA	NA	Chrysophyceae
GTCGCTCCTACCGATTGGGTGTGCTGGTGAAGTGTTCGGATTGGAAATAGCGGTGGGCAACCTCTGCTGTTTCCGAGAAGTTCATTAAACCCTCCCACCTAGAGGAAGGAGAAGTCGTAACAAGGTTTCC	BU	4.074	55993	Eukaryota	Chlorophyta	Chlorophyceae	Oedogoniales	Oedogoniaceae	Oedogonium	Oedogonium
CGCCCGTCGCTCCTACCGATTTCGAGTGATTCGGTGAACCTTCTGGACTGTACAGTTCCTTGAGTTCTGTGTAGGAAGTTAAGTAAACCATATCACTTAGAGGAAGGAGAAGTCGTAACAAGGTATCC	BE	4.074	5878	Eukaryota	Ciliophora	NA	NA	NA	NA	Ciliophora
ATTATCATCTATATCTGCCCATTCTGGAGGAGCTGTAGATTTTGCAATTTTTAGTCTACATTTAGCTGGTATATCT	CI	4.078	6656	Eukaryota	Arthropoda	NA	NA	NA	NA	Arthropoda
TTTATCTAGTATACAAGCACACTCTGGGGCTTCAGTTGATTTAGCTATTTTTAGTTTACATATGGCAGGGGCTTCA	CI	4.079	1	NA	NA	NA	NA	NA	NA	NA
GTTATCGTCTGAACAAGCGCATTCTGGGCCGTCAGTTGATATGGCTATTTTTTCTCTACATCTTTCTGGTATTTCA	CI	4.084	1	NA	NA	NA	NA	NA	NA	NA
CGCCCGTCGCTACTACCGATTGGATGGTTTAGTGAGATCCTCGGATTGGGCCCGGCGCGGCGGGCAACCGTTGTGCCGGTGTTCCGAAAAGACGATCAAACTTGATCATCTAGAGGAAGTAAAAGTCGTAACAAGGTTTCC	BE	4.086	1780200	Eukaryota	Annelida	Clitellata	Haplotaxida	Naididae	NA	Naidinae
GTCGCTCCTACCGATTTCGAGTGATGAGGTGAACCCTCCGGACTGTGCGCTTCGGCGTTGGGAAGTTGAGTAAACCTTATCACTTAGAGGAAGGAGAAGTCGTAACAAGGTATCT	BU	4.087	5962	Eukaryota	Ciliophora	Heterotrichea	Heterotrichida	Stentoridae	Stentor	Stentor
ATCCGTGTTTTGAGAAAACAAGGAGGTTCTCGAACTAGAATACAAAGGAAAAG	TP	4.087	147368	Eukaryota	Streptophyta	Magnoliopsida	Poales	Poaceae	NA	Pooideae
TTTATTTATAATATACAATATCAGTATAGAAAAATTCA	WV	4.092	1	NA	NA	NA	NA	NA	NA	NA
ATCCTGTTTTTCGAAAACAAAAAAACAACAAAGGTTCATAAAGACAGAATCAGAATAAAAAAG	TP	4.092	3684	Eukaryota	Streptophyta	Magnoliopsida	Malpighiales	Passifloraceae	Passiflora	Passiflora
TCTTTCAGGCATTGTCGCACATTCAGGCCCTGCTGTTGATTTAGCAATTTTTAGTTTACATATTGCTGGAGCTTCT	CI	4.096	1	NA	NA	NA	NA	NA	NA	NA
GTCGCTACTACCGATTGAATGGTTTAGTGAGATCCTCGGATTGGTCCGGAAGTGACCGCAAGGTTGCCTCTAGGTTCTGAGAAGACGATCAAACTTGATCATTTAGAGGAAGTAAAAGTCGTAACAAGGTTTCC	BU	4.096	204744	Eukaryota	Rotifera	Eurotatoria	Ploima	Synchaetidae	Synchaeta	Synchaeta
TTTGTCTAGCACATTAGGTCATCCTGGCCCTTCTGTTGATTTTGCAATTTTTAGTTTACATATCGCGGGTATTTCT	CI	4.099	1	NA	NA	NA	NA	NA	NA	NA
ATTATCATCTATTCAATTTCATTCAGGTCCATCTGTAGATTTAGCTATATTTAGTTTACATGTTGCGGGTGCAGCA	CI	4.101	1	NA	NA	NA	NA	NA	NA	NA
CGCCCGTCGCTCCTACCGATTTCGAGTGATCCGGTGAACCTTCTGGACTGAGAGTGCTTGCACCTTCGGGAAGTTAAGTAAACCTAATCACTTAGAGGAAGGAGAAGTCGTAACAAGGTTTCC	BE	4.104	198613	Eukaryota	Ciliophora	Oligohymenophorea	Philasterida	NA	NA	Philasterida
GTCGCTACTACCGATTGAATGGTTTAGCGAGATCCTCGGATCGGGCCTTACTCGGTCGCAAGACTGGATGAGGTCTGAGAAGAAGCTCAAGCTTGATCATTTAGAGGAAGTAAAAGTCGTAACAAGGTTTTC	BU	4.104	41372	Eukaryota	Gastrotricha	NA	Chaetonotida	Chaetonotidae	NA	Chaetonotidae
ATCCTATGAATCAAACAATAG	TP	4.104	1416941	Eukaryota	Streptophyta	Zygnemophyceae	Desmidiales	Closteriaceae	Closterium	Closterium baillyanum
CTTAGCAAGAAATTTAGCTCATGCAGGTCCATCAGTAGACTTAGCTATTTTCTCATTACATTTAGCAGGAGCTTCA	CI	4.105	1302610	Eukaryota	Annelida	Clitellata	Crassiclitellata	Lumbricidae	Eiseniella	Eiseniella tetraedra
CGCCCGTCGCTCCTACCGATTTCGAGTGATCCGGTGAACCTTTTGGACCGCGGGGTCCTCGTGGCCTTGTGGAAAATCAAGTAAACCATATCACTTAGAGGAAGGAGAAGTCGTAACAAGGTTTCC	BE	4.105	6013	Eukaryota	Ciliophora	Spirotrichea	Stichotrichida	Amphisiellidae	Paraurostyla	Paraurostyla
GTCGCTTCTACCGAGTGAGTGGTCCGGTGAGATACTTGGATCAAGCGGGTTTACCCGATTTGAGAAGATTATCAAACCTATCCACTTCGAGGAAGAAGAAGTCGTAACAAGGTTTCC	BU	4.106	198614	Eukaryota	Ciliophora	Oligohymenophorea	Pleuronematida	NA	NA	Pleuronematida
GTCGCACCTACCGATTGAATGACTCGGTGAAGTATTGGGACTGTGAACTTGTTTGCTTCATTGTGAGTAAGTTTATGGGAACTTTCCTTAACCTCGCCATTTAGAGGAAGGTGAAGTCGTAACAAGGTTTCC	BU	4.106	4769	Eukaryota	Oomycota	NA	Saprolegniales	Saprolegniaceae	Saprolegnia	Saprolegnia
GTTGAGGAGTTACTCGGAACGCTGCCAAGATATCAGTATCTTTGGTTTCATAGTCAGGAGTATAATAAGTCAATTTATAATCTTTAACACCAGCTTTGAATCCAAC	MZ	4.106	3502	Eukaryota	Streptophyta	Magnoliopsida	Fagales	NA	NA	Fagales
GTCGCTACTACCGATTGAATGGATTAGTGAGCTTCAGGGATTGTGCTGCCTACGGTTCGCCGTTTGGCGTGCGCGAGAACTGAATCAAACTTGCTCATTTAGAGGAAGTAAAAGTCGTAACAAGGTCTCC	BU	4.106	136419	Eukaryota	Cercozoa	NA	NA	NA	NA	Cercozoa
GTCGCACCTACCGATTGAATGATTCGATGAATTTTTCGGACTGTGATTGGGACGCTTTCGGGCGACCCGATTGTGGGAAGTTATTTAAATCTCATCATTTAGAGGAAGGTGAAGTCGTAACAAGGTTTCC	BU	4.106	2825	Eukaryota	NA	Chrysophyceae	NA	NA	NA	Chrysophyceae
GTCGCTCCTACCGATTTCGAGTGGTCCGGTGAATCTTTCGGACCGCGCGTGGTCTCGTGCCATGTGTGGAAAGTCAGGTAAACCTTATCACTTAGAGGAAGGAGAAGTCGTAACAAGGTTTCC	BU	4.107	5878	Eukaryota	Ciliophora	NA	NA	NA	NA	Ciliophora
GTCCACGCCCTAAACGATGCATACTTGGTGTGAGCCATTCAGTTGGTTCGTGCCGGAGCTAACGCGTTAAGTATGCCGCCTGGGGAGTACGGTCGCAAGGCTG	UM	4.108	57723	Bacteria	Acidobacteria	NA	NA	NA	NA	Acidobacteria
CGCCCGTCGCTCCTACCGATTTCGAGTGTTCCGGTGAATCATTTGGACCGTGCGGCCCTCGTGGCTGTGTGGAAAATCTAGTAAACCATAACACTTAGAGGAAGGAGAAGTCGTAACAAGGTTTCC	BE	4.108	194286	Eukaryota	Ciliophora	Spirotrichea	NA	NA	NA	Stichotrichia
CCTATCAAGAAGAATCTCACATTCAGGGGCATCAGTAGATTTAACTATTTTTTCTCTACATCTAGCAGGAATTTCA	CI	4.108	112323	Eukaryota	Arthropoda	Insecta	Hymenoptera	Tenthredinidae	Euura	Euura proxima
TTAGCAAGAAATTTAGCTCATGCAGGTCCATCAGTAGACTTAGCTATTTTCTCATTACATTTAGCAGGAGCTTCA	CI	4.11	1302608	Eukaryota	Annelida	Clitellata	Crassiclitellata	Lumbricidae	Eiseniella	Eiseniella
CGCCCGTCGCTACTACCGATTGAATGGCTTAGTGAGACCTCCGGATTGGACACTCCTGACTCGCAAGTTTCAGTGTGTCTGAAAAGCTGGTCAAACTTGGTCATTTAGAGGAAGTAAAAGTCGTAACAAGGTAACC	BE	4.113	642607	Eukaryota	Chytridiomycota	Chytridiomycetes	Cladochytriales	NA	NA	Cladochytriales
ACTCTCTTCAAATCTCTCTCACGCAGGCAGATCAGTAGATTTAACAATTTTTTCTTTACATATAGCAGGAATTTCA	CI	4.114	177869	Eukaryota	Arthropoda	Insecta	Trichoptera	Hydropsychidae	Aoteapsyche	Aoteapsyche
GTCGCTGCAACCGATTGGGTATTTTGGTGAGTTTTCTGGAGTTTTTTGAAGGAGAACAAATTTGAGTACCTAGAGATTGCAAAAGTCGTAACAAGGTTTCC	BU	4.114	1	NA	NA	NA	NA	NA	NA	NA
CGCCCGTCGCTCCTACCGATTGAGTGGTCCGGTGAGGACTTGGGACTGCTGCGATTGGGGTTAATTCTCTGGCCACGGTGGGAACTTGTCCAAACCTTATCACTTAGAGGAAGGAGAAGTCGTAACAAGGTTTCC	BE	4.115	373124	Eukaryota	Rhodophyta	Florideophyceae	Batrachospermales	Batrachospermaceae	Sheathia	Sheathia confusa
ACTAAGTAGTGTTCAAGCACATTCTGGTCCTTCTGTTGACTTAGCTATTTTTAGTCTTCATCTTTCTGGTGCAGCT	CI	4.115	2870	Eukaryota	NA	Phaeophyceae	NA	NA	NA	Phaeophyceae
ATTATCTAGTACCCAAGCCCATTCGGGACCCTCGGTCGACTTAGCTATTTTTAGTTTGCATTTATCCGGAATCGCT	CI	4.117	1	NA	NA	NA	NA	NA	NA	NA
ATCACGCTCGGAGAATTTCGTGGGTAGGAATACTTGATAATCTGATATAATTCTTTTGAATAGAAATATTTAATAGTTTATAACAGGGTAATGGGTAGATCATTTACGGGGTAATTTGAGCGAAGTTGACACAAGGTAATG	BU	4.117	1	NA	NA	NA	NA	NA	NA	NA
CGCCCGTCGATACTACCGATTGAATGGCTTAGTGAGACCTCTGGATGGTGCATGCGTCGCAAGATGTGTTGCGCCAGAAACTGTTCAAACTTATCCATTTAGAGGAAGTAAAAGTCGTAACAAGGTTTCC	BE	4.117	4751	Eukaryota	NA	NA	NA	NA	NA	Fungi
CGCCCGCCGCTCCCATCGATTGAGTGTGTTGACGAGTTCTTCGGATTGACGTCTCCTAGATGTTGAGAAGTTGTGCAAGTTGATTCACTTAGAGAAGGGATAAGGCGTAACAAGGTTTCT	BE	4.118	163662	Eukaryota	Ciliophora	Phyllopharyngea	Endogenida	NA	NA	Endogenida
CGCCCGTCGCTACTACCGATTGAATGGTTTAGCGAGATCCTCGGATCGGGGTTCGATCGTGCGCAAGCATGGCCGAGCATCTGAGAAGAAGCTCAAGCTTGATCATTTAGAGGAAGTAAAAGTCGTAACAAGGTTTTC	BE	4.118	41372	Eukaryota	Gastrotricha	NA	Chaetonotida	Chaetonotidae	NA	Chaetonotidae
ATCCTGCTTTCAGAAAACAAAAAGGGGGGGTTCAGAAAGAAAAAAAGG	TP	4.121	3445	Eukaryota	Streptophyta	Magnoliopsida	Ranunculales	Ranunculaceae	Ranunculus	Ranunculus
GTCGCTCCTACCGATTGAACGTGCTGGTGAAGCGTTAGGACTGGATCCTCGGGCCGGTTCGCCTGCCCATCGATTCGGGAATTTCGTTGAACCCTCCCGTTTAGAGGAAGGAGAAGTCGTAACAAGGTCTCC	BU	4.123	3118	Eukaryota	Chlorophyta	Ulvophyceae	Ulvales	Ulvaceae	Ulva	Ulva
ACTATCTTCAATAGAATTCCATTCTGGTGGATCTGTTGATTTAGCTATTTTTAGTTTACATCTAGCTGGTATTTCT	CI	4.124	50557	Eukaryota	Arthropoda	Insecta	NA	NA	NA	Insecta
TCTATCAAGAAATCTAGCACACGCTGGACCTTCAGTAGACATGGCCATTTTCTCACTTCACTTAGCAGGTGCTTCT	CI	4.126	74730	Eukaryota	Annelida	Clitellata	Haplotaxida	Naididae	Nais	Nais
ATCACGTCCGAAGAATTGAGGGGCATGAAGGCACAAGATTGAACGAAGTTTTTAAATTATTTTAAAAAACTCGAGCATCTTAAGCTAATTGTTCTTTAGTAATTTGGATGAAGTTGAAACAAGGTAATG	BU	4.132	1	NA	NA	NA	NA	NA	NA	NA
GCTGTCTAGTGGTAAATTCCATTCAGGGGCTTCTGTAGATTTAGCTATTTTTAGTTTGCATTTATCTGGGGCAGCT	CI	4.134	1	NA	NA	NA	NA	NA	NA	NA
GCTTTCGAACATTAAATATCATTCTGGAGCTTCGGTCGATTTAGCAATTTTTAGTCTCCATTTAGCCGGGATTTCT	CI	4.135	1	NA	NA	NA	NA	NA	NA	NA
TCTTTCTTCTAATGTAGCACATGCTGGGGGATCTGTAGATCTAACTATTTTTTCCCTACATTTAGCTGGTATTAGT	CI	4.135	697985	Eukaryota	Arthropoda	Insecta	Trichoptera	Hydrobiosidae	Hydrobiosis	Hydrobiosis copis
GCCGCTCCCATCGATTGAGTGTGTTGACGAGTTCTTCGGATTGACGTCTCCTAGATGTTGAGAAGTTGTGCAAGTTGATTCACTTAGAGAAGGGATAAGGCGTAACAAGGTTTCT	BU	4.142	168137	Eukaryota	Ciliophora	Phyllopharyngea	Endogenida	Tokophryidae	NA	Tokophryidae
ATTATCGGGTAATATTGCTCACGCCGGGGGATCCGTTGATTTAGCTATTTTTTCATTACACTTGGCTGGTGTTTCT	CI	4.144	145637	Eukaryota	Mollusca	Gastropoda	Littorinimorpha	Tateidae	Potamopyrgus	Potamopyrgus antipodarum
TTTAGTATAAAAACTAAGACCAATTTATAATAACCTAAGGGTATATAAATAAGTTAACTAGTTATAAACTTTG	WV	4.149	9365	Eukaryota	Chordata	Mammalia	Eulipotyphla	Erinaceidae	Erinaceus	Erinaceus europaeus
ATCCTGTTTTCTCAAAACAAAACAAAGGTTCAAAAAACAAAAAAAAAAG	TP	4.15	1	NA	NA	NA	NA	NA	NA	NA
TTTGGCCAGAAATATCGCTCATTCAGGAGGATCAATTGATCTCTCAATTTTCAGACTTCATCTAGCAGGTGCATCC	CI	4.153	30002	Eukaryota	Arthropoda	Collembola	Poduromorpha	Hypogastruridae	NA	Hypogastruridae
CTAGCCCTAAACATTGATGGTAAATTACACCTACCATCCGCCTGGGAACTACGAGCATTAGCTTAAAACCCAAAGGACTTGGCGGTGCTTTAGATCCAC	RV	4.157	206139	Eukaryota	Chordata	Actinopteri	Uranoscopiformes	Cheimarrichthyidae	Cheimarrichthys	Cheimarrichthys fosteri
GTCGCTACTACCGATTGAATGGCTCGGTGAGGCCTTCGGACTGGCCCAGGGAGGTCGGCAACGACCACCCAGGGCCGGAAAGTTGGTCAAACCCGGTCATTTAGAGGAAGTAAAAGTCGTAACAAGGTCTCC	BU	4.158	2759	Eukaryota	NA	NA	NA	NA	NA	Eukaryota
CGCCCGTCGCTGCTACCGATTTCGAGTGGTCCGGTGAACCACATGGACTGTCGCAAGATAGAAAGTGTAGTAAACCTTATCACTTAGAGGAAGCAGAAGTCGTAACAAGGTTTCC	BE	4.162	524891	Eukaryota	Ciliophora	Oligohymenophorea	Apostomatida	NA	NA	Apostomatida
GCTATCAAGTGCAACTGCACATTCTGGAGGTTCTGTAGATTTAGCTATTTTTAGTTTACATTTATCTGGTGCGTCT	CI	4.164	29204	Eukaryota	Bacillariophyta	Coscinodiscophyceae	Thalassiosirales	Stephanodiscaceae	Cyclotella	Cyclotella cryptica
CTTAGCAGGCAACCTAGCCCATGCAGGAGCTTCAGTAGATCTAACCATTTTCTCTTTACACTTAGCAGGAGTTTCC	CI	4.166	9913	Eukaryota	Chordata	Mammalia	Artiodactyla	Bovidae	Bos	Bos taurus
TTAAGATACTAAGGCAGACCATGTTAAAAACCCCTCCCCCCGGACTAAACCCTGTGGCCCCTGCCCTGCTGTCTTTG	WV	4.167	206139	Eukaryota	Chordata	Actinopteri	Uranoscopiformes	Cheimarrichthyidae	Cheimarrichthys	Cheimarrichthys fosteri
TTTAACTAACCAACCCAAAGAGAATAAATTTAACCATTAAGGAATAACAACAATCTCCATGAGTTGGTAGTTTCG	WV	4.172	9913	Eukaryota	Chordata	Mammalia	Artiodactyla	Bovidae	Bos	Bos taurus
TTAGCCCTAAACCTTAATAATTACATCTACAAAAATATTTGCCAGAGAACTACTAGCTACAGCTTAAAACTCAAAGGACTTGGCGGTACTTTATATCCAT	RV	4.174	10000147	Eukaryota	Chordata	Mammalia	Rodentia	Muridae	Rattus	Rattus rattus or tanezumi
ATTATCTAGTATTGAAAGTCATTCAGGAGGTTCTGTAGATTTAGCAATTTTTAGTTTACATATTGCTGGTGCTTCA	CI	4.174	2759	Eukaryota	NA	NA	NA	NA	NA	Eukaryota
CGCCCGTCGCTCCTACCGATTGGGTGTGCTGGTGAAATGTTCGGATTGGTAGCCTTTCCGTAAGGGAGGCTCCTGAGAAGTTCACTGAACCCTCTCATCTAGAGGAAGGAGAAGTCGTAACAAGGTCTCC	BE	4.175	34125	Eukaryota	Chlorophyta	Ulvophyceae	Cladophorales	Cladophoraceae	Cladophora	Cladophora
GTCGCTACTACCGATTGAATGGCTTAGTGAGACCATTGGATTGGGTTTGTGGAACGGTTTCGTCCCGCAATTCCTGAGAAGTTGGTCAAACTTGGTTATTTAGAGGAAGTAAAAGTCGTAACAAGGTTTCC	BU	4.175	4751	Eukaryota	NA	NA	NA	NA	NA	Fungi
ATCCTGTTTTACGAAAACCAACAAAACAATAAGGGTTCATAAAGCGAGAATAAAAAAAGGATAG	TP	4.176	1699513	Eukaryota	Streptophyta	Magnoliopsida	Myrtales	Myrtaceae	NA	Myrtoideae
GTCCACGCAGTAAACGATGAATACTAGCTGTATGCGATATACTGTATGTGGCAAAGCGAAAGCGTTAAGTATTCCACCTGGGGAGTACGTTCGCAAGAATG	UM	4.178	346096	Bacteria	Bacteroidetes	Bacteroidia	Bacteroidales	Paludibacteraceae	Paludibacter	Paludibacter
TTCAAAATCAGCTGCCACCCCAAAATACATACACACCCACCGGGTTCACTTACACGTAAGCCACTGGCACGCATTTTTTCG	WV	4.179	9187	Eukaryota	Chordata	Aves	Passeriformes	Turdidae	Turdus	Turdus merula
TTTATTTTTAATACATAAACTAAATGTAAAAAAATTCA	WV	4.18	1138466	Eukaryota	Annelida	Clitellata	Haplotaxida	Naididae	Nais	Nais christinae
TTTAAGTAGTGTTCAAGCTCACTCTGGACCTTCAGTTGACTTAGCTATATTTAGTTTACACTTAAATGGTGCTGCT	CI	4.181	2825	Eukaryota	NA	Chrysophyceae	NA	NA	NA	Chrysophyceae
CGCCTGTCGCTACTACCGATTGTTACGTTTAGTGAGCACTTGGGATTGGCGTTTAGGAGCCGGCAACGGCACCTGATTGCTGAAAACTTGTGCAAACTTGGCGTAATAGAGGAAGTAAAAGTCATAACAAGGTTTCT	BE	4.184	1981958	Eukaryota	Basidiomycota	Exobasidiomycetes	Microstromatales	NA	Pseudomicrostroma	Pseudomicrostroma
TTAATTTTAATTTGTGAGTAAATTTATTTTTAAAAGTTACTTGCTTTAAAAAATTTT	WV	4.184	27403	Eukaryota	Arthropoda	Branchiopoda	Diplostraca	Bosminidae	Bosmina	Bosmina longirostris
CCTTTCTTCAAATTTAGCTCATGCTGGAAGTTCAGTTGATTTAACTATTTTTTCATTACATTTAGCTGGTATTAGA	CI	4.184	1968988	Eukaryota	Arthropoda	Insecta	Trichoptera	Hydrobiosidae	Psilochorema	Psilochorema donaldsoni
CTGGCCCTAAATCTTGATACTTACTTTACCGAAGTATCCGCCAGAGAACTACGAGCACAAACGCTTAAAACTCTAAGGACTTGGCGGTGCCCCAAACCCAC	RV	4.187	2068722	Eukaryota	Chordata	Aves	Anseriformes	Anatidae	NA	Anserinae
TTTACCATAATATATATTAGATATTTTATTGGTTTG	WV	4.192	77571	Eukaryota	Annelida	Clitellata	Lumbriculida	Lumbriculidae	Stylodrilus	Stylodrilus heringianus
GTCGCTCCTACCGATTTCGAGTGATTCGGTGAACCTTTTGGACAGCGTTAGTTTCGGCTGATGCTGAAAATCAAGTAAACCATATCACTTAGAGGAAGGAGAAGTCGTAACAAGGTTTCC	BU	4.195	486728	Eukaryota	Ciliophora	Spirotrichea	Urostylida	NA	NA	Urostylida
CGCCCGTCGCTACTACCGATTGAATGGTTTAGTGAGGTCTTCGGATTGGCGCCTCGCAGCTGGCGACAGCAGTGGGATGCCGAAAAGTTGATCAAACTTGATCATTTAGAGGAAGTAAAAGTCGTAACAAGGTTTCC	BE	4.195	198624	Eukaryota	NA	Ichthyosporea	Dermocystida	NA	NA	Dermocystida
TTTAGACACTAGAAAGCCCATGTCAAACAACCCCTTTTAAGGGCAAAAACTTAATGGCAACTCATCTATTTGTCTTCG	WV	4.199	89555	Eukaryota	Chordata	Actinopteri	Galaxiiformes	Galaxiidae	Galaxias	Galaxias fasciatus
GTCGCTCCTACCGATTTCGAGTGGTCCGGTGAACCTTTTGGACTGCGCGGGGCTTCGTGCCTCGAGCGGAAAATCAAGTAAACCATATCACTTAGAGGAAGGAGAAGTCGTAACAAGGTTTCC	BU	4.2	33829	Eukaryota	Ciliophora	Spirotrichea	NA	NA	NA	Spirotrichea
CGCCCGTCGCTCCTACCGATTGAATGGTCCGGTGAAGTGTTCGGATCGCGGCGACGGAGGCGGTTCGCCGCCCCCGACGTCGCGAGAAGTCCATTGAACCTTATCATTTAGAGGAAGGAGAAGTCGTAACAAGGTTTCC	BE	4.201	1437197	Eukaryota	Streptophyta	Magnoliopsida	NA	NA	NA	Petrosaviidae
ATTATCTGGTATTATCGCACATTCAGGTGGTTCTGTAGATTTAGCTATTTTTAGTTTGCATTTAGCTGGTGTATCC	CI	4.202	1105345	Eukaryota	Discosea	Flabellinia	Dactylopodida	Vexilliferidae	Vexillifera	Vexillifera bacillipedes
CGCCCGTCGCTACTACCGATTGAATGGCTTAGTGAGGCCTTGGGATTAGCGCTCTATCCGAAAGGAGCTGATGTGCTGAGAACCTGGTCAAACTTGGTCATTTAGAGGAAGTAAAAGTCGTAACAAGGTTTCC	BE	4.203	1	NA	NA	NA	NA	NA	NA	NA
CGCCCGTCGCTCCTACCGATTTCGAGTGGTCCGGTGAATCTTTCGGACCGCATGTGGCCTCGTGCCACGTGTGGAAAGTCAGGTAAACCTTATCACTTAGAGGAAGGAGAAGTCGTAACAAGGTTTCC	BE	4.203	211030	Eukaryota	Ciliophora	Spirotrichea	NA	NA	NA	Oligotrichia
GTCGCACCTACCGATTGAATGATTCGGTGAAACTTTCGGACTGACGTGAAGGGGCCCTCGGGCAACTTCTTGTTGGGAAGTTATTTAAACCTCATCATTTAGAGGAAGGTGAAGTCGTAACAAGGTTTCC	BU	4.208	2825	Eukaryota	NA	Chrysophyceae	NA	NA	NA	Chrysophyceae
CGCCCGTCGCTTTTACCGATTGAGTGTCCAGGTGAGTCTTCTTGATAGTTGCAAAGCTAAAAATTAAACAAACCTTGGCACTTAGAGGAAAAAGAAGTCGTAACAAGGTTTCC	BE	4.209	168243	Eukaryota	Ciliophora	Oligohymenophorea	Sessilida	Vorticellidae	Carchesium	Carchesium
ACTGTCAAGAAATCTAGCACACGCTGGACCTTCAGTAGACATGGCTATTTTCTCACTTCACTTAGCAGGTGCTTCT	CI	4.213	74730	Eukaryota	Annelida	Clitellata	Haplotaxida	Naididae	Nais	Nais
ATTATCAAGTACATTAGGTCATCCCGGTAGCTCTGTTGATTTTGCAATATTTAGTTTACATATCGCAGGTATATCT	CI	4.214	1	NA	NA	NA	NA	NA	NA	NA
TTAAGATTCATAGTCTAACCTAACTCAACAAAACCCTACATGGAACAATATAATGACTAACTAGACTATAACCTTTG	WV	4.215	9337	Eukaryota	Chordata	Mammalia	Diprotodontia	Phalangeridae	Trichosurus	Trichosurus vulpecula
CGCCCGTCGTTGTTTCCGATGATGGTGCAATACAGATGATCGGACCGATTGACCTCTGGTTGGTTGGAAAGTTCATCGATATTTCTTCAATAGAGGAAGCAAAAGTCGTAACAAGGTAACT	BE	4.216	5653	Eukaryota	Euglenozoa	Kinetoplastea	NA	NA	NA	Kinetoplastea
TTTAACTAACCAACCCAAAGAGAATAAATTTAACCATTAAGGAGTAACAACAATCTCCATGAGTTGGTAGTTTCG	WV	4.217	9913	Eukaryota	Chordata	Mammalia	Artiodactyla	Bovidae	Bos	Bos taurus
TACAAATAAGTAGTTTTGTCAAGAAAATGGTGATT	WV	4.221	1	NA	NA	NA	NA	NA	NA	NA
ATTAGCAGCTGGAATTGCTCATTCTGGGGGATCAGTAGATTTATCAATTTTTAGTTTACACTTAGCAGGAGCCTCC	CI	4.221	6656	Eukaryota	Arthropoda	NA	NA	NA	NA	Arthropoda
CGCCCGTCGCTACTACCGATTGAATGATTTAGTGAGGTCTTCGGACTGGCTGTCGAGACTATCGCAAGACGGTTTCGTACGGTTGGGAAGACGACCAAACTGGCTCATTTAGAGGAAGTAAAAGTCGTAACAAGGTTTCC	BE	4.221	290170	Eukaryota	Tardigrada	Eutardigrada	Parachela	Murrayidae	Dactylobiotus	Dactylobiotus
ATCCCGTTTTATGAAAACAAAACAAACAGGGGTTCAGAAAGTGAGAAAAGG	TP	4.225	23672	Eukaryota	Streptophyta	Magnoliopsida	Sapindales	Sapindaceae	NA	Sapindaceae
GTCGCTACTACCGATTGAATGGTTTAGCGAGATCCTCGGATCGGGGCCCGCTCGTGCGCAAGCATGGGCGAGTTCTGAGAAGAAGCTCAAGCTTGATCATTTAGAGGAAGTAAAAGTCGTAACAAGGTTTTC	BU	4.227	41372	Eukaryota	Gastrotricha	NA	Chaetonotida	Chaetonotidae	NA	Chaetonotidae
GTCGCTCCTACCGATTGGATGTTCCGGTGAACTCTCCGGACTCGCTGCCCCCGGGGTTCGCTCCGAGGGCAATGAGGAAGTTGAGTAAACCTTAACATCTAGAGGAAGGAGAAGTCGTAACAAGGTTTCC	BU	4.227	2759	Eukaryota	NA	NA	NA	NA	NA	Eukaryota
ACTATCTGGTGTAGAAAGCCATTCAGGGGGATCTGTAGATTTAGCTATTTTTAGTTTACATTTAGCAGGTGCATCA	CI	4.228	1	NA	NA	NA	NA	NA	NA	NA
GTCGCTACTACCGATTGAATGATTTAGTGAGGTCTTCGGACTGGCTGTCGAGACTATCGCAAGACGGTTTCGTACGGTTGGGAAGACGACCAAACTGGCTCATTTAGAGGAAGTAAAAGTCGTAACAAGGTTTCC	BU	4.23	290170	Eukaryota	Tardigrada	Eutardigrada	Parachela	Murrayidae	Dactylobiotus	Dactylobiotus
GTCGCTCCTACTGATTGAATGCTCCGGTGAAACGTCGGGAGAGCGCTTCGATATCAGCAATGGTTGAAGAGTGCTCGAACTTCCTTAAATTGTAGTATTTAGAAGAAGGAGAAGTCGTAACAAGGTTTCC	BU	4.23	70185	Eukaryota	Endomyxa	Phytomyxea	Plasmodiophorida	Plasmodiophoridae	Spongospora	Spongospora
CGCCCGTCGCTCCTACCGATTGAGCGGTCCGGTGAACCTTTCGGACTGGTTGTTGTTCTTCGGGATTTCAGCTAGAAAGTTTTGTAAACCTTATCGCTTAGAGGAAGGAAAAGTCGTAACAAGGTTTCC	BE	4.231	33630	Eukaryota	NA	NA	NA	NA	NA	Alveolata
CGCCCGTCGCTACTACCGATTGAATGGCTGAGTGAGGCCTTCGGACTGGCCCAGGGAGGTCGGCAACGACCACCCAGGGCCGGAAAGTTGGTCAAACTCCGTCATTTAGAGGAAGTAAAAGTCGTAACAAGGTTTCC	BE	4.232	5014	Eukaryota	Ascomycota	Dothideomycetes	Dothideales	NA	NA	Dothideales
TTTAGCATCTATTGAATTTCATGCAGGTACTTCTATTGAATTTGCAATTTTTAGTTTACACATTGCTGGAGCATCG	CI	4.234	1	NA	NA	NA	NA	NA	NA	NA
GTCTGTCGAAGGCAGGTCGTTTGACCGGTAGACA	TP	4.235	1	NA	NA	NA	NA	NA	NA	NA
GTCCACGCCCTAAACGATGATTACTCGACATACGCGATACACAGTGTGTGTCTGAGCGAAAGCATTAAGTAATCCACCTGGGAAGTACGACCGCAAGGTTG	UM	4.236	563835	Bacteria	Bacteroidetes	Chitinophagia	Chitinophagales	Chitinophagaceae	NA	Chitinophagaceae
GTCGCTCCTACCGATGGAACGAACAGGTGAATTTGACGGACTCTATTAGCAATAATGGTGAAAGTCATTTAAACCTATTTGTTTGTAGGAAGGAAAAGTCGTAACAAGGTCTTC	BU	4.242	1	NA	NA	NA	NA	NA	NA	NA
GTCGCACCTACCGATTGGATGGTCCGGTGAGGAGTCGGGATTGTGGCTTGGTTCCTTCATTGGGATCTGGCCGCGAGAACCTCTCCAAACCTTATCATCTAGAGGAAGGTGAAGTCGTAACAAGGTTTCC	BU	4.243	29203	Eukaryota	Bacillariophyta	Coscinodiscophyceae	Thalassiosirales	Stephanodiscaceae	Cyclotella	Cyclotella
ACTGTCAGGAATTATAGCTCATTCTGGCGGCGCCGTTGATCTTGCAATTTTCAGTCTTCATTTGTCTGGAGCAGCA	CI	4.243	1	NA	NA	NA	NA	NA	NA	NA
ATTAAGTGGAATTGAAGCACATTCGGGAGCAGCTGTTGATTTCGGTATTTTTAGTTTACATCTAGCTGGTGCTTCT	CI	4.245	1	NA	NA	NA	NA	NA	NA	NA
GTCCACGCCGTAAACGATGAGTGCTAGATATCGGGAGTTTTTCTTTCGGTTTCGTAGTTAACACGTTAAGCACTCCGCCTGGGGAGTACGATCGCAAGATTA	UM	4.251	775	Bacteria	Proteobacteria	Alphaproteobacteria	Rickettsiales	Rickettsiaceae	NA	Rickettsiaceae
TTTACCTTCTCAGTATAATATAAATACTATACGGTTCG	WV	4.251	146605	Eukaryota	Annelida	Clitellata	Haplotaxida	Naididae	Tubifex	Tubifex ignotus
GTCGCTCCTACCGATTTCGAGTGGTCCGGTGAACCTTTTGGACTGCGCGCGGCCTCGTGCCGCGGGCGGAAAATCAAGTAAACCATATCACTTAGAGGAAGGAGAAGTCGTAACAAGGTTTCC	BU	4.252	33829	Eukaryota	Ciliophora	Spirotrichea	NA	NA	NA	Spirotrichea
TTTAAGTAGTATTCAAGCTCATTCAGGACCTGCCGTAGATTTAGCTATTTTTAGTTTACATTTATCAGGTGCTTCA	CI	4.259	1	NA	NA	NA	NA	NA	NA	NA
ATTAAGTAGCATTCAAGCTCACTCTGGTCCATCAGTTGATTTAGCAATCTTTAGTTTACACTTATCAGGTGCCGCA	CI	4.259	1	NA	NA	NA	NA	NA	NA	NA
ATCCTGTTTTCTCAAAACAAAGGTTCAGAAAGCGAAAAAAAAAAAAG	TP	4.26	216811	Eukaryota	Streptophyta	Magnoliopsida	Lamiales	Scrophulariaceae	NA	Myoporeae
GTCGCTCCTACCGATACCGGGTGATCCGGTGAACCTTTTGGACCGTTCGCGGGAAAATAAGTAAACCAAATCACCTAGAGGAAGGAGAAGTCGTAACAAGGTTTCC	BU	4.261	71587	Eukaryota	Ciliophora	Litostomatea	Haptorida	Dileptidae	Dileptus	Dileptus
GTCACACCATGGGAGTGGGGGATACCAGAAGTAGCTAGGATAACCGCAAGGAGTCCGGTTACCACGGTATGTTTCATGACTAGGGTGAAGTCGTAACAAGGTAGCA	BU	4.261	28216	Bacteria	Proteobacteria	Betaproteobacteria	NA	NA	NA	Betaproteobacteria
GTCGCTCCTACCGATACCGGGTGATCCGGTGAACCTTTTGGACCGAATTTCGGGAAAATAAGTAAACCAAATCACCTAGAGGAAGGAGAAGTCGTAACAAGGTTTCC	BU	4.262	375581	Eukaryota	Ciliophora	Litostomatea	Haptorida	Spathidiidae	NA	Spathidiidae
AGCTACATTTTATAAAAAATGTT	TP	4.263	1	NA	NA	NA	NA	NA	NA	NA
GTCGCTACTACCGATTGGATGGTCCGGTGAGAATTTCGGATCGTGATATCTAGCCCTTTATTGGGCAAGGTTTCGTGAGAAGTTGTTCAAACCTTATTATCTAGAGGAAGTAAAAGTCGTAACAAGGTTTCC	BU	4.263	1	NA	NA	NA	NA	NA	NA	NA
CTGGCCCTAAATCTTGATGCTCGATCTAACCGGAGCATCCGCCCGAGAACTACGAGCACAAACGCTTAAAACTCTAAGGACTTGGCGGTGCTCCAAATCCAC	RV	4.264	43581	Eukaryota	Chordata	Aves	Passeriformes	Zosteropidae	Zosterops	Zosterops lateralis
GTTGAGGAGTTACTCGGAATGCTGCCAAGATATCACTATCTTTGGTTTCATAGTCAGGAGTATAATAAGTCAATTTATAATCTTTAACACCAGCTTTGAATCCAAC	MZ	4.265	3803	Eukaryota	Streptophyta	Magnoliopsida	Fabales	Fabaceae	NA	Fabaceae
TTTATCTAGCATTTCTGCGCATTCTGGTGGTGCAGTTGATTTTGCTATTTTTAGTTTGCATTTAGCTGGTTTATCA	CI	4.266	1	NA	NA	NA	NA	NA	NA	NA
CGCCCGTCGCTCCTACCGATTTCGAGTGGTCCGGTGAACCTTTTGGACCGCGATGAGTTTCGTGCTTGTTGTGGGAAATCAAGTAAATCTTATCACTTAGAGGAAGGAGAAGTCGTAACAAGGTTTCC	BE	4.266	584654	Eukaryota	Ciliophora	Spirotrichea	Urostylida	Holostichidae	Anteholosticha	Anteholosticha
GTCGCTACTACCGATTGAATGGATTAGTGAGCTTCAGGGATTCTGCTGCGTGCGGTTCTCCGTGGACGCTGGTGGAAGAACTGAATCAAACTTGCTCATTTAGAGGAAGTAAAAGTCGTAACAAGGTCTCC	BU	4.27	1238681	Eukaryota	Cercozoa	NA	Glissomonadida	NA	NA	Glissomonadida
GTCCACGCCCTAAACGATGTTTACTTGCTGTTCGGTCTTCGGATGGAGCGGCGTAGGGAAACCGATAAGTAAACCACCTGGGGAGTACGCCCGCAAGGGTG	UM	4.271	976	Bacteria	Bacteroidetes	NA	NA	NA	NA	Bacteroidetes
TCAACCTTAAACAACGATGACAATATACAAATATCATCCGCCAGGGGACTACGAGCGTTAGCTTAAAACCCAAAGGACTTGGCGGTGCCTCAAACCCAC	RV	4.272	7935	Eukaryota	Chordata	Actinopteri	Anguilliformes	Anguillidae	Anguilla	Anguilla
CGCCCGTCGCTACTACCGATTGAACGACCGCAGTGAGGTCTTCGGACCGGCGGACACGCGAGCCTTGCTCCCTCGGGAGTCGGGTAATCGCGCCGCTGCGGAAGATGACCGAACTCGGCCGTTTAGAGGAAGTAAAAGTCGTAACAAGGTTTCC	BE	4.272	50557	Eukaryota	Arthropoda	Insecta	NA	NA	NA	Insecta
GTCGCTCCTACCGATTGGGTGTGCTGGTGAAGTGTTCGGATTGGGAATAGCGGTGGGCAACCATTGCTTTTCCTGAGAAGTTCATTAAACCCTCCCACCTAGAGGAAGGAGAAGTCGTAACAAGGTTTCC	BU	4.275	55993	Eukaryota	Chlorophyta	Chlorophyceae	Oedogoniales	Oedogoniaceae	Oedogonium	Oedogonium
CGCCCGTCGTTGTTTCCGATGATGGTGGAATGCAGGTGATCGGACTGGCTTCGGCCGGAAAGACCACCGACATTTCTTCAATAGAGGAAGCAAAAGTCGTAACAAGGTAGCA	BE	4.275	266822	Eukaryota	Euglenozoa	Kinetoplastea	Parabodonida	NA	Procryptobia	Procryptobia
GTCAAACCATCTTAGTTGTGGGTGGGTGAGGCTACCTCTCAATGGGGTATTCGAGCCTGCCTTCGACGAGGAGGGTTAAGTCGTAACAAGGTATCT	BU	4.275	1	NA	NA	NA	NA	NA	NA	NA
GTCATACCATGGAAGTGGATTGCACCAGAAGTAGATAGTCTAACCTTCGGGAGGGCGTTTACCACGGTGTGCTTCATGACTGGGGTAAAGTCGTAACAAGGTAGCC	BU	4.275	1236	Bacteria	Proteobacteria	Gammaproteobacteria	NA	NA	NA	Gammaproteobacteria
GTCGCACCTACCGATTGAATGGTCCGGTGAAGCCTCGGGATCGTGGTTTGGTTCCTTCATTGGGACCTGACCGTGAGAACTTGTCTAAACCTTATCATTTAGAGGAAGGTGAAGTCGTAACAAGGTTTCC	BU	4.275	2836	Eukaryota	Bacillariophyta	NA	NA	NA	NA	Bacillariophyta
GTCGCTCCTACCGATTGAATGGTCCGGTGAAGCGTTCGGACTATGACTCTCTGACGGTTCGCCGTCTAAGTGTCGTGGGAAGTTCGTTGAACCTTATCATTTAGAGGAAGGAGAAGTCGTAACAAGGTTTCC	BU	4.275	3041	Eukaryota	Chlorophyta	NA	NA	NA	NA	Chlorophyta
GTCGCTCCTACCGATTGAGTGATCCGGTGAATAATTCGGACCATCGCGTTTTCAGCAATGGAAGCGCGGAGGGAAGTTTAGTGAACCTTATCACTTAGAGGAAGGAGAAGTCGTAACAAGGTTTCC	BU	4.275	1	NA	NA	NA	NA	NA	NA	NA
GTCGCTCCTACCGATTGAGTGATCCGGTGAATAATTCGGACTGCTGCAGTGCCCAGTTCCTGAGCGTTGCGGCGGAAAGTTTAGTGAACCTTATCACTTAGAGGAAGGAGAAGTCGTAACAAGGTTTCC	BU	4.275	2864	Eukaryota	NA	Dinophyceae	NA	NA	NA	Dinophyceae
ACTATCATCGGGAATTGCCCATGCCGGCGCTTCTGTTGATTTAGCAATTTTTTCTCTTCATTTAGCCGGAATTTCA	CI	4.278	27462	Eukaryota	Arthropoda	Insecta	Diptera	Simuliidae	Austrosimulium	Austrosimulium
TTTAAGTAGTGTAGCTGCGCATTCAGGTCCTGCTGTAGATTTAGCTATTTTTAGTTTGCATTTAACAGGTGCAGCG	CI	4.278	1	NA	NA	NA	NA	NA	NA	NA
CGCCCGTCGCTCCTACCGATACCGGGTGATGTGCTGAATCTTTTGGACCGAATTCGGGAAGATAAATAAAGCTTATCACCTAGAGGAAGGAGAAGTCGTAACAAGGTTTCC	BE	4.279	39458	Eukaryota	Ciliophora	Litostomatea	Pleurostomatida	Litonotidae	Loxophyllum	Loxophyllum
CGCCCGTCGCTACTACCGACTGGAACATATCGTGAGCCTGTCGGATTGAGCCGAGCTGGCTGGAAACAGTCGGTTCGTGCCCGAGAAGATAAGCAAACGGCGTGTTTTGGAGGAAGTAAAAGTCGTAACAAGGTTTCC	BE	4.281	55815	Eukaryota	Annelida	Clitellata	Crassiclitellata	Aeolosomatidae	NA	Aeolosomatidae
TCTATCATCAGGAATTGCCCATGCCGGCGCTTCTGTTGATTTGGCAATTTTTTCTCTTCATTTAGCCGGGATTTCA	CI	4.286	10000005	Eukaryota	Arthropoda	Insecta	Diptera	Simuliidae	Austrosimulium	Austrosimulium australense
CGCCCGTCGCTAGTACCGATTGAATGGCTTAGTGAGACCTCCGGATTGGCTAGCCTTTGGGGGCAACCCCATTGGCCTGACGAAAAGCTGGTCAAACTTGGTCATTTAGAGGAACTAAAAGTCGTAACAAGGTAACC	BE	4.286	4751	Eukaryota	NA	NA	NA	NA	NA	Fungi
CTGGCCCTAAATCTTGATGCTCGATATTACCTGAGCATCCGCCCGAGAACTACGAGCACAAACGCTTAAAACTCTAAGGACTTGGCGGTGCTCCAAACCCAC	RV	4.287	9186	Eukaryota	Chordata	Aves	Passeriformes	Turdidae	Turdus	Turdus
GTCGCTACTACCGATGGATGATTTGGTGAGGTCTTCGGACTGGTGCGCGGAAGCTCTTCGCGGGCATCCGACGCGTCGGAAAGTTTGACCGAATTTGATCATTTAGAGGAAGTAAAAGTCGTAACAAGGTTTCC	BU	4.288	30263	Eukaryota	Arthropoda	Insecta	Trichoptera	NA	NA	Trichoptera
TTTAGGTGTAAGGCCTACTACACCTAATATTCTATAAAAAGGTGATAGGGCTCAGAACTTTG	WV	4.288	1	NA	NA	NA	NA	NA	NA	NA
GTCGCTACTACCGATTGAATGGTTTAGTGAGATCTTCGGATTGGTCCGGAAGTGGTCGCAAGGCTGCCTCTAGGTGCTGAGAAGATGCTCAAACTTGATCATTTAGAGGAAGTAAAAGTCGTAACAAGGTTTCC	BU	4.288	84394	Eukaryota	Rotifera	Eurotatoria	Ploima	NA	NA	Ploima
CGCCCGTCGCTCCTACCGATTGGGTGTGCTGGTGAAGTGTTCGGATTGACCTTGACTGGGGCAACTCGGGCTTGGTTGAAAAGTTCATTAAACCCTCCCACCTAGAGGAAGGAGAAGTCGTAACAAGGTTTCC	BE	4.289	3042	Eukaryota	Chlorophyta	Chlorophyceae	Chlamydomonadales	NA	NA	Chlamydomonadales
TTTAAGAAGATCGATTGCCCATAGTGGGGCTTCCGTTGATTTGGCAATTTTTTCTTTACATCTTGCTGGTATATCT	CI	4.289	216441	Eukaryota	Mollusca	Gastropoda	NA	NA	NA	Lymnaeoidea
ACTAAGTTCTATTCAAGCACACTCAGGGCCATCAGTAGATCTAGCTATTTTTAGTCTACATCTGTCTGGAGCATCG	CI	4.291	1	NA	NA	NA	NA	NA	NA	NA
GTCGCTACTACCGATTGAACGGTTTAGTGAGGTCATCGGATTGGTCTCGGCCCGCCCCTAACCGGGCGGCGCCGTTGGTCGAGAAGACGCCCGAACTTGATCGTTTAGAGGAAGTAAAAGTCGTAACAAGGTTTCC	BU	4.296	69555	Eukaryota	Mollusca	Gastropoda	NA	NA	NA	Caenogastropoda
ATCCGTGTTTTGAGAAAACAAGGGGGTTCTCGAACTAGAATACAAAGGAAAAG	TP	4.3	147387	Eukaryota	Streptophyta	Magnoliopsida	Poales	Poaceae	NA	Poeae
TTAATTTAAACAAATACACAAAATTTACTAAAATTCG	WV	4.3	35632	Eukaryota	Annelida	Clitellata	Crassiclitellata	Lumbricidae	Lumbricus	Lumbricus rubellus
CGCCCGTCGCTCCTACCGATTTCGAGTGGTCCGGTGAACCTTTTGGACTGCGTGCGTCCTCGTGGCGTGTGCGGAAAATCAAGTAAACCATATCACTTAGAGGAAGGAGAAGTCGTAACAAGGTTTCC	BE	4.3	33829	Eukaryota	Ciliophora	Spirotrichea	NA	NA	NA	Spirotrichea
CGCCCGTCGCTCCTACCGATTGAGCGGTCCGGTGAAGACTCAAGAGATGGGCGTGTGCTTGGTTCGCCAACTACGCAGCTTGTCAAATTTGTCTAAACCTTATCGCTTAGAGGAAGGAGAAGTCGTAACAAGGTTTCC	BE	4.303	2759	Eukaryota	NA	NA	NA	NA	NA	Eukaryota
TTTACTATAGTTATACATGGCTTAGTTTGCTTTAAATATCGCAGAATAAATAAAGTCTATGATCATTTAATTCTGGTTAATTTGGGAGACGACATTTGAGATAAATTATATTTAACTTTCTAAGCTAATTTAAAAGACAATGTATAATGGGTAGTTTC	WV	4.303	1	NA	NA	NA	NA	NA	NA	NA
GCTTGCATCTATTCAAGCACATTCAGGAGCTTCAGTAGATCTTGCAATTTTTAGTCTTCATTTATCAGGAGCCGGA	CI	4.304	1	NA	NA	NA	NA	NA	NA	NA
GTCCATGCTGTAAACGATGTCAACTAGCCGTTGGGGTCTTTAAGACTTTAGTGGCGTAGCTAACGCGATAAGTTGACCGCCTGGGGAGTACGGTCGCAAGACTA	UM	4.306	1236	Bacteria	Proteobacteria	Gammaproteobacteria	NA	NA	NA	Gammaproteobacteria
GTCGTTGCCTGTAATGGGTTGTGAGTAGAGCCCTTTGGAGATTAGAAGATGGGGCAACTCGTCTTTGGATCGAATTTGGGCAATACTTGCAATCTAGAAGAGGCAAAAGTCGTAACAAGGTTGCT	BU	4.306	33682	Eukaryota	Euglenozoa	NA	NA	NA	NA	Euglenozoa
GTCGATACTACCGATTGAATGGCTTAGTGAGACCTCTGGATGGTGCATGCGTCGCAAGATGTGTTGCGCCAGAAACTGTTCAAACTTATCCATTTAGAGGAAGTAAAAGTCGTAACAAGGTTTCC	BU	4.307	4751	Eukaryota	NA	NA	NA	NA	NA	Fungi
GTTATCGTCGATTGAGAGTCATTCAGGGGGTTCTGTGGATTTAGCTATATTTAGTTTACATTTAGCTGGTGCTTCA	CI	4.307	1	NA	NA	NA	NA	NA	NA	NA
CGCCCGTCGCTCCTACCGATTGGGTGTGCTGGTGAAGTGTTCGGATTGGGGACCGTGGCAGGCAACTGCTGTTGTTCCTGAGAAGTTCATTAAACCCTCCCACCTAGAGGAAGGAGAAGTCGTAACAAGGTTTCC	BE	4.308	3166	Eukaryota	Chlorophyta	Chlorophyceae	NA	NA	NA	Chlorophyceae
TTTGTCTAATTCTGTGTATCATTTTGGGGGATCAGTGGATTTAGCAATTTTTAGATTGCATGTGGCAGGCGTTTCT	CI	4.317	44581	Eukaryota	Rotifera	Eurotatoria	Philodinida	Philodinidae	Philodina	Philodina
GTCGCTCCTACCGATTTCGAGTGATCCGGTGAACCTTTTGGACCGCGGGGTCCTCGTGGCCTTGTGGAAAATCAAGTAAACCATATCACTTAGAGGAAGGAGAAGTCGTAACAAGGTTTCC	BU	4.317	6013	Eukaryota	Ciliophora	Spirotrichea	Stichotrichida	Amphisiellidae	Paraurostyla	Paraurostyla
ATCCTGTTTTATGAAAATAAACAAGGGTTTCATAAACCGAAAATAAAAAAG	TP	4.324	3744	Eukaryota	Streptophyta	Magnoliopsida	Rosales	NA	NA	Rosales
ATTATCTAGTGTTGTTGCGCATCCAGGAGCATCAGTAGACTTAGCAATTTTTAGTTTACATATTGCGGGAGTATCG	CI	4.324	50557	Eukaryota	Arthropoda	Insecta	NA	NA	NA	Insecta
GTCGCTACTACCGATTGAACGACCGCAGTGAGGTCTTCGGACCGGCGGACACGCGAGCCTTGCTCCCTCGGGAGTCGGGTAATCGCGCCGCTGCGGAAGATGACCGAACTCGGCCGTTTAGAGGAAGTAAAAGTCGTAACAAGGTTTCC	BU	4.324	50557	Eukaryota	Arthropoda	Insecta	NA	NA	NA	Insecta
CGCCCGTCGCTCCTACCGATACCGGGTGATCCGGTGAACCTTTTGGACCGAATTTCGGGAAAATAAGTAAACCAAATCACCTAGAGGAAGGAGAAGTCGTAACAAGGTTTCC	BE	4.325	375581	Eukaryota	Ciliophora	Litostomatea	Haptorida	Spathidiidae	NA	Spathidiidae
GTCACACCATGGGAGTTGAACTCATTCGAAGCGGGGATGCTAAAATAGCTACCTTCCACAGTGGATTCAGCGACTGGGGTGAAGTCGTAACAAGGTAACC	BU	4.326	1224	Bacteria	Proteobacteria	NA	NA	NA	NA	Proteobacteria
CGCCCGTCGCTACTACCGATTGAATGGTTTAGTGAGGTCTCGGGACTGCTGCTTGGGAGCCGTCAAACGCACCTTTGCTGGTGGGAACTTGCTCAAACTTGATCATTTAGAGGAAGTAAAAGTCGTAACAAGGTTTCC	BE	4.328	33154	Eukaryota	NA	NA	NA	NA	NA	Opisthokonta
CGCCCGTCGCTCCTACCGATTTCGAGTGGTCCGGTGAACCTTCTGGACTGAGTCGCAAGATTCGGGAAGTTAAGTAAACCTTATCACTTAGAGGAAGGAGAAGTCGTAACAAGGTTTCC	BE	4.328	35094	Eukaryota	Ciliophora	Oligohymenophorea	NA	NA	NA	Scuticociliatia
GTCGCACCTACCGATTGAATGGTTCGGTGAAAATTTCGGACTGTGATTTGGTTGCTTTCGGGCAGCTGAGTTGTGGAAAGTTGTTTAAACCTCATCATTTAGAGGAAGGTGAAGTCGTAACAAGGTTTCC	BU	4.331	2825	Eukaryota	NA	Chrysophyceae	NA	NA	NA	Chrysophyceae
GTCCGCACAGTAAACGATGATTACTAGATGTTGGCCAAGCCAGTGTCCAAGGGAAACCGATAAGTAATCCACCTGGGGAGTACGCCGGCAACGGTG	UM	4.334	312278	Bacteria	Bacteroidetes	Cytophagia	Cytophagales	Cytophagaceae	Emticicia	Emticicia
GTCGCTCCTACCGATTTCGAGTGGTCCGGTGAACCTTTTGGACTGCGTGCGTCCTCGTGGCGTGTGCGGAAAATCAAGTAAACCATATCACTTAGAGGAAGGAGAAGTCGTAACAAGGTTTCC	BU	4.334	693921	Eukaryota	Ciliophora	Spirotrichea	Sporadotrichida	NA	NA	Sporadotrichida
CGCCCGTCGCTACTACCGATTGGATGGTTTAGTGAGATCCTCGGATTGGTCCCGGCCTGGAGGGCAACCTTCGGGTCGGTGTTCCGAAAAGACGATCAAACTTGATCATCTAGAGGAAGTAAAAGTCGTAACAAGGTTTCC	BE	4.338	77569	Eukaryota	Annelida	Clitellata	Lumbriculida	Lumbriculidae	NA	Lumbriculidae
GTCGCTACTACCGATGGATGATTTGGTGAGGTCTTCGGACTGACGCGCGGGAGCCCCTCGCGGGCATCCGACGCGTCGGAAAGTTTGACCGAATTTGATCATCTAGAGGAAGTAAAAGTCGTAACAAGGTTTCC	BU	4.34	30263	Eukaryota	Arthropoda	Insecta	Trichoptera	NA	NA	Trichoptera
GTTATCGGCAAGTTTAGCCCATTCAGGCCCTTCTGTTGACTTAGCTATTTTTAGCTTACATTTGTCGGGAATTTCT	CI	4.34	1	NA	NA	NA	NA	NA	NA	NA
TTTAAGTGGAAATATTGCACATTCAGGTCCTGCAATTGATTTAGCAATTTTTAGTTTACATTTAGCAGGTATTTCA	CI	4.34	6656	Eukaryota	Arthropoda	NA	NA	NA	NA	Arthropoda
TTTATTTCAACTCTTCAGTACCAGAAGAAAACAATTCG	WV	4.34	188203	Eukaryota	Annelida	Clitellata	Haplotaxida	Naididae	Bothrioneurum	Bothrioneurum
CTTAAGTAATTTGTCAGGTCACCCTGGAGCAGCCGTTGATATGGCTATATTTAGCCTACATCTTGCTGGGATGTCT	CI	4.343	1	NA	NA	NA	NA	NA	NA	NA
GTCGCTCCTACCGATTTCGAGTGATTCGGTGAACCTTCTGGACTGTACAGTTCCTTGAGTTCTGTGTAGGAAGTTAAGTAAACCATATCACTTAGAGGAAGGAGAAGTCGTAACAAGGTATCC	BU	4.343	5878	Eukaryota	Ciliophora	NA	NA	NA	NA	Ciliophora
TTTAATTCTTTAAATTTTTATACTAAAAATACTATCATTTTAAAAAATTTTT	WV	4.347	1	NA	NA	NA	NA	NA	NA	NA
GTCCTAGCTGTAAACAATGGATACTAGATGTTGAACAGATTTTCTGTGCAGTATCAAAGCTAACGCGTTAAGTATCCCGCCTGGGAAGTATGCTCGCAAGAGTG	UM	4.348	29185	Eukaryota	Foraminifera	NA	Rotaliida	NA	NA	Rotaliida
GTCACACCATGGGAGTGGAGGATACCAGAAGTAGCTAGACTAACCGCAAGGGGGTCGGTTACCACGGTATGTTTCATGACTGGGGTGAAGTCGTAACAAGGTAGCA	BU	4.351	1224	Bacteria	Proteobacteria	NA	NA	NA	NA	Proteobacteria
CGCCCGTCGCTACTACCGATTGGATGGTTTAGTGAGGTCCTTGGATCGGCCCCGCCGGGGTCGGACACGGCCCTGGCGGAGCGCCGAGAAGACGATCAAACTTGACTATCTAGAGGAAGTAAAAGTCGTAACAAGGTTTCC	BE	4.353	7711	Eukaryota	Chordata	NA	NA	NA	NA	Chordata
ATCCTGTTTTTCGCGAAACCAAAGAAAAGTTCATAAAGCGAGCATAAAGCGAGAAGAAAAAG	TP	4.355	71275	Eukaryota	Streptophyta	Magnoliopsida	NA	NA	NA	rosids
TACAAATCGGTAGTTTTGTCAAGAAAATGGTGATT	WV	4.355	1	NA	NA	NA	NA	NA	NA	NA
CGCCCGTCGCTACTACCGATTGAATGGTTTAGTGAGATCTTCGGATTGGTCCGGAGGTGGCTTCACGGCCGCCTCTAGGTGCTGAGAAGATGATCAAACTTGATCATTTAGAGGAAGTAAAAGTCGTAACAAGGTTTCC	BE	4.359	104789	Eukaryota	Rotifera	Eurotatoria	Flosculariaceae	Flosculariidae	NA	Flosculariidae
GTCGCTACTACCGATTGAACGGTTTAGTGAGGTCATCGGATTGGTCTCGGCCCGCCCCTCACCGGGCGGCGCCGTTGGTCGAGAAGACGCCCGAACTTGATCGTTTAGAGGAAGTAAAAGTCGTAACAAGGTTTCC	BU	4.36	69555	Eukaryota	Mollusca	Gastropoda	NA	NA	NA	Caenogastropoda
TTTACCTAAAAATTACCAAAAAGTAGTTAGCGGTTCG	WV	4.364	1	NA	NA	NA	NA	NA	NA	NA
GTCGCTCCTACCGATTGAGTGGTCCGGTGAGGACTTGGGACTGCTGCGATTGGGGTTAATTCTCTGGCCACGGTGGGAACTTGTCCAAACCTTATCACTTAGAGGAAGGAGAAGTCGTAACAAGGTTTCC	BU	4.367	373124	Eukaryota	Rhodophyta	Florideophyceae	Batrachospermales	Batrachospermaceae	Sheathia	Sheathia confusa
TTTAAGTACATCATTATACCATCCTGGTGGGGGTGTTGATTTTGCTATTTTTAGTCTACATATGGCGGGTATTTCG	CI	4.367	1	NA	NA	NA	NA	NA	NA	NA
CGCCCGTCGCTCCTACCGATTTCGAGTGATTCGGTGAACCTTTTGGACAGCGTTAGTTTCGGCTGATGCTGAAAATCAAGTAAACCATATCACTTAGAGGAAGGAGAAGTCGTAACAAGGTTTCC	BE	4.367	486728	Eukaryota	Ciliophora	Spirotrichea	Urostylida	NA	NA	Urostylida
GTCGCTTCAACCGATTGGGTGGGTCGACGAGTGCTTCGACGTCTGGTTGTAGTGCGAGTCTACCCATCTAGAGGATGAAGAAGTCGTAACACGGTATCC	BU	4.367	1	NA	NA	NA	NA	NA	NA	NA
CGCCCGTCGCTTCTACCGATTGGTCGTCCCGGTGAACAATCGGGAGGGCGCGCACCAGGTCAGCAATGGCCGGCGCGCGTCCGAACTTTTGTAAATTTGGTCGACTAGAGGAAGAAGAAGTCGTAACAAGGTTTCC	BE	4.368	41455	Eukaryota	Endomyxa	Phytomyxea	Plasmodiophorida	Plasmodiophoridae	Polymyxa	Polymyxa
CGCCCGTCGCACCTACCGATTGAATGGTCCGGTGAAGACTCGGGATTGTGAAGGTTGCCTTTACTGGTGATGTTTGCAAGAACTTGTCTAAACCTTATCATTTAGAGGAAGGTGAAGTCGTAACAAGGTTTCC	BE	4.368	97226	Eukaryota	Bacillariophyta	Bacillariophyceae	Cymbellales	Gomphonemataceae	Gomphonema	Gomphonema
TTTGGCTGCTGGTATCGCTCATGCTGGAGGATCAGTTGACTTATCAATTTTTAGACTTCATCTAGCTGGGGCTTCC	CI	4.372	999745	Eukaryota	Arthropoda	Collembola	Poduromorpha	Hypogastruridae	Hypogastrura	Hypogastrura purpurescens
GTCGCTCCTACCGATTTGAGTGGTCCGGTGAACCTTTTGGACTGTACCTGTCCTTGAGGCAGGTGCGGGAAGTTAAGTAAACCTTATCACTTAGAGGAAGGAGAAGTCGTAACAAGGTTTCC	BU	4.373	431838	Eukaryota	Ciliophora	NA	NA	NA	NA	Intramacronucleata
ATTATCTGGTATTGAAAGTCATTCAGGAGGATCTGTAGATTTAGCAATATTTAGTTTACATTTAGCTGGAGCTTCT	CI	4.373	1	NA	NA	NA	NA	NA	NA	NA
GTCGTTACTACCGATTGAATGGCTTAGTGAGGCCTCCGGATTGTGCATGATAGCGATATTGTGCGTGAGAAGCTGGTCAAACTTGGTCATTTAGAGGAAGTACAAGTCGTAACAAGGTTTCC	BU	4.377	4751	Eukaryota	NA	NA	NA	NA	NA	Fungi
TTTATTTTTAATACATAAATATAATGTAAAAAAATTCA	WV	4.379	188233	Eukaryota	Annelida	Clitellata	Haplotaxida	Naididae	Slavina	Slavina appendiculata
CGCCCGTCGCTCCTACCGATTTTGAGTGATCCGGTGAACTTTCTGGACTGTGTTCGCAAGAATACAGGAAGTTAAGTAAACCTTATCACTTAGAGGAAGGAGAAGTCGTAACAAGGTTTCC	BE	4.382	431838	Eukaryota	Ciliophora	NA	NA	NA	NA	Intramacronucleata
GTCGCTACTACCGATTGAATGGTTTAGCAAGGTTTTTGGATCGGTGCCACTTTAGTTGCTTCGGCAGCTTGACCGGCGCTGAGAAGATGACCAAACTTGATCATTTAGAGGAAGTAAAAGTCGTAACAAGGTTTCC	BU	4.385	99694	Eukaryota	Platyhelminthes	Trematoda	Plagiorchiida	Microphallidae	Maritrema	Maritrema
TTTACCTAAAATCTACATAAATAGTAGCTAGCGGTTCG	WV	4.386	6386	Eukaryota	Annelida	Clitellata	Haplotaxida	Naididae	Tubifex	Tubifex tubifex
GTCGCTACTACCGATTGAATGGTTTAGTGAGATCTCCGGATCGGCGTCAGCGCGACTTCACCGTTGTTGCTGGAGGCCGAGAAGTTGCTCAAACTTGATCATTTAGAGGAAGTAAAAGTCGTAACAAGGTTTCC	BU	4.391	6083	Eukaryota	Cnidaria	Hydrozoa	Anthoathecata	Hydridae	Hydra	Hydra
GTCGTTGTTTCCGATGATGGTGCAATACAGGTGATCGGACCGGCGAGTGTTTCACTTGCTCGAAAGTTCACCGATATTTCTTCAATAGAGGAAGCAAAAGTCGTAACAAGGTAGCT	BU	4.392	5712	Eukaryota	Euglenozoa	Kinetoplastea	Eubodonida	Bodonidae	Bodo	Bodo
GTCGCTTGTAGTAACGAATGGTCTGGTGAACCTTCTGGACTGCTTAGAAATGAGCGGAAAAATAAGTAAACCCTACCATTTGGAACAACAAGAAGTCGTAACAAGGTATCT	BU	4.393	5890	Eukaryota	Ciliophora	Oligohymenophorea	Hymenostomatida	Tetrahymenidae	Tetrahymena	Tetrahymena
CGCCCGTCGCTCCTACCGATTTGAGTGGTCCGGTGAACCTTTTGGACTGTACCTGTCCTTGAGGCAGGTGCGGGAAGTTAAGTAAACCTTATCACTTAGAGGAAGGAGAAGTCGTAACAAGGTTTCC	BE	4.395	431838	Eukaryota	Ciliophora	NA	NA	NA	NA	Intramacronucleata
ATCTTTATTTTGAGATAATTGGTTTTTATATAAAAACGAAAATCAAAAAA	TP	4.396	13578	Eukaryota	Streptophyta	Magnoliopsida	Poales	Juncaceae	Juncus	Juncus
GTCGCTTTTACCGATTGAGTGTTCAGGTGAGTCTTCTTGATAGTTGCAAAATTAAAAATTAAACAAACCTTAGCACTTAGAGGAAAAAGAAGTCGTAACAAGGTTTCC	BU	4.398	60849	Eukaryota	Ciliophora	Oligohymenophorea	Sessilida	Vorticellidae	Vorticella	Vorticella
CGCCCGTCGCTCCTACCGATTTCGAGTGGTCCGGTGAACCTTTTGGACCGCGGCTAGTCTCGTGCTAGCTGTGGGAAATCAAGTAAACCATATCACTTAGAGGAAGGAGAAGTCGTAACAAGGTTTCC	BE	4.399	194286	Eukaryota	Ciliophora	Spirotrichea	NA	NA	NA	Stichotrichia
TTCAAAAACAGCAGCCACCCCAAACAACACACCTCCCCCCAACTCGGGCTCACGTCTTTACGGGTAACTGGCTTGCATTTTTTCG	WV	4.4	43581	Eukaryota	Chordata	Aves	Passeriformes	Zosteropidae	Zosterops	Zosterops lateralis
GTCGCTCCTACCGATTTCGAGTGATCCGGTGAACCTTCTGGACTGAGAGTGCTTGCACCTTCGGGAAGTTAAGTAAACCTAATCACTTAGAGGAAGGAGAAGTCGTAACAAGGTTTCC	BU	4.402	2770853	Eukaryota	Ciliophora	Oligohymenophorea	Philasterida	Citrithrixidae	Citrithrix	Citrithrix smalli
TTTAATTAACTAACCCAAACTTATGGATACTAGATACCTACAAGGCATAACATAACACCATTATTATGAGTTAGCAATTTAG	WV	4.402	9615	Eukaryota	Chordata	Mammalia	Carnivora	Canidae	Canis	Canis lupus familiaris
CGCCCGTCGCTCCTACCGATTTCGAGTGGTCCGGTGAACCTTTTGGACCGCGGTGAGTCTCGTGCTTGCTGTGGGAAATCAAGTAAACCATATCACTTAGAGGAAGGAGAAGTCGTAACAAGGTTTCC	BE	4.403	33829	Eukaryota	Ciliophora	Spirotrichea	NA	NA	NA	Spirotrichea
CGCCTGTCGCTACTACCGATTGAATGGCTTAGTGAGATTTCCGGATCGGCGTTGGGGAGCCGGCAACGGCACCCCTTGGCTGAGAAGTTACTCAAACTTGGTCATTTAGAGGAAGTAAAAGTCATAACAAGGTTTCC	BE	4.404	5204	Eukaryota	Basidiomycota	NA	NA	NA	NA	Basidiomycota
GTCACGCCACGAAAATCGTCTGTACCCGATGTCACTTTAGCTAACTTAATTGAGGCGAGTGCCTAAGGTATGGGGGGTAATTGGGGTGAAGTCGTAACAAGGTAGCT	BU	4.405	2	Bacteria	NA	NA	NA	NA	NA	Bacteria
ATCCTGTTTTCCGAAAACAAACAAAGGTTCAGAAAGCGAAAATAAAAAAG	TP	4.406	1437201	Eukaryota	Streptophyta	Magnoliopsida	NA	NA	NA	Pentapetalae
GTCGCACCTACCGATTGAATGACTCGGTGAAAAATTGGGACCGTTAATTCTCTTGCTTCATTGTGAGTCAGTTGATGGGAACTTTTTTTAACCTCGCCATTTAGAGGAAGGTGAAGTCGTAACAAGGTTTCC	BU	4.409	4765	Eukaryota	Oomycota	NA	Saprolegniales	Saprolegniaceae	Achlya	Achlya
CGCCCGTCGCTCCTACCGATTGAGTGATCCGGTAAATAATTTGGACTGCAGCATTGTTCAGGTGCTGACATTGCAGTAGAAAGTCTAGTGAACCTTATCACTTAGAGGAAGGAGAAGTCGTAACAAGGTTTCC	BE	4.417	2915	Eukaryota	NA	Dinophyceae	Gonyaulacales	Ceratiaceae	Ceratium	Ceratium
GTCGCTCCTACCGATTGAGTGATCCGGTAAATAATTTGGACTGCAGCATTGTTCAGGTGCTGACATTGCAGTAGAAAGTCTAGTGAACCTTATCACTTAGAGGAAGGAGAAGTCGTAACAAGGTTTCC	BU	4.417	2915	Eukaryota	NA	Dinophyceae	Gonyaulacales	Ceratiaceae	Ceratium	Ceratium
GTCCACGCCCTAAACGATGTCAACTGGTTGTTGGGTATTTACTTACTCAGTAACGAAGCTAACGCGTGAAGTTGACCGCCTGGGGAGTACGGCCGCAAGGTTG	UM	4.417	47420	Bacteria	Proteobacteria	Betaproteobacteria	Burkholderiales	Comamonadaceae	Hydrogenophaga	Hydrogenophaga
GTCGCTTTTACCGATTGAGTGTCCAGGTGAGTCTTCTTGATAGTTGCAAAGCTAAAAATTAAACAAACCTTGGCACTTAGAGGAAAAAGAAGTCGTAACAAGGTTTCC	BU	4.417	168243	Eukaryota	Ciliophora	Oligohymenophorea	Sessilida	Vorticellidae	Carchesium	Carchesium
GTTGAGGAGTTACTCGGAATGCTGCCAAGATATCAGTATCTTTGGTTTCATAGTCAGGAGTATAATAAGTCAATTTGTAATCTTTAACACCAGCTTTGAATCCAGC	MZ	4.421	1437183	Eukaryota	Streptophyta	Magnoliopsida	NA	NA	NA	Mesangiospermae
GTCGCTTCTACCGATTGGTCGTCCCGGTGAACAATCGGGAGGGCGCGCACCAGGTCAGCAATGGCCGGCGCGCGTCCGAACTTTTGTAAATTTGGTCGACTAGAGGAAGAAGAAGTCGTAACAAGGTTTCC	BU	4.423	41455	Eukaryota	Endomyxa	Phytomyxea	Plasmodiophorida	Plasmodiophoridae	Polymyxa	Polymyxa
GCTGAGGAGTTACTCGGAATGCTGCCAAGATATCAGTATCCTTGGTTTCATACTCCGGGGTGTAGTAAGTCAATTTATAATCTTTAACACCAGCTTGAAATCCAAC	MZ	4.425	4479	Eukaryota	Streptophyta	Magnoliopsida	Poales	Poaceae	NA	Poaceae
CGCCCGTCGCTACTACCGATTGAATGGCTTAGTGAGTTTCAGGGATTGTTGTGTTTGGTTGGTTCGCCTTCCTTGCACATCCGAGAACTGAATCAAACTTGATCATTTAGAGGAAGTAAAAGTCGTAACAAGGTTTCC	BE	4.429	45109	Eukaryota	Cercozoa	NA	Cercomonadida	Cercomonadidae	Cercomonas	Cercomonas
GTCGCTCCTACCGATTTCGAGTGGTCCGGTGAACCTTTTGGACCGCGGTGAGTCTCGTGCTTGCTGTGGGAAATCAAGTAAACCATATCACTTAGAGGAAGGAGAAGTCGTAACAAGGTTTCC	BU	4.432	486728	Eukaryota	Ciliophora	Spirotrichea	Urostylida	NA	NA	Urostylida
CGCCCGTCGCTACTACCGATTGAATGATTTAGTGAGGTCTTCGGACTGGTGCGCGGAGGCCGCTTCGCGGTCTCCGATGTTGCCGGAAAGATGACCAAACTTGATCATTTAGAGGAAGTAAAAGTCGTAACAAGGTTTCC	BE	4.433	1897837	Eukaryota	Arthropoda	Insecta	Hemiptera	Issidae	Kervillea	Kervillea
CGCCCGTCGCTCCTACCGATTTCGAGTGATCCGGTGAACCTTTTGGACCGCGAGAAGTCTCGTGCTTCTTGTGGGAAATCAAGTAAACCATATCACTTAGAGGAAGGAGAAGTCGTAACAAGGTTTCC	BE	4.434	33829	Eukaryota	Ciliophora	Spirotrichea	NA	NA	NA	Spirotrichea
CGCCCGTCGCTCCTACCGATTCCGAGTGATTCGGTGAACCTTTTGGACTTGCCAAAAGCGAGAAAATTAAGTGAGCCATATCACTTAGAGGAAGGAGAAGTCGTAACAAGGTTTCC	BE	4.435	2213231	Eukaryota	Ciliophora	Armophorea	Metopida	NA	NA	Metopida
ATTAAGTAGCGTTCAAGCTCATTCAGGGCCTTCTGTTGATTTAGCAATTTTTAGTTTACATTTAACAGGGGCTGCG	CI	4.438	1	NA	NA	NA	NA	NA	NA	NA
CGCCCGTCGCTACTACCGATTGAATGGATTAGTGAGCTTCAGGGATTCTGCTGCGTGCGGTTCTCCGTGGACGCTGGTGGAAGAACTGAATCAAACTTGCTCATTTAGAGGAAGTAAAAGTCGTAACAAGGTCTCC	BE	4.439	1238681	Eukaryota	Cercozoa	NA	Glissomonadida	NA	NA	Glissomonadida
GTCGCTCCTACCGATTTCGAGTGTTCCGGTGAATCATTTGGACCGTGCGGCCCTCGTGGCTGTGTGGAAAATCTAGTAAACCATAACACTTAGAGGAAGGAGAAGTCGTAACAAGGTTTCC	BU	4.439	194286	Eukaryota	Ciliophora	Spirotrichea	NA	NA	NA	Stichotrichia
GTCGCTCCTACCGATACCGGGTGATGTGCTGAATCTTTTGGACCGAATTCGGGAAGATAAATAAAGCTTATCACCTAGAGGAAGGAGAAGTCGTAACAAGGTTTCC	BU	4.44	39458	Eukaryota	Ciliophora	Litostomatea	Pleurostomatida	Litonotidae	Loxophyllum	Loxophyllum
GTCGCACCTACCGATTGGACGATCCGGCAAGATGTTTGGAGTTGTGCTCGTTGAACTTTCGGGTTTGACTTGCGTGACAAAGCTCCTCAAACCTTATCGTCTAGAGGAAGGTGAAGTCGTAACAAGGTTTCC	BU	4.442	2699529	Eukaryota	NA	Bigyra	Amphifilida	NA	NA	Amphifilida
CGCCCGTCGCTACTACCGATTGAATGGCTCGGTGAGGCCTTCGGACTGGCCCAGGGAGGTCGGCAACGACCACCCAGGGCCGGAAAGTTGGTCAAACCCGGTCATTTAGAGGAAGTAAAAGTCGTAACAAGGTCTCC	BE	4.443	2759	Eukaryota	NA	NA	NA	NA	NA	Eukaryota
GTTGAGGAGTTACTCGGAATGCTGCCAAGATATCAGTATCTTTGGTTTCGTATTCAGGAGTATAATAAGTCAATTTGTACTCTTTAACACCTGCTTTGAATCCAAC	MZ	4.448	4143	Eukaryota	Streptophyta	Magnoliopsida	Lamiales	NA	NA	Lamiales
GTCGCTCCTACCGATTGGGTGTGCTGGTGAAATGTTCGGATTGGTAGCCTTTCCGTAAGGGAGGCTCCTGAGAAGTTCACTGAACCCTCTCATCTAGAGGAAGGAGAAGTCGTAACAAGGTCTCC	BU	4.452	34125	Eukaryota	Chlorophyta	Ulvophyceae	Cladophorales	Cladophoraceae	Cladophora	Cladophora
GTCGCTACTACCGATTGAATGATTTAGTGAGGACTTCGGACCGGTGCTAATGCGGCCTCACGGTTGCGTTGGTCTACTGGGAAGATGCCCAAACTGCCTCATTTAGAGGAAGTAAAAGTCGTAACAAGGTTTCC	BU	4.452	288905	Eukaryota	Arthropoda	Ostracoda	Podocopida	Candonidae	NA	Candonidae
ATCCTCTTTTCCGAAAACAAACAAAGGTTCAGAAAGCGAAATAAGGG	TP	4.453	23129	Eukaryota	Streptophyta	Magnoliopsida	Apiales	Pittosporaceae	Pittosporum	Pittosporum
CGCCCGTCGCACCTACCGATTGAATGGTCCGGTGAAGCCTCGAGATTGTGATGTGTGCCTCGGTGCATGTTGCGAGAACTTGTCTAAACCTTATCATTTAGAGGAAGGTGAAGTCGTAACAAGGTTTCC	BE	4.453	216715	Eukaryota	Bacillariophyta	Bacillariophyceae	Cocconeidales	Cocconeidaceae	Cocconeis	Cocconeis
GTCGCTCCTACCGATTGGGTGTGCTGGTGAAGTGTTCGGATTGGCGGCAGTGGGCGGTTCGCCGCTTGCTGCAGCCGAGAAGTTCTCTAAACCCTCCCACCTAGAGGAAGGAGAAGTCGTAACAAGGTTTCC	BU	4.454	114064	Eukaryota	Chlorophyta	Trebouxiophyceae	Trebouxiales	Trebouxiaceae	Myrmecia	Myrmecia
GTCGCTCCTACCGATTTCGAGTGGTCCGGTGAACCTTTTGGACTGCGTGCGGCCTCGTGCCGCGGGCGGAAAATCAAGTAAACCATATCACTTAGAGGAAGGAGAAGTCGTAACAAGGTTTCC	BU	4.456	33829	Eukaryota	Ciliophora	Spirotrichea	NA	NA	NA	Spirotrichea
CGCCCGTCGTTGTTTCCGATGATGGTGCAATACAGGTGATCGGACAGGCGGACCTCTGGTCTGCTTGAAAGTTCACCGATATTTCTTCAATAGAGGAAGTAAAAGTCGTAACAAGGTAGCT	BE	4.457	312470	Eukaryota	Euglenozoa	Kinetoplastea	Neobodonida	NA	Neobodo	Neobodo
CGCCCGTCGCTTGTAGTAACGAATGGTCTGGTGAACCTTCTGGACTGCTTAGAAATGAGCGGAAAAATAAGTAAACCCTACCATTTGGAACAACAAGAAGTCGTAACAAGGTATCT	BE	4.459	5890	Eukaryota	Ciliophora	Oligohymenophorea	Hymenostomatida	Tetrahymenidae	Tetrahymena	Tetrahymena
CGCCCGTCGTTGTTTCCGATGATGGTGCAATACAGGTGATCGGACAGGCGGATGTTTCATCTGCCCGAAAGTTCACCGATATTTCTTCAATAGAGGAAGCAAAAGTCGTAACAAGGTAGCT	BE	4.459	1286322	Eukaryota	Euglenozoa	Kinetoplastea	Trypanosomatida	Trypanosomatidae	NA	Leishmaniinae
GTTAGCAAGTGTGCAAGCGCATTCAGGACCTTCTGTAGATTTAGCTATTTTTAGCTTACATTTAGCAGGAGCTTCT	CI	4.459	4762	Eukaryota	Oomycota	NA	NA	NA	NA	Oomycota
GTTGAGGAGTTACTCGAAATGCTGCCAAGATATCAGTATCTTTGGTTTCATAGTCTGGAGTGTAATAAGTCAATTTATAATCTTTAACACCAGCTTTGAATCCAAC	MZ	4.462	926038	Eukaryota	Streptophyta	Magnoliopsida	Rosales	Rosaceae	Rubus	Rubus armeniacus
ATTAAGTAGCATCCAAGCTCATTCTGGTCCATCTGTTGATTTAGCAATTTTTAGTTTACATTTATCAGGAGCAGCT	CI	4.465	96792	Eukaryota	NA	Chrysophyceae	Chromulinales	NA	NA	Chromulinales
GTTATCTGGTATTATTGCACACTCTGGTGGCGCTGTTGATCTTGCAATTTTCAGTTTACATTTGTCTGGTGCAGCG	CI	4.467	1	NA	NA	NA	NA	NA	NA	NA
GCTTTCGAATATTAAGTACCACTCAGGGGCTTCGGTAGATTTAGCTATTTTTAGTCTTCATTTAGCGGGGATTTCG	CI	4.468	1	NA	NA	NA	NA	NA	NA	NA
GTCCTTGCTGTAAACGATGAGTGTTCGTATTTAGATTAAATTTTGGATACTAAGCTAACGCGTTAAACACTCTGCCTGAAAAGTACGACCGCAAGGTTA	UM	4.469	1	NA	NA	NA	NA	NA	NA	NA
CGCCCGTCGCTCCTACCGATACCGGGTGATCCGGTGAACCTTTTGGACCGTTCGCGGAAATAAACGTAAACCATATCACCTAGAGGAAGGAGAAGTCGTAACAAGGTTTCC	BE	4.475	185694	Eukaryota	Ciliophora	Litostomatea	Haptorida	Lacrymariidae	Lacrymaria	Lacrymaria
ATTAGCTTCTATTGAATTTCATGCAGGAACTTCCGTAGAATTTGCTATTTTTAGTTTACATATTGCAGGAGCTTCA	CI	4.475	1	NA	NA	NA	NA	NA	NA	NA
CCTTCAAGAGGTTCGAAGCCACTGCCAATTTGCTGAATAGGCTCAGGAGGGAACGCGACGCAGTGGCG	WV	4.477	1	NA	NA	NA	NA	NA	NA	NA
CGCCCGTCGCTACTACCGATTGAATGGTTTAGCAAGGTACTCAGATTGGTCTCGATCTTGCACGCAAGTGTGAGATCGACGGTCGAGAAGAAGGCCAAACTTGATCATTTAGAGGAAGTAAAAGTCGTAACAAGGTTTCC	BE	4.478	39238	Eukaryota	Platyhelminthes	Catenulida	NA	Stenostomidae	Stenostomum	Stenostomum
ATTAAGTGCTTCACAGGCGCATTCTGGTCCTTCGGTAGATTTAGCTATTTTTAGTTTACATTTATCAGGGGCATCA	CI	4.481	4762	Eukaryota	Oomycota	NA	NA	NA	NA	Oomycota
GTCGCACCAACCGATTGAATGGTTTGGTGAAATATTGGGATTTTATTTAATAAAGCTTTATTGCTTTGTTATTGGAAAAACAGTATTAAACCAAACTATTTAGAGGATGGTGAAGTCGTAACAAGGTTTCC	BU	4.485	4762	Eukaryota	Oomycota	NA	NA	NA	NA	Oomycota
TCTATCATCAGGAATTGCCCATGCCGGAGCTTCTGTTGATTTGGCAATTTTTTCTCTTCATTTAGCCGGGATTTCA	CI	4.485	10000005	Eukaryota	Arthropoda	Insecta	Diptera	Simuliidae	Austrosimulium	Austrosimulium australense
GTCGTTGCTACCGATGCTAGTGGGACACAGGTCAACAGATGTAGATAGGTTTCGATCTGTCCGCAAAAGTTGACCCATGTTTCACTAGTAGAGGAAGCAAAAGTCGTAACAAGGTAGCT	BU	4.486	2759	Eukaryota	NA	NA	NA	NA	NA	Eukaryota
TTAATTTAAACAAATGCACAAAATTTACTAAAATTCG	WV	4.491	35632	Eukaryota	Annelida	Clitellata	Crassiclitellata	Lumbricidae	Lumbricus	Lumbricus rubellus
GTTGAGGAGTTACTCGAAATGCTGCCAAGATATCAGTATCTTTGGTTTCATATTCAGGAGTGTAATAAGTCAATTTATAATCTTTAACACCAGCTTTGAATCCAAC	MZ	4.491	3398	Eukaryota	Streptophyta	Magnoliopsida	NA	NA	NA	Magnoliopsida
TTTAGACACCAGAGCAGCCCGTGTCAAGAACCCTTAATGAAGAGGCTAAACCAAACGGTCCCTGCTCCCCTGTCTTTG	WV	4.493	10000058	Eukaryota	Chordata	Actinopteri	Gobiiformes	Eleotridae	Gobiomorphus	Gobiomorphus mataraerore
ATTAGCTGGTGTTTTAGGACATGCAGGAACGGCGGTAGATTTTGCTATTTTTAGTTTACATATTGCTGGTGCGTCA	CI	4.495	1	NA	NA	NA	NA	NA	NA	NA
CGCCCGTCACTCCTACCGATTCGAGTGGTTCGACGAATTCTCCAGATATTGTTCTTCGGAATGATAGAAGTTGTGTAAGTCATATCACTTAGAGGAAGGGTAAGGCGTAACAAGGTTTCC	BE	4.496	1	NA	NA	NA	NA	NA	NA	NA
GTCGCACCTACCGATTGGATGGCTCGGTGAAATCTCCGGATCGGGCTTCCTTCGTGCTTGCATGAGGGTGGCTCGAGAAGTTGAGTAAACCTCGTCATCTAGAGGAAGGTGAAGTCGTAACAAGGTTTCC	BU	4.496	2759	Eukaryota	NA	NA	NA	NA	NA	Eukaryota
TTTATCGGGGAACCTCGCCCACGCAGGGGCTTCTGTGGACCTAACAATCTTTTCACTCCACCTGGCGGGCGTGTCT	CI	4.496	497705	Eukaryota	Chordata	Actinopteri	Gobiiformes	Eleotridae	NA	Eleotrinae
ATTAAGTGCTTCACAGGCTCATTCTGGTCCTTCTGTTGACTTAGCTATTTTTAGTCTACATCTTTCAGGGGCCGCT	CI	4.497	2696291	Eukaryota	NA	NA	NA	NA	NA	Ochrophyta
ATTATCAAGTACATTAGGTCATCCCGGTAGCTCTGTTGATTTTGCAATATTTAGTTTACATATAGCAGGTATATCT	CI	4.497	1	NA	NA	NA	NA	NA	NA	NA
GTCGCTACTACCGATTGAATGGCTTAGTGAGACCTCTGAATTGGTTTGCCATCTCGCAAGGGAAAACATTCTGAGAAACTGGTCAAACTTGGTCATTTAGAGGAAGTACAAGTCGTAACAAGGTTTCC	BU	4.497	4751	Eukaryota	NA	NA	NA	NA	NA	Fungi
TTTATCAGGAAACCTCGCCCACGCAGGTGCTTCCGTGGACCTAACAATCTTTTCACTCCACCTAGCGGGGGTGTCC	CI	4.498	186623	Eukaryota	Chordata	Actinopteri	NA	NA	NA	Actinopteri
GTCCACGCCGTAAACGTTGGGAACTAGATGTAGGGACCATTCCACGGTTTCTGTGTCGCAGCTAACGCATTAAGTTCCCCGCCTGGGGAGTACGGTCGCAAGACTA	UM	4.499	85023	Bacteria	Actinobacteria	Actinomycetia	Micrococcales	Microbacteriaceae	NA	Microbacteriaceae
GTCGCTCCTACCGATACCGGGTGATCCGGTGAACCTTTTGGACCGTTCTCGGAAATAAACGTAAACCATATCACCTAGAGGAAGGAGAAGTCGTAACAAGGTTTCC	BU	4.5	1	NA	NA	NA	NA	NA	NA	NA
TTTATCAAATAATATAGCTCATGCTGGTGCATCCGTAGATTTAACAATTTTTTCACTTCATCTTGCTGGAATTAGA	CI	4.506	1685353	Eukaryota	Arthropoda	Arachnida	Trombidiformes	Anystidae	NA	Anystidae sp. BOLD:ABW5637
GTCGCTCCTACCGATTGAATGATCCGGTGAAGTGTTCGGATCGCGGCGACGTGTGTGGTTCGCCGCCCGCGACGTCGCGAGAAGTCCACTAAACCTTATCATTTAGAGGAAGGAGAAGTCGTAACAAGGTTTCC	BU	4.506	2759	Eukaryota	NA	NA	NA	NA	NA	Eukaryota
GTCGCTAGTACCGATTGAATGGCTTAGTGAGACCTCCGGATTGGCTAGCCTTTGGGGGCAACCCCATTGGCCTGACGAAAAGCTGGTCAAACTTGGTCATTTAGAGGAACTAAAAGTCGTAACAAGGTAACC	BU	4.51	451442	Eukaryota	Chytridiomycota	Chytridiomycetes	Rhizophydiales	NA	NA	Rhizophydiales
GTCGCTACTACCGATTGAATGGCTCAGTGAGGCCTTCGGACTGGCTTGGGGAGGTTGGCAACGACCACCCTAAGCCGGAAAGTTCGTCAAACTCGGTCATTTAGAGGAAGTAAAAGTCGTAACAAGGTTTCC	BU	4.514	92860	Eukaryota	Ascomycota	Dothideomycetes	Pleosporales	NA	NA	Pleosporales
GTTGAGGAGTTACTCGGAATGCTGCCAAGATATCAGTATCTTTGGTTTCATATTCAGGAGTATAATAAGTCAATTTGTAATCTTTAACACCAGCTTTGAATCCAAC	MZ	4.514	1437183	Eukaryota	Streptophyta	Magnoliopsida	NA	NA	NA	Mesangiospermae
GCTGAGGAGTTACTCGGAATGCTGCCAAGATATCAGTATCTTTGGTTTCGTAGTCCGGGGTGTAGTAAGTAAATTTAGAATCCTTAACACCAGCTTGAAATCCAAC	MZ	4.516	147368	Eukaryota	Streptophyta	Magnoliopsida	Poales	Poaceae	NA	Pooideae
TCTAAGTAGTATTCAAGCTCACTCAGGACCTGCAGTAGATCTAGCTATCTTTAGTCTACACCTATCAGGTGCATCA	CI	4.517	1	NA	NA	NA	NA	NA	NA	NA
GTCCGCACCGTAAACTATGTTCACTAGACGTTTGTCCAGCAATGGATGGGTGTCGCAGCTAACGCATTAAGTGAACCGCCTGGGGAGTACGCCCGCAAGGGTG	UM	4.519	2	Bacteria	NA	NA	NA	NA	NA	Bacteria
GTTATCTTCAAGTCAAGCACATTCTGGACCTTCTGTAGATTTAGCTATTTTTAGTTTACATTTAGCTGGAGCTGCT	CI	4.519	1	NA	NA	NA	NA	NA	NA	NA
CGCCCGTCGCTCCTACCAATGGAACGAAAAGGTGAATTGGAAGGACTTTCCGAGTAATTGGGAGGAAATTTTACTAAACCTTTTTGTTTGTAGGAAGGAGAAGTCGTAACAAGGTCTCC	BE	4.52	5752	Eukaryota	Heterolobosea	NA	NA	NA	NA	Heterolobosea
ATTAGCGAGTATTCAAGCGCATTCTGGGCCTTCTGTTGATTTAGCAATCTTCAGTTTACATTTATCTGGTACATCT	CI	4.521	1	NA	NA	NA	NA	NA	NA	NA
TTAATTTAAACAAATACACAAAATTCACTAAAATTCG	WV	4.523	35632	Eukaryota	Annelida	Clitellata	Crassiclitellata	Lumbricidae	Lumbricus	Lumbricus rubellus
TCTATCGTCAGGGGTAGCACACGCCGGAGCGTCTGTTGATTTATCTATTTTTAGTCTTCACCTCGCCGGTGCCTCA	CI	4.524	36144	Eukaryota	Arthropoda	Collembola	Entomobryomorpha	Isotomidae	Isotomurus	Isotomurus palustris
ATCACGTTTTCCGAAAACAAGCAAAGGTTCAGAAAGCGAAAATAAAAAAG	TP	4.525	1437183	Eukaryota	Streptophyta	Magnoliopsida	NA	NA	NA	Mesangiospermae
GTCGCTACTACCGATTGAATGATTTAGTGAGGTCTTCGGACTGGTGCGCGGAGGCCGCTTCGCGGTCTCCGATGTTGCCGGAAAGATGACCAAACTTGATCATTTAGAGGAAGTAAAAGTCGTAACAAGGTTTCC	BU	4.525	1897837	Eukaryota	Arthropoda	Insecta	Hemiptera	Issidae	Kervillea	Kervillea
CGCCCGTCGCTACTACCGATTGGATGGTTTAGTGAGATCCTCGGATTGGGCCCGGCGCGGCGGGCAACCGTTGTGCCGGTGTTCTGAGAAGACGATCAAACTTGATCATCTAGAGGAAGTAAAAGTCGTAACAAGGTTTCC	BE	4.528	1780200	Eukaryota	Annelida	Clitellata	Haplotaxida	Naididae	NA	Naidinae
TTTACCATAAAACTTAAGTCATAAGCTAATTGGTTCG	WV	4.529	76587	Eukaryota	Annelida	Clitellata	Haplotaxida	Naididae	Limnodrilus	Limnodrilus hoffmeisteri
GTCGCTCCTACCGATTGGGTGTGCTGGTGAAGTGTTCGGATTGGGAATAGCGGTGGGCAACCATTGCTGTGCCTGAAAAGTTCATTAAACCCTCCCACCTAGAGGAAGGAGAAGTCGTAACAAGGTTTCC	BU	4.532	55993	Eukaryota	Chlorophyta	Chlorophyceae	Oedogoniales	Oedogoniaceae	Oedogonium	Oedogonium
ATTAAGTAGTGTACAAGCTCATTCAGGCCCCGCAGTAGATTTAGCGATTTTTAGCTTACATCTTTCTGGCGCTGCT	CI	4.537	2870	Eukaryota	NA	Phaeophyceae	NA	NA	NA	Phaeophyceae
CGCCCGTCGCTCCTACCGATACCGGGTGATCCGGTGAACCTTTTGGACCGTTTTAGGGAATAAACGTAAACCATATCACCTAGAGGAAGGAGAAGTCGTAACAAGGTTTCC	BE	4.537	5989	Eukaryota	Ciliophora	Litostomatea	Haptorida	NA	NA	Haptorida
TTTATCTTCAATTGAATTCCATTCAGGTGGATCTGTAGATTTAGCAATATTTAGTTTACACTTGGCTGGTATTTCA	CI	4.538	1	NA	NA	NA	NA	NA	NA	NA
ATCCTGGGTTACGCGAACAAAACAGAGTTTAGAAAGCGG	TP	4.539	3705	Eukaryota	Streptophyta	Magnoliopsida	Brassicales	Brassicaceae	Brassica	Brassica
CGCCCGTCGCTAGTACCGATTGAATGGCTTAGTGAGACCTCCGGATCAGCGGTTCATTGGTGGCAACACCTTTTTACTGCCGAGAAGCTGGTCAAACTTGGTCATTTAGAGGAACTAAAAGTCGTAACAAGGTAACC	BE	4.546	451442	Eukaryota	Chytridiomycota	Chytridiomycetes	Rhizophydiales	NA	NA	Rhizophydiales
ACTTTCTTCTATTCAAGCACATTCAGGAGCTTCGGTAGATCTTGCAATTTTTAGTCTTCATTTATCTGGAGCAGGT	CI	4.547	1	NA	NA	NA	NA	NA	NA	NA
ATTGAGTAGTGTTCAGGCACACTCAGGACCTTCAGTCGATTTGGCTATTTTCAGTCTTCATTTATCCGGGGCAGCG	CI	4.547	1	NA	NA	NA	NA	NA	NA	NA
GTTATCAAGTATAGAATTCCACTCAGGGGGAGCAGTAGATTTAGCGATCTTTAGCTTACACTTGGCAGGGATATCA	CI	4.547	1	NA	NA	NA	NA	NA	NA	NA
TTTAAGTAGTATTTTAGCACATTCAGGTCCTGCTGTAGACTTGGCTATTTTTAGTTTACATTTATCAGGAGCTGCA	CI	4.547	1	NA	NA	NA	NA	NA	NA	NA
GTCGCTCCTACCGATTTCGAGTGATCCGGTGAACCTTTTGGACCGCGAGAAGTCTCGTGCTTCTTGTGGGAAATCAAGTAAACCATATCACTTAGAGGAAGGAGAAGTCGTAACAAGGTTTCC	BU	4.552	33829	Eukaryota	Ciliophora	Spirotrichea	NA	NA	NA	Spirotrichea
CTCAAGTGAATGGTAAGAAGGCGGTTCGCCGCTTTCAGTAGCTT	TP	4.556	1	NA	NA	NA	NA	NA	NA	NA
CGCCCGTCGCTACTACCGATTGAACGGTTTAGTGAGGTCATCGGATTGGTCTCGGCCCGCCCCTCACCGGGCGGCGCCGTTGGTCGAGAAGACGCCCGAACTTGATCGTTTAGAGGAAGTAAAAGTCGTAACAAGGTTTCC	BE	4.557	6448	Eukaryota	Mollusca	Gastropoda	NA	NA	NA	Gastropoda
GTCGCTCCTACCGATCGAGTGTTTAGATGAATTTGACGGACTCACGGAAGTTAAATGAATCTGATCACTTAGAGGAAGGAGAAGTCGTAACAAGGTTTCC	BU	4.557	283646	Eukaryota	Ciliophora	Litostomatea	Cyclotrichida	Mesodiniidae	Mesodinium	Mesodinium
GTCGCTTCTACCGATTGGTCGTCCCGGTGAACAATCGGGAGGGCGCGCTCCAGGTCAGCAATGGCCGGCGCGCGTCCGAACTTTTGTAAATTTGGACGACTAGAGGAAGAAGAAGTCGTAACAAGGTTTCC	BU	4.557	41455	Eukaryota	Endomyxa	Phytomyxea	Plasmodiophorida	Plasmodiophoridae	Polymyxa	Polymyxa
GTCGCACCTACCGATTGAATGATTCGATGAATTTTTCGGACTGTGATCAGGACGCCTCGGCGACTTGGTTGTGGGAAGTTATTTAAATCTCATCATTTAGAGGAAGGTGAAGTCGTAACAAGGTTTCC	BU	4.56	96792	Eukaryota	NA	Chrysophyceae	Chromulinales	NA	NA	Chromulinales
TTTAGTTAAAAATTATTCCATACTTTTACACTTCG	WV	4.56	1	NA	NA	NA	NA	NA	NA	NA
TCTCTCAGCAGGGATTGCCCACGCTGGAGCCTCCGTTGATCTAGCTATTTTTTCTCTACACTTAGCTGGGGTATCT	CI	4.56	1968917	Eukaryota	Arthropoda	Insecta	Ephemeroptera	Leptophlebiidae	Austroclima	Austroclima sepia
GTTGTGGAGTCATGCGGAAAGCAGCTAAGATATCTGTATCTTTAGTTTCATACTCAGGAGTGTAATAAGTTAATCTATAATCTTTTACTCCTGCTTTGAAGCCAGT	MZ	4.562	3123	Eukaryota	Streptophyta	Coleochaetophyceae	Coleochaetales	Coleochaetaceae	Coleochaete	Coleochaete
CGCCCGTCGCTCCTACCGATTGGATGTTCCGGTGAAATCTTGGGATTGCGATAACTTAGCTTCACCGCCAGGTTGTTGCGAGAACTTGCTTAAACCTTAACATTTAGAGGAAGGAGAAGTCGTAACAAGGTTTCC	BE	4.567	3027	Eukaryota	NA	Cryptophyceae	NA	NA	NA	Cryptophyceae
TTTAATTTACTAGTTTAATTTATACAGTAACAACCTAATGGACCAAAACAAAATAAATATAAACTAAAAATTTCG	WV	4.568	10117	Eukaryota	Chordata	Mammalia	Rodentia	Muridae	Rattus	Rattus rattus
CGCCCGTCGTTACTACCGATTGAATGGCTTAGTGAGGCCTCCGGATTGTGCATGATAGCGATATTGTGCGTGAGAAGCTGGTCAAACTTGGTCATTTAGAGGAAGTACAAGTCGTAACAAGGTTTCC	BE	4.57	4751	Eukaryota	NA	NA	NA	NA	NA	Fungi
TTTATCAAGTGCGCAAGCCCATTCAGGACCATCCGTTGATTTAGCTATTTTTAGTTTACATTTAGCTGGAATTGCT	CI	4.57	1	NA	NA	NA	NA	NA	NA	NA
TTTATCAAGTGCACAAGCACATTCAGGTCCTTCAGTAGATTTAGCAATTTTTAGTTTACATTTGGCTGGAATCTCA	CI	4.57	4762	Eukaryota	Oomycota	NA	NA	NA	NA	Oomycota
GTCCACGCTGTAAACGATGAGTGCTAGGCGTCGGCACGCTTGCGTGTCGGTGCCGCAGCTAACGCGTGAAGCACTCCGCCTGGGGAGTACGGTCGCAAGATTA	UM	4.571	2	Bacteria	NA	NA	NA	NA	NA	Bacteria
TTTATCTAATTCTGTGTATCATTTTGGTGGCTCTGTTGATTTAGCTATTTTCAGATTACATGTAGCAGGAGTTTCT	CI	4.573	44578	Eukaryota	Rotifera	Eurotatoria	NA	NA	NA	Bdelloidea
GTCGCTCCTACCGATTGAATGTTCCGGTGAACCCTTCGGACCTATTTCTGTTCATGGGGAAACTCATTTGCAGGAGATTGGAAAGTTGTGTAAACCTTAACATTTAGAGGAAGGAGAAGTCGTAACAAGGTTTCC	BU	4.574	543769	Eukaryota	NA	NA	NA	NA	NA	Rhizaria
CGCCCGTCGTTACTACCGATTGAATGGCTTAGTGAGACCTCCGGATCGATGAATCGGCATTGGCAACAGTACTGAATTGTTGAGAAGTTGTTCAAACTTGGTCATTTAGAGGAAGTACAAGTCGTAACAAGGTAACC	BE	4.574	4761	Eukaryota	Chytridiomycota	NA	NA	NA	NA	Chytridiomycota
GTTGAGGAGTTACTCGGAATGCTGCCAAGATATCAGTATCTTTGGTTTCGTATTGAGGAGTATAATAAGTCAATTTGTACTCTTTAACACCCGCTTTGAATCCAAC	MZ	4.575	4143	Eukaryota	Streptophyta	Magnoliopsida	Lamiales	NA	NA	Lamiales
CGCCCGTCGCTCCTACCGATTGAATGGTCCGGTGAAGTGTTCGGATCGCGGCGACGTGGGCGGTTCGCCGCTGGCGACGTCGCGAGAAGTCCACTGAACCTTATCATTTAGAGGAAGGAGAAGTCGTAACAAGGTTTCC	BE	4.576	91835	Eukaryota	Streptophyta	Magnoliopsida	NA	NA	NA	fabids
TCTTTCTGCTGGAATTGCTCATACGGGGGCATCAGTTGATTTAGCAATTTTTTCTCTTCATTTAGCAGGAATTTCT	CI	4.578	50557	Eukaryota	Arthropoda	Insecta	NA	NA	NA	Insecta
GTCGTTGTTTCCGATGATGGTGCAATACAGATGATCGGACCGATTGACCTCTGGTTGGTTGGAAAGTTCATCGATATTTCTTCAATAGAGGAAGCAAAAGTCGTAACAAGGTAACT	BU	4.578	5653	Eukaryota	Euglenozoa	Kinetoplastea	NA	NA	NA	Kinetoplastea
ATCCTTATTTTGAGAAAACAAAGGTTTATAAAACTAGAATTTAAAAG	TP	4.58	4637	Eukaryota	Streptophyta	Magnoliopsida	Zingiberales	Musaceae	NA	Musaceae
TTTATTTTAATAAAAAATATAAATTTTTAATAAATTCG	WV	4.581	302032	Eukaryota	Annelida	Clitellata	Crassiclitellata	Lumbricidae	Aporrectodea	Aporrectodea caliginosa
ATCCTGTTTTCCGAAAACAAAGAAAAGTTCATAAAGTGATAATAAAAAAGG	TP	4.583	3846	Eukaryota	Streptophyta	Magnoliopsida	Fabales	Fabaceae	Glycine	Glycine
ATCTTCTTTTTGAGAAAAAGAAATATATAAAATATTTCTTATTTCAGATAAGAAATAATATTTTTTCTTATCTAATATTAAA	TP	4.584	13398	Eukaryota	Streptophyta	Magnoliopsida	Poales	Cyperaceae	Carex	Carex
ATCACGTCCGAAGAATTGAGGGGCATGAAGGCACAAGATTGAACGAAGTTTTTAAATTATTTTAAAAAACTCGAGCAGCTTAAGCTAATTGTTCTTTAGTAATTTGGATGAAGTTGAAACAAGGTAATG	BU	4.585	1	NA	NA	NA	NA	NA	NA	NA
ACTTTCTTCAGCAGTTGCTCATTCTGGACCTTCCGTAGATCTGGCTATTTTTAGTCTGCACTTATCTGGAATTTCC	CI	4.586	1	NA	NA	NA	NA	NA	NA	NA
CGCCCGTCGCTCCTACCGATACCGGGTGATCCGGTGAACTTATTGGACTCAATGAGAAAAATAAGTAAACCTAATCACCTAGAGGAAGGAGAAGTCGTAACAAGGTTTCC	BE	4.589	5988	Eukaryota	Ciliophora	Litostomatea	NA	NA	NA	Litostomatea
ATTATCATCAATTCATGCACATTCAGGTGCATCGGTTGATTTAGCTATTTTTAGTTTACATTTATCTGGTATTTCT	CI	4.591	1	NA	NA	NA	NA	NA	NA	NA
ATTAAGTAGTACATTATGTCATCCAGGCCCTTCAGTTGATTTAGCTATTTTTAGTTTGCATTTATCAGGAGCGGCG	CI	4.594	1	NA	NA	NA	NA	NA	NA	NA
GTCGCTACTACCGATTGGATGTTTTGGTGAGTTTTGTGGTGGGCTTGGTGGCGTCCGTGAGGATTCCGCCGGTCTGAAGTGACGCAAATCTGATCATCTAGAGGAAGTAAAAGTCGTAACAAGGTTTCC	BU	4.597	1	NA	NA	NA	NA	NA	NA	NA
ATCCTATAAATAAATCACAAATATGG	TP	4.605	1	NA	NA	NA	NA	NA	NA	NA
GTCGCTACTACCGATTGGATGGCTTAGTGAGATTTTCGGATTGATCTGCGATTTCGCAAGAAAACGCTTATGGTTAAAAAGTTGCTCAAACTTGGTCATCTAGAGGAAGTAAAAGTCGTAACAAGGTTTCC	BU	4.61	1	NA	NA	NA	NA	NA	NA	NA
ATCCTGTCTTCTCAAAATAAAGGTTCAGAAAGCGAGAAAAAGG	TP	4.612	26867	Eukaryota	Streptophyta	Magnoliopsida	Lamiales	Plantaginaceae	Plantago	Plantago
GTCGCTACTACCGATTGGATGGTTTAGTGAGGTCCTTGGATCGGCCCCGCCGGGGTCGGACACGGCCCTGGCGGAGCGCCGAGAAGACGATCAAACTTGACTATCTAGAGGAAGTAAAAGTCGTAACAAGGTTTCC	BU	4.612	186623	Eukaryota	Chordata	Actinopteri	NA	NA	NA	Actinopteri
CGCCCGTCGCTCCTACCGATTTTGAGTGATCCGGTGAGCCTTCTGGACTGAGTGTAGGCTTGAACTATATTCGGGAAGTTAAGCAAACCTTATCACTTAGAGGAAGGAGAAGTCGTAACAAGGTTTCC	BE	4.614	54107	Eukaryota	Ciliophora	Oligohymenophorea	Peniculida	Lembadionidae	Lembadion	Lembadion
CGCCCGTCGCTACTACCGATTGGATGGTTTAGTGAGGTCCTTGGATCGGCCCCGCCGGGGTCGGACACGTCCCTGGCGGAGCGCCGAGAAGACGATCAAACTTGACTATCTAGAGGAAGTAAAAGTCGTAACAAGGTTTCC	BE	4.615	186623	Eukaryota	Chordata	Actinopteri	NA	NA	NA	Actinopteri
AGGTAGATGTTTTGGTAAATGCTGTCAGCGGTGCCACGGTACCATCGGTCTACGTTTCTCT	WV	4.617	1	NA	NA	NA	NA	NA	NA	NA
CTAGCCCTAAACCCAAATAGTTACATAACAAAACTATTCGCCAGAGTACTACTCGCAACTGCCTAAAACTCAAAGGACTTGGCGGTGCTTCACATCCAC	RV	4.621	9823	Eukaryota	Chordata	Mammalia	Artiodactyla	Suidae	Sus	Sus scrofa
GTCGCACCTACCGATTGAATGATTCGGTGAAAATTTCGGACCGCAGCCACGTTTCCCTAGGGCAACATGGTTATGGGAAGTTATTTAAACCTCATCATTTAGAGGAAGGTGAAGTCGTAACAAGGTTTCC	BU	4.621	2825	Eukaryota	NA	Chrysophyceae	NA	NA	NA	Chrysophyceae
GTCGCTACTACCGATTGAACGTTTTAGTGAGGTATTTGGATTGGGCCTCTGGAGGTTCGCGCCTCTAGTGTTGCCCGAGAAGACTCCCAAACTTGAGCGTTTAGAGGAAGTAAAAGTCGTAACAAGGTTTCC	BU	4.621	298464	Eukaryota	Arthropoda	Hexanauplia	Harpacticoida	Canthocamptidae	NA	Canthocamptidae
GTCGCTACTACCGATTGGATGGTTTAGTGAGATCCTCGGATTGGTCCCGGCCTGGAGGGCAACCTTCGGGTCGGTGTTCCGAAAAGACGATCAAACTTGATCATCTAGAGGAAGTAAAAGTCGTAACAAGGTTTCC	BU	4.622	77569	Eukaryota	Annelida	Clitellata	Lumbriculida	Lumbriculidae	NA	Lumbriculidae
CGCCCGTCGCTCCTACCGATTGAATGGTCCGGCGAAATCTTCAGATTGCTGGCTTGGTCATTTATGGCCTAGCTGTGAGAAGTTGATTAAACCTTATCATTTAGAGGAAGGAGAAGTCGTAACAAGGTTTCC	BE	4.623	3027	Eukaryota	NA	Cryptophyceae	NA	NA	NA	Cryptophyceae
TCTATCTAGAAATCTAGCTCATGCTGGGCCTTCAGTAGATATGGCTATTTTCTCACTTCATTTAGCAGGTGCTTCT	CI	4.623	74730	Eukaryota	Annelida	Clitellata	Haplotaxida	Naididae	Nais	Nais
ACTTTCTTCAAATCTCTCTCACGCAGGCAGATCCGTAGACTTAACAATTTTTTCTTTGCATATAGCGGGAATTTCA	CI	4.624	147297	Eukaryota	Arthropoda	Insecta	Trichoptera	Hydropsychidae	NA	Hydropsychinae
TTTAGACAAAAGATCAAACATGTAAAGAAACCAAACTAGCCAAAAGGAATATAAAGGCCACAAAACCCAGAGTAAACTGATCAAAATGTCTTCG	WV	4.624	61127	Eukaryota	Chordata	Actinopteri	Anguilliformes	Anguillidae	Anguilla	Anguilla dieffenbachii
GTCACACCATGAGAGCCGGGGGGACCCGAAGTCGGTAGTCTAACCGCAAGGAGGACGCCGCCGAAGGTAAAACTGGTGATTGGGGTGAAGTCGTAACAAGGTAGCC	BU	4.626	216572	Bacteria	Firmicutes	Clostridia	Eubacteriales	Oscillospiraceae	NA	Oscillospiraceae
GTCGCTACTACCGATTGAATGGTTTAGTGAGATCTTCGGATTGGTCCGGAGGTGGCTTCACGGCCGCCTCTAGGTGCTGAGAAGATGATCAAACTTGATCATTTAGAGGAAGTAAAAGTCGTAACAAGGTTTCC	BU	4.631	104789	Eukaryota	Rotifera	Eurotatoria	Flosculariaceae	Flosculariidae	NA	Flosculariidae
GTCGCTGCTACCGATTTCGAGTGGTCCGGTGAACCACATGGACTGTCGCAAGATAGAAAGTGTAGTAAACCTTATCACTTAGAGGAAGCAGAAGTCGTAACAAGGTTTCC	BU	4.632	524891	Eukaryota	Ciliophora	Oligohymenophorea	Apostomatida	NA	NA	Apostomatida
ATTAAGTGGTAATCAAGCGCACTCAGGCCCTTCCGTTGACCTTGCTATTTTTAGTTTGCATCTATCGGGGGCTGCC	CI	4.632	1	NA	NA	NA	NA	NA	NA	NA
GTCGCTACTACCGATTGAATGGCTTAGTGAGACCTCCGGATCGAGCATTGCAACCCCGCAAGGGGTAGCGTGCTTGAAAAGCTGGTCAAACTTGGTCATTTAGAGGAAGTAAAAGTCGTAACAAGGTAACC	BU	4.636	4751	Eukaryota	NA	NA	NA	NA	NA	Fungi
CGCCCGTCGCTTTTACCGATTGAGTGTTCAGGTGAGTCTTCTTGATAGTTGCAAAATTAAAAATTAAACAAACCTTAGCACTTAGAGGAAAAAGAAGTCGTAACAAGGTTTCC	BE	4.636	1974272	Eukaryota	Ciliophora	Oligohymenophorea	Sessilida	NA	NA	Sessilida
CGCCCGTCGCTACTACCGACTGGAACATATCGTGAGCCTGTCGGATTGAGCCGAGCTGGCTGGCAACAGTCGGTTCGTGCCCGAGAAGATAAGCAAACGGCGTGTTTTGGAGGAAGTAAAAGTCGTAACAAGGTTTCC	BE	4.636	55815	Eukaryota	Annelida	Clitellata	Crassiclitellata	Aeolosomatidae	NA	Aeolosomatidae
ATCCTCTTTTTTCAAAAGAAAGGTTTAGAAAACGAAAAAAAAG	TP	4.636	1502711	Eukaryota	Streptophyta	Magnoliopsida	Lamiales	Phrymaceae	Erythranthe	Erythranthe
GTCGCTACTACCGATTGAATGGTTTAGCGAGATTCTCGGATCGGGCCCTGGTCGTGCGCAAGCATGGCCGAGGACTGAGAAGAAACTCAAGCTTGATCATTTAGAGGAAGTAAAAGTCGTAACAAGGTTTTC	BU	4.638	41372	Eukaryota	Gastrotricha	NA	Chaetonotida	Chaetonotidae	NA	Chaetonotidae
GTCCACACTGTAAACGATGATGACTAACTGTTGGCTTTTGGGTCAGTGGTACAGAGAAATCGTTAAGTCATCCACCTGGGGAGTACGCCGGCAACGGTG	UM	4.643	2	Bacteria	NA	NA	NA	NA	NA	Bacteria
GTCGCTCCTACCGATTCGAGTGTTTCGGCGAGTTCTCCAGATTGGTCCTCAACAAGAGAACCAAGAAGTTGTGCAAGCCATAACACTTAGAGGAAGGATAAGGCGTAACAAGGTTTCC	BU	4.644	5878	Eukaryota	Ciliophora	NA	NA	NA	NA	Ciliophora
GTCGCTCCAACCGATGTAGGATCCGGTGAGATCTCGGGATGGCGGCCATTGCTCGCGGGCAACTGTGAGCGGGAAGCCAGAACTTGCTCGAACCTTATCTTGTAGAGGATGGAGAAGTCGTAACAAGGTCTCC	BU	4.644	1	NA	NA	NA	NA	NA	NA	NA
CGCCCGTCGCTACTACCGATTGAATGGTTTAGCGAGATCCTCGGATCGGGCCTTATCCGCCCGCAAGGGTGAATGAGGTTTGAGAAGAAGCTCAAGCTTGATCATTTAGAGGAAGTAAAAGTCGTAACAAGGTTTTC	BE	4.646	68038	Eukaryota	Gastrotricha	NA	Chaetonotida	Chaetonotidae	Chaetonotus	Chaetonotus
GTCGCTACTACCGATTGAATGGCTTAGTGAGTTTCAGGGATTGTTGTGTTTGGTTGGTTCGCCTTCCTTGCACATCCGAGAACTGAATCAAACTTGATCATTTAGAGGAAGTAAAAGTCGTAACAAGGTTTCC	BU	4.647	45109	Eukaryota	Cercozoa	NA	Cercomonadida	Cercomonadidae	Cercomonas	Cercomonas
GTCGTTACTACCGATTGAATGGCTTAGTGAGGCCTCCGGATCCGGCAGCTTTACTGTCGCCTGGAGAAGCTGGTCAAACTTGGTCATTTAGAGGAAGTACAAGTCGTAACAAGGTTTCC	BU	4.648	4751	Eukaryota	NA	NA	NA	NA	NA	Fungi
CGCCCGTCGCACCTACCGATTGGATGGCTCGGTGAAATCTCCGGATCGGGCTTCCTTCGTGCTTGCATGAGGGTGGCTCGAGAAGTTGAGTAAACCTCGTCATCTAGAGGAAGGTGAAGTCGTAACAAGGTTTCC	BE	4.649	2759	Eukaryota	NA	NA	NA	NA	NA	Eukaryota
TCTAAGTGGTATTAAACAGCATGGTGGGCCATCAGTTGATTTAGCAATTTTTAGTTTGCATTTATCAGGAGCAGCT	CI	4.65	1	NA	NA	NA	NA	NA	NA	NA
ATTAAGTGCTTCACAGGCTCATTCAGGACCTTCCGTGGATTTAGCTATTTTTAGTTTACATTTATCGGGGGCCTCG	CI	4.652	1	NA	NA	NA	NA	NA	NA	NA
CGCCCGTCGCTCCTACTGATTGAATGCTCCGGTGAAACGTCGGGAGAGCGCTTCGATATCAGCAATGGTTGAAGAGTGCTCGAACTTCCTTAAATTGTAGTATTTAGAAGAAGGAGAAGTCGTAACAAGGTTTCC	BE	4.654	70185	Eukaryota	Endomyxa	Phytomyxea	Plasmodiophorida	Plasmodiophoridae	Spongospora	Spongospora
TTTAAGTAGTATACAGTTCCACTCTTCTGCAGCAGTAGATTTAGCAATATTCAGCTTACACTTAGCTGGTATCTCT	CI	4.656	1	NA	NA	NA	NA	NA	NA	NA
TACAAATAGGTAGTTTCGTCAAGAAAATGGTTATA	WV	4.656	1	NA	NA	NA	NA	NA	NA	NA
GTCGCTCCTACCGATTTCGAGTGATCCGGTGAACCTTTTGGACTGCGTGGGGTCTCGTGCCCTGTGTGGAAAATCAAGTAAACCATATCACTTAGAGGAAGGAGAAGTCGTAACAAGGTTTCC	BU	4.657	194286	Eukaryota	Ciliophora	Spirotrichea	NA	NA	NA	Stichotrichia
TTTATCTAACAATATTGCTCATAATAACATTTCAGTAGATTTAACAATTTTTTCTTTACATTTAGCAGGAATCTCA	CI	4.66	253253	Eukaryota	Arthropoda	Insecta	Hemiptera	Aphididae	Rhopalosiphum	Rhopalosiphum nymphaeae
GTCGCTACTACCGATTGAATGGTTTAGCGAGATCCTCGGATTGGGCCCTATCCGTGCGCAAGCATGGGTGAGGTCTGAGAAGAAGCTCAAGCTTGATCATTTAGAGGAAGTAAAAGTCGTAACAAGGTTTTC	BU	4.663	68038	Eukaryota	Gastrotricha	NA	Chaetonotida	Chaetonotidae	Chaetonotus	Chaetonotus
TCTAGCAGGCATTAGTGGTCATTCGGGCCCTTCCGTCGATTTAGCTATTTTTAGTTTACACTTAGCCGGAGCTTCT	CI	4.663	1	NA	NA	NA	NA	NA	NA	NA
GTCGCTCCTACCGATTTCGAGTGGTCCGGTGAATCTTTCGGACCGCATGTGGCCTCGTGCCACGTGTGGAAAGTCAGGTAAACCTTATCACTTAGAGGAAGGAGAAGTCGTAACAAGGTTTCC	BU	4.664	659332	Eukaryota	Ciliophora	Spirotrichea	NA	Strombidiidae	Pelagostrombidium	Pelagostrombidium
GTCCACGCCCTAAACGATGTCAACTGGTTGTTGGGTCTCTTCTGACTCAGTAACGAAGCTAACGCGTGAAGTTGACCGCCTGGGGAGTACGGCCGCAAGGTTG	UM	4.664	47420	Bacteria	Proteobacteria	Betaproteobacteria	Burkholderiales	Comamonadaceae	Hydrogenophaga	Hydrogenophaga
GTCGTTGTTTCCGATGATGGTGCAATACAGGTGATCGGACAGGCGGATGTTTCATCTGCCCGAAAGTTCACCGATATTTCTTCAATAGAGGAAGCAAAAGTCGTAACAAGGTAGCT	BU	4.664	1286322	Eukaryota	Euglenozoa	Kinetoplastea	Trypanosomatida	Trypanosomatidae	NA	Leishmaniinae
GTCGCTCCTACCGATACCGGGTGATCCGGTGAACCTTTTGGACCGTTTTAGGGAATAAACGTAAACCATATCACCTAGAGGAAGGAGAAGTCGTAACAAGGTTTCC	BU	4.664	5989	Eukaryota	Ciliophora	Litostomatea	Haptorida	NA	NA	Haptorida
CGCCCGTCGCTCCTACCGATTCGAGTGTTTCGGCGAGTTCTCCAGATTGGTCCTCAACAAGAGAACCAAGAAGTTGTGCAAGCCATAACACTTAGAGGAAGGATAAGGCGTAACAAGGTTTCC	BE	4.666	5878	Eukaryota	Ciliophora	NA	NA	NA	NA	Ciliophora
GTTGAGGAGTTACTCGGAATGCTGCTAAGATATCAGTATCTTTGGTTTCATAGTCAGGAGTATAATAAGTCAATTTATAATCTTTAACACCGGCTTTGAACCCAAC	MZ	4.671	3803	Eukaryota	Streptophyta	Magnoliopsida	Fabales	Fabaceae	NA	Fabaceae
TTTACCATAATATATATTAGATATTATTTGGTTTG	WV	4.673	1	NA	NA	NA	NA	NA	NA	NA
TTTATTTTTAATACATAATTATAATGTAGAAAAATTCA	WV	4.674	74730	Eukaryota	Annelida	Clitellata	Haplotaxida	Naididae	Nais	Nais
GTTGAGGGCTTACTCGGAACGCTGCCAAGATATCAGTATCTTTGGTTTGATATTCAGGAGTATAATAAGTCAATTTATAATCTTTAACACCAGCTTTGAATCCAAC	MZ	4.676	3398	Eukaryota	Streptophyta	Magnoliopsida	NA	NA	NA	Magnoliopsida
ATTAAGTGGAATTGAAGCTCATTCCGGTGCGGCTGTTGATTTTGGTATTTTTAGTTTACATTTAGCAGGGGCTTCA	CI	4.676	1	NA	NA	NA	NA	NA	NA	NA
TTTATCTAATTCTGTCTATCATTTTGGAGGTTCAGTTGACTTGGCTATTTTTAGTTTACATGTCGCTGGTGTTTCT	CI	4.678	44578	Eukaryota	Rotifera	Eurotatoria	NA	NA	NA	Bdelloidea
GTCGCTACTACCGATTGGATGGTTTAGTGAGGTCCTTGGATCGGCCCCGCCGGGGTCGGACACGTCCCTGGCGGAGCGCCGAGAAGACGATCAAACTTGACTATCTAGAGGAAGTAAAAGTCGTAACAAGGTTTCC	BU	4.682	186623	Eukaryota	Chordata	Actinopteri	NA	NA	NA	Actinopteri
TTTATCTAATTCTGTGTACCATTTTGGTGGCTCTGTTGATTTAGCTATTTTTAGATTACATGTAGCAGGAGTTTCT	CI	4.682	44578	Eukaryota	Rotifera	Eurotatoria	NA	NA	NA	Bdelloidea
GTCGCACCTACCGATTGGACGATCCGGCAAGATGTTTGGAGTTGTGTCTGTTGGGCTTTCGGGCTTGACTGATGCGACAAAGCTCCTCAAACCTTATCGTCTAGAGGAAGGTGAAGTCGTAACAAGGTTTCC	BU	4.688	2699529	Eukaryota	NA	Bigyra	Amphifilida	NA	NA	Amphifilida
CGCCCGTCGCTACTACCGACTGGAACATATCTTGAGCATGTCGGATTGATACGTACCGGGCGGCAACGTTCGGTTCGTGGTCGAGAAGATATGCAAAAGACGTGTTTTGGAGGAAGTAAAAGTCGTAACAAGGTTTCC	BE	4.688	55815	Eukaryota	Annelida	Clitellata	Crassiclitellata	Aeolosomatidae	NA	Aeolosomatidae
TTTAGTTAAAAATTATTACATACTTTTACACTTCG	WV	4.688	2664990	Eukaryota	Annelida	Clitellata	Enchytraeida	Enchytraeidae	Enchytraeus	Enchytraeus buchholzi complex sp. 2 MK-2019
TTAATTCCTATATATTTCACAAAAATATAAAACAATTTA	WV	4.688	380453	Eukaryota	Annelida	Clitellata	Haplotaxida	Naididae	Pristina	Pristina jenkinae
GCTGAGGAGTTACTCGGAATGCTGCCAAGATATCAGTATCCTTAGTTTCGTACTCTGGAGTGTAATAAGTCAATTTATAATCTTTAACACCGGCTTTAAATCCAAC	MZ	4.69	147370	Eukaryota	Streptophyta	Magnoliopsida	Poales	Poaceae	NA	PACMAD clade
CGCCCGTCGCTACTACCGATTGAATGGTTTAGTGAGATCTTCGGATTGGTCCGGAAGTGGTCGCAAGGCTGCCTCTAGGTGCTGAGAAGATGCTCAAACTTGATCATTTAGAGGAAGTAAAAGTCGTAACAAGGTTTCC	BE	4.695	84394	Eukaryota	Rotifera	Eurotatoria	Ploima	NA	NA	Ploima
TTCATTTTAATAGAAGCTTACTATTCTAATAAAATTCG	WV	4.696	302033	Eukaryota	Annelida	Clitellata	Crassiclitellata	Lumbricidae	Octolasion	Octolasion cyaneum
TTTATCCGCAGGGATTGCTCACGCAGGAGCCTCAGTTGATTTAGCCATCTTTTCGTTGCATTTAGCAGGTATTTCT	CI	4.696	551873	Eukaryota	Arthropoda	Insecta	Ephemeroptera	Leptophlebiidae	Deleatidium	Deleatidium
TACAAATAGGTAGTTTCGTCAAGAAAATGGTCATT	WV	4.696	1	NA	NA	NA	NA	NA	NA	NA
GTCCGCACAGTAAACGATGGTCACTCGGTGTTGGCGATACACAGCCAGCGCCTTAGCGAAAGCGTTAAGTGACCCACCTGGGGAGTACGCCCGCAAGGGTG	UM	4.698	976	Bacteria	Bacteroidetes	NA	NA	NA	NA	Bacteroidetes
GTCGCTCCTACTGATTGAATGCTCCGGTGAGACGTCGAGAGAGTGCTCCTCCGATCAGCAATGGTCGAGGCGTGTTCGAACTTCCTCAAATTGTAGCATTTAGAAGAAGGAGAAGTCGTAACAAGGTTTCC	BU	4.7	1484335	Eukaryota	Endomyxa	Phytomyxea	Plasmodiophorida	Plasmodiophoridae	Woronina	Woronina
GTTAGCAAGCGGCCAAGCGCATTCTGGGCCATCAGTAGATTTAGCTATTTTTAGTTTACATATTGCAGGGGCATCG	CI	4.701	1	NA	NA	NA	NA	NA	NA	NA
ATTATCTAGTGTAATGGCGCACTCAGGACCTTCTGTAGACTTAGCAATTTTCAGTTTACACTTAGCAGGTGCTTCT	CI	4.705	1	NA	NA	NA	NA	NA	NA	NA
CGCCCGTCGCTACTACCGATTGGATGGCTTAGTGAGGTCTTTGGATTGCGAGGCAATTGCAGCAATGTGAATGCCCCGCGAGAAATTGATCAAACTTGGTCATCTAGAGGAAGTAAAAGTCGTAACAAGGTCTCC	BE	4.71	4805	Eukaryota	Blastocladiomycota	Blastocladiomycetes	Blastocladiales	NA	NA	Blastocladiales
CGCCCGTCGCTCCTACCGATTCGAGTGATCCGGTGAACCTTCTGGATTGGGGACAGTCTCGGCTGTACTCGAGAAGTTAAGTAAACCTTATCACTTAGAGGAAGGAGAAGTCGTAACAAGGTTTCC	BE	4.711	5878	Eukaryota	Ciliophora	NA	NA	NA	NA	Ciliophora
ACTGGCTGGCAATCTGGCCCATGCAGGAGCATCCGTTGACCTTACAATTTTCTCCTTACACTTAGCCGGAGTCTCT	CI	4.714	9615	Eukaryota	Chordata	Mammalia	Carnivora	Canidae	Canis	Canis lupus familiaris
GTCCACGCCGTAAACGATGATGACTAGCTGTATGCGGCAGACAGTATGCGGCTAAGCGAAAGCGATAAGTCATCCACCTGGGGAGTACGACGGCAACGTTG	UM	4.716	1	NA	NA	NA	NA	NA	NA	NA
CGCCCGTCGCACCTACCGATTGAATGATTCGATGAATTTTTCGGACTGTGATCAGGACGCCTCGGCGACTTGGTTGTGGGAAGTTATTTAAATCTCATCATTTAGAGGAAGGTGAAGTCGTAACAAGGTTTCC	BE	4.717	96792	Eukaryota	NA	Chrysophyceae	Chromulinales	NA	NA	Chromulinales
GTCGCTCCTACCGATTGGATGTTCCGGTGAAATCTTGGGATTGCGATAACTTAGCTTCACCGCCAGGTTGTTGCGAGAACTTGCTTAAACCTTAACATTTAGAGGAAGGAGAAGTCGTAACAAGGTTTCC	BU	4.717	238745	Eukaryota	NA	NA	Rigifilida	NA	Micronuclearia	Micronuclearia
GTCCACGCCGTAAACGATGGATACTAGCTGTTGGGAGCAATCTCAGTGGCTAAGCGAAAGTGATAAGTATCCCACCTGGGGAGTACGTTCGCAAGAATG	UM	4.721	237	Bacteria	Bacteroidetes	Flavobacteriia	Flavobacteriales	Flavobacteriaceae	Flavobacterium	Flavobacterium
TTAGCCCTAAACCAAGATAATCCGATAACAATATTATTCGCCAGAGAACTACTAGCCAGCGCTTAAAACTCAAAGGACTTGGCGGTGCCCTAAGCCCAC	RV	4.721	9337	Eukaryota	Chordata	Mammalia	Diprotodontia	Phalangeridae	Trichosurus	Trichosurus vulpecula
TCTTGCAGCTAATATTGCCCATGCAGGTGCTTCTGTTGATCTAACTATCTTCAGATTACATCTAGCCGGAGCTTCA	CI	4.724	2581074	Eukaryota	Arthropoda	Collembola	Poduromorpha	Onychiuridae	Orthonychiurus	Orthonychiurus folsomi
TCTTTCAAGTATCACTGCTCACTCAGGGGGATCCGTGGATTTAGCAATTTTCAGTCTTCACTTGTCTGGTGCTTCT	CI	4.724	1	NA	NA	NA	NA	NA	NA	NA
GTCGCTACTACCGATTGAATGGTTTAGCGAGATCCTCGGATCGGGGTTCGATCGTGCGCAAGCATGGCCGAGCATCTGAGAAGAAGCTCAAGCTTGATCATTTAGAGGAAGTAAAAGTCGTAACAAGGTTTTC	BU	4.725	41372	Eukaryota	Gastrotricha	NA	Chaetonotida	Chaetonotidae	NA	Chaetonotidae
TTAACTATATTCTCGATCCACAATGAATTCTATAAAAATAGGAGTGCATCGAGAGTGGTAGTTTG	WV	4.725	128124	Eukaryota	Cnidaria	Hydrozoa	Limnomedusae	Olindiidae	Craspedacusta	Craspedacusta sowerbii
GTCGCACTTCTGAAGCTGGTTTGCTTAAAGTAAATATTTTAGATATTAAAACTATTTATGTGCGTTGAATTGGTAACGGAAGTTAAGTCGTAACAAGGTACTT	BU	4.725	1	NA	NA	NA	NA	NA	NA	NA
CGCCCGTCGCTCCTACCGATTGAATGTGCTGGTGAAGATGTCGGATTGGCTGTTTAGTTAGGTTTCCTAACTTTACAGCTGAGAAGTCATTTAAACCCTCCCATTTAGAGGAAGGAGAAGTCGTAACAAGGTTTCC	BE	4.726	2045112	Eukaryota	Chlorophyta	Ulvophyceae	Ulotrichales	Tupiellaceae	Vischerioclonium	Vischerioclonium
GTTGAGGAGTTACTCGGAATGCTGCCAAGATATCAGTATCTTTGGTTTGATAGTCAGGAGTATAATAAGTCAATTTGTAATCTTTAACACCAGCTTTGAATCCAAC	MZ	4.728	1437201	Eukaryota	Streptophyta	Magnoliopsida	NA	NA	NA	Pentapetalae
CGCCCGTCGCACCTACCGATTGAATGGTCCGGTGAAGCCTCGGGATTGTGGCCAGTTCACTTTATTGGGAGTTGGCTGTGAGAACTTGTCTAAACCTTATCATTTAGAGGAAGGTGAAGTCGTAACAAGGTTTCC	BE	4.73	50949	Eukaryota	Bacillariophyta	Bacillariophyceae	Naviculales	Naviculaceae	Navicula	Navicula
GTCGCACCTACCGATTGAATGATTCGGTGAAACTTTCGGACCGTGGATCACGCCACTTCGGTGGTGAGATTCGTGGAAAGTTATTTAAACCTCATCATTTAGAGGAAGGTGAAGTCGTAACAAGGTTTCC	BU	4.731	2825	Eukaryota	NA	Chrysophyceae	NA	NA	NA	Chrysophyceae
GTCGCTACTACCGACTGGAACATATCGTGAGCCTGTCGGATTGAGCCGAGCTGGCTGGAAACAGTCGGTTCGTGCCCGAGAAGATAAGCAAACGGCGTGTTTTGGAGGAAGTAAAAGTCGTAACAAGGTTTCC	BU	4.731	55815	Eukaryota	Annelida	Clitellata	Crassiclitellata	Aeolosomatidae	NA	Aeolosomatidae
GTCGATACTACCGATTGAATGGCTTAGTGAGACCTTTGGATGGCGCCCTAGCCGCAAGGCATGTGGGAGCCAGAAATTGTTCAAACTTATCCATTTAGAGGAAGTAAAAGTCGTAACAAGGTTTCC	BU	4.735	1031332	Eukaryota	Cryptomycota	NA	NA	NA	NA	Cryptomycota
CGCCCGTCGCACCTACCGATTGAATGATTCGGTGAGAATCTCGGACTGCAGTGAAGAAGCTTTCGGGCATCTCCATCGTGGGAAGTTATTCAAACCTCATCATTTAGAGGAAGGTGAAGTCGTAACAAGGTTTCC	BE	4.737	45115	Eukaryota	NA	Chrysophyceae	Chromulinales	Oikomonadaceae	Oikomonas	Oikomonas
TCTATCTTCTGGAATTGCTCATGCTGGAGCATCTGTTGATTTAGCAATTTTTTCTTTACATCTTGCAGGAATTTCT	CI	4.74	7147	Eukaryota	Arthropoda	Insecta	Diptera	NA	NA	Diptera
CGCCCGTCGCTCCTACCGATTGAACGTGCTGGTGAAGCGTTGGGACTGGAGCCCCTTGCAGGTCCCCTGCAAGCCGCTTCGGGAACTTCGTTGAACCCTCCCGTTTAGAGGAAGGAGAAGTCGTAACAAGGTTTCC	BE	4.741	3041	Eukaryota	Chlorophyta	NA	NA	NA	NA	Chlorophyta
TCTTTCTTCTAATGTAGCCCATGCTGGGGGATCTGTAGATCTAACTATTTTTTCCCTACATTTAGCGGGTATTAGT	CI	4.742	697982	Eukaryota	Arthropoda	Insecta	Trichoptera	Hydrobiosidae	Hydrobiosis	Hydrobiosis
CGCCCGTCGCTCCTACTGATTGGATGCTCCGGTGAAAAGTCGGGAGAACGCCCGTGCAATCGGCAACGGTTCACGGGTGTTTGAACTTCGTTAAATTGTAGTATCTAGAAGAAGGAGAAGTCGTAACAAGGTTTCC	BE	4.745	2604748	Eukaryota	Endomyxa	NA	NA	NA	NA	Endomyxa
ATTAAGTAGTATTCAATCTCATTCAGGTCCTTCTGTAGATTTAGCTATTTTTAGTTTACACTTATCAGGAGCTTCA	CI	4.745	2696291	Eukaryota	NA	NA	NA	NA	NA	Ochrophyta
CGCCCGTCGCTACTACCGATTGAATGGCTCAGTGAGGCCTCCGGATCTGACGAGTGATTGTTGGAGAAGCTGAACAAACTTGGTCATTTAGAGGAAGTAAAAGTCGTAACAAGGTTTCC	BE	4.745	4751	Eukaryota	NA	NA	NA	NA	NA	Fungi
CGCCCGTCGCACCTACCGATTGAATGATCCGGTGAAATCTCTGGACCGGGGTCTATGACTTCGGAAAATTGATTGAACCTTATTATTTAGAGGAAGGTGAAGTCGTAACAAGGTTTCC	BE	4.745	33634	Eukaryota	NA	NA	NA	NA	NA	Stramenopiles
TTTATCAGGTATAGAAAGTCATTCAGGAGGTTCAGTAGATTTAGCTATATTTAGCTTACATTTAGCAGGTGCTTCT	CI	4.746	1	NA	NA	NA	NA	NA	NA	NA
CGCCCGTCGCACCTACCGATTGGATGGTCCGGTGAGAATTTCGGACTGTGGTAACGTTGCCTTTCGGGGTGATGTTGCTGTGGGAAGTTATTCAAACCTTATCATCTAGAGGAAGGTAAAGTCGTAACAAGGTTTCC	BE	4.747	33634	Eukaryota	NA	NA	NA	NA	NA	Stramenopiles
CGCCCGTCGCTTGTAGTAACGAATGGTCTGGTGAACCTTCTGGACTGCGGTAGCAATACTGCGGAAAAATAAGTAAACCCTACCATTTGGAACAACAAGAAGTCGTAACAAGGTATCT	BE	4.749	5890	Eukaryota	Ciliophora	Oligohymenophorea	Hymenostomatida	Tetrahymenidae	Tetrahymena	Tetrahymena
TCTTGCTGGGGTTGTAGCCCACGCAGGTGGTAGGGTAGACTTCGCTATTTTCTCACTTCACCTTGCTGGTGCTTCT	CI	4.749	68038	Eukaryota	Gastrotricha	NA	Chaetonotida	Chaetonotidae	Chaetonotus	Chaetonotus
CGCCCGTCGCTACTACCGATCGGATGATTTAGTGAGGTCCTCGGATCGGCCCCGCCGGAGTCGGCAACGGCCCTGGCGGAGCGTCGAGAAGACGATCAAACTTGACTATCTAGAGGAAGTAAAAGTCGTAACAAGGTTTCC	BE	4.75	186623	Eukaryota	Chordata	Actinopteri	NA	NA	NA	Actinopteri
GTCGCTAGTACCGACGAGTTATTTAGTGAGATCTTTGGAGGTGAGCTCTACGGTGACTTGTTTACTGTGGTTGATTTGCCAAAGTTGATCAAACTTGATGATTTGGAGGAACTAAAAGTCGTAACAAGGTTTCC	BU	4.75	43808	Eukaryota	Arthropoda	Insecta	Diptera	Chironomidae	NA	Orthocladiinae
GTCCACGCCGTAAACGATGTCAACTAGCCGTTGGAATCCTTGAGATTTTAGTGGCGCAGCTAACGCATTAAGTTGACCGCCTGGGGAGTACGGCCGCAAGGTTA	UM	4.75	286	Bacteria	Proteobacteria	Gammaproteobacteria	Pseudomonadales	Pseudomonadaceae	Pseudomonas	Pseudomonas
TTTACTATAGTTATATAGTGTTTAGTTTGTTTAAATATCGCAGAATAAATTTAGTTTATGATCACTTAACTCTGGTTAATTTGGGAGACACTAATGAGATAGATTATATTTAACTTTCTAGACTAATTTTTAAGACATTGTATAATGGGTAGTTTC	WV	4.752	1	NA	NA	NA	NA	NA	NA	NA
GTCGCACCTACCGATTGAATGGTCCGGTGAAGACTCGGGATTGTGAAGGTTGCCTTTACTGGTGATGTTTGCAAGAACTTGTCTAAACCTTATCATTTAGAGGAAGGTGAAGTCGTAACAAGGTTTCC	BU	4.754	97226	Eukaryota	Bacillariophyta	Bacillariophyceae	Cymbellales	Gomphonemataceae	Gomphonema	Gomphonema
GTCGCACCTACCGATTGGACGATCCGGCAAGATGTTTGGAGTGGGTTACTTGTGCTTGCACTTGGAATCTGCGAAGCTCCTCAAACCTTATCGTCTAGAGGAAGGTGAAGTCGTAACAAGGTTTCC	BU	4.76	2699529	Eukaryota	NA	Bigyra	Amphifilida	NA	NA	Amphifilida
GTCTACACTGTAAACACTGAATGCTAAAATTTAAATATGTTTTTAGATTTTATAAGCTAACGCAATAAGCATTCCGCCTGAAGAGTACGTTCGCAAGATTG	UM	4.763	1	NA	NA	NA	NA	NA	NA	NA
ATTATCTTCAATTCAATTTCATTCAGGGCCTTCCGTAGATTTAGCTATATTTAGTCTACATATAGCAGGGGCTGCA	CI	4.763	1	NA	NA	NA	NA	NA	NA	NA
GTCGCTCCTACCGATTGAATGGTCCGGTGAAGTGTTCGGATCGCGGCGACGTGGGCGGTTCGCCGCTGGCGACGTCGCGAGAAGTCCACTGAACCTTATCATTTAGAGGAAGGAGAAGTCGTAACAAGGTTTCC	BU	4.766	91835	Eukaryota	Streptophyta	Magnoliopsida	NA	NA	NA	fabids
ATTATCAAGAAACTTAGCACATGCAGGACCATCAGTTGACATGGCTATTTTCTCTCTACATTTAGCAGGTGCATCA	CI	4.766	1138462	Eukaryota	Annelida	Clitellata	Haplotaxida	Naididae	Nais	Nais communis/variabilis complex sp. A3
GTCGTTGTTTCCGATGATGGTGCAATACAGGTGATCGGACAGGCGGACCTCTGGTCTGCTTGAAAGTTCACCGATATTTCTTCAATAGAGGAAGTAAAAGTCGTAACAAGGTAGCT	BU	4.766	312470	Eukaryota	Euglenozoa	Kinetoplastea	Neobodonida	NA	Neobodo	Neobodo
ATTATCTGGTATTGAAGCACATTCTGGTGGCTCTGTAGATTTAGCTATTTTCAGTTTACACTTAGCAGGTGCATCT	CI	4.769	1	NA	NA	NA	NA	NA	NA	NA
CGCCCGTCGCTCCTACTGATTGAATGCTCCGGTGAGACGTCGAGAGAGTGCTCCTCCGATCAGCAATGGTCGAGGAGTGTTCGAACTTCCTCAAATTGTAGCATTTAGAAGAAGGAGAAGTCGTAACAAGGTTTCC	BE	4.769	1484335	Eukaryota	Endomyxa	Phytomyxea	Plasmodiophorida	Plasmodiophoridae	Woronina	Woronina
GTCGCTCCTACCGATTGAGCGGTCCGGTGAACCTTTCGGACTGGTTGTTGTTCTTCGGGATTTCAGCTAGAAAGTTTTGTAAACCTTATCGCTTAGAGGAAGGAAAAGTCGTAACAAGGTTTCC	BU	4.769	2759	Eukaryota	NA	NA	NA	NA	NA	Eukaryota
GTTGAGGAGTCATACGAAATGCAGCTAAAATGTCAGTTTCTTTGATCTCATATTCAGGAGTATAATAAGTAAGTCTGTAATCTTTTACTCCTGCTTTAAATCCAGC	MZ	4.769	3179	Eukaryota	Streptophyta	Zygnemophyceae	Zygnematales	Zygnemataceae	Spirogyra	Spirogyra
GTCCACGCCGTAAACGATGATTACTAGTTGTTGGACTTCATTGTTCAGTGATCAAGGGAAACCGATAAGTAATCCACCTGGGGAGTACGCCGGCAACGGTG	UM	4.771	976	Bacteria	Bacteroidetes	NA	NA	NA	NA	Bacteroidetes
CGCCCGTCGCACCAACCGATTGAATGGTTTGGTGAAATATTGGGATTTTATTTAATAAAGCTTTATTGCTTTGTTATTGGAAAAACAGTATTAAACCAAACTATTTAGAGGATGGTGAAGTCGTAACAAGGTTTCC	BE	4.772	33634	Eukaryota	NA	NA	NA	NA	NA	Stramenopiles
CGCCCGTCGCTCCTACCGATTGAGTTTCGAGGTGAGGCTTCAGGACATTCGATAAGGGAATTTATTCCTGAAAAGTCAGTAATGATTTTTCCTAATGAAATTTGTTCGAATCTTATAATTTAGAGGAAGGAGAAGTCGTAACAAGGTCTCC	BE	4.774	1	NA	NA	NA	NA	NA	NA	NA
ATTATCAAGAAATCTAGCCCATGCAGGACCATCTGTAGACATGGCTATTTTCTCATTACATTTAGCCGGGGCATCA	CI	4.775	1138461	Eukaryota	Annelida	Clitellata	Haplotaxida	Naididae	Nais	Nais communis/variabilis complex sp. A2
CTGGCCCTAAATCTTGATACTTATTTATACCGAAGTATCCGCCAGAGAACTACGAGCACAAACGCTTAAAACTCTAAGGACTTGGCGGTGCCCTAAACCCAC	RV	4.782	107024	Eukaryota	Chordata	Aves	Anseriformes	Anatidae	Tadorna	Tadorna variegata
ATCCTATTTTCCGAAAACAAAGGTTCAGAAAGTGAAAAAAAAAG	TP	4.782	169649	Eukaryota	Streptophyta	Magnoliopsida	Gentianales	Rubiaceae	NA	Anthospermeae
TTTAAGTAGTATTTTATCACATTCAGGTGGAGCTGTAGATTTTGCTATATTTAGTTTACATTTAGCTGGTTTATCT	CI	4.783	1	NA	NA	NA	NA	NA	NA	NA
GTTGAGGAGTCATGCGAAATGCAGCTAAAATGTCAGTTTCTTTGATCTCATATTCAGGAGTGTAATAGGTAAGTCTATAATCTTTTACCCCTGCTTTAAATCCAGC	MZ	4.783	35493	Eukaryota	Streptophyta	NA	NA	NA	NA	Streptophyta
CCTCTCTTCTAATCTTTCACACTCTGGTAGATCTGTAGATTTGACTATTTTCTCTTTGCATATAGCTGGGATTTCC	CI	4.789	1875486	Eukaryota	Arthropoda	Insecta	Trichoptera	Hydropsychidae	Hydropsyche	Hydropsyche catherinae
TTAAAAATCAGCAGCCACCCGACACAAAATCTAACCTATCACAGGCTCACCATCACCAGGCACTGGCCCGCATTTTTCG	WV	4.791	9209	Eukaryota	Chordata	Aves	Pelecaniformes	Phalacrocoracidae	Phalacrocorax	Phalacrocorax carbo
CGCCCGTCGCTCCTACCGATTGGGTGTGCTGGTGAAGTGTTCGGATTGGCAAAGCTGGTGGTCTCCACTTGCTATGCCAAGAAGTTCATTAAACCCTCCCACCTAGAGGAAGGAGAAGTCGTAACAAGGTTTCC	BE	4.792	3166	Eukaryota	Chlorophyta	Chlorophyceae	NA	NA	NA	Chlorophyceae
GTCGCTCCTACCGATTTTGAGTGATCCGGTGAACTTTCTGGACTGTGTTCGCAAGAATACAGGAAGTTAAGTAAACCTTATCACTTAGAGGAAGGAGAAGTCGTAACAAGGTTTCC	BU	4.793	431838	Eukaryota	Ciliophora	NA	NA	NA	NA	Intramacronucleata
GTTATCTTCAATAGAATTCCATTCTGGTGCGTCTGTTGATTTAGCGATTTTCAGCTTACATTTAGCTGGTATTTCT	CI	4.794	50557	Eukaryota	Arthropoda	Insecta	NA	NA	NA	Insecta
ATCAAGTGAATGGTAAAGTAACGGTTAGCCGCTACGAGTAACTT	TP	4.795	1	NA	NA	NA	NA	NA	NA	NA
CGCCCGTCGCTACTACCGATTGAATGGTTTAGCGAGATCCTCGGATTGGGCCCTATCCGTGCGCAAGCATGGGTGAGGTCTGAGAAGAAGCTCAAGCTTGATCATTTAGAGGAAGTAAAAGTCGTAACAAGGTTTTC	BE	4.796	68038	Eukaryota	Gastrotricha	NA	Chaetonotida	Chaetonotidae	Chaetonotus	Chaetonotus
GTCGCTACTACCGATTGAATGGTTTAGCGAGATCCTCGGATCGGGCCTTATCCGCCCGCAAGGGTGAATGAGGTTTGAGAAGAAGCTCAAGCTTGATCATTTAGAGGAAGTAAAAGTCGTAACAAGGTTTTC	BU	4.796	68038	Eukaryota	Gastrotricha	NA	Chaetonotida	Chaetonotidae	Chaetonotus	Chaetonotus
GTTATCGAGTATACAATTTCACCCTGGTGCTTCCGTGGATTGCGCTATTCTTAGCTTGCATGTTGCTGGCGCCTCA	CI	4.799	1	NA	NA	NA	NA	NA	NA	NA
ATTAAGTGGTATAGATTCGCATTCTGGACCATCCGTTGATTTAGCCATTTTTAGTTTACATTTATCTGGAGCTTCT	CI	4.8	1	NA	NA	NA	NA	NA	NA	NA
GTCGCTCCTACCGATTGAATGGTCCGGTGAAGTGTTCGGATCGCGGCGACGGAGGCGGTTCGCCGCCCCCGACGTCGCGAGAAGTCCATTGAACCTTATCATTTAGAGGAAGGAGAAGTCGTAACAAGGTTTCC	BU	4.8	1437197	Eukaryota	Streptophyta	Magnoliopsida	NA	NA	NA	Petrosaviidae
GTCGCTCCTACCGATTTCGAGTGATCCGGTGAACCTTCTGGACTGCGTGAGTCTTCAAGGCTTGTGCGGGAAGTTAAGTAAACCTTATCACTTAGAGGAAGGAGAAGTCGTAACAAGGTTTCC	BU	4.801	502082	Eukaryota	Ciliophora	Nassophorea	Nassulida	Nassulidae	NA	Nassulidae
TGCGCTCGGGAGCGCCTTCACGCTCGGCGTGGGCGTAGTCGCAGTTGGTTTC	WV	4.801	1	NA	NA	NA	NA	NA	NA	NA
CTAGCCCTAAACAAAAGTAGCAACCTTACACCTGCTGCTCGCCCGGGAACTACGAGCATAAGCTTAAAACCCAAAGGACTTGGCGGTGCTTTAGACCCAC	RV	4.802	86236	Eukaryota	Chordata	Actinopteri	Gobiiformes	Eleotridae	Gobiomorphus	Gobiomorphus
GTCCACGCCGTAAACGATGAATGCCAGACGTCGGCAAGCATGCTTGTCGGTGTCACACCTAACGGATTAAGCATTCCGCCTGGGGAGTACGGCCGCAAGGTTA	UM	4.803	1060	Bacteria	Proteobacteria	Alphaproteobacteria	Rhodobacterales	Rhodobacteraceae	Rhodobacter	Rhodobacter
GTCCACGCCGTAAACGATGAGAACTAGGTGTTGCGGGTATTGACCCCTGCAGTGCCGCAGCTAACGCATTAAGTTCTCCGCCTGGGAAGTACGGTCGCAAGACTA	UM	4.804	213422	Bacteria	Proteobacteria	Deltaproteobacteria	Desulfuromonadales	Geobacteraceae	NA	Geobacteraceae
TTTATCAGGAATAACAGCTCATTCTGGAGGAGCAGTAGATTTAGCTATTTTTAGTTTACACCTTTCTGGTGCCGCT	CI	4.804	2836	Eukaryota	Bacillariophyta	NA	NA	NA	NA	Bacillariophyta
GTCCACGCCGTAAACGGTGGGTACTAGGTGTGGGTTTCCTTCCTTGGGATCCGTGCCGTAGCTAACGCATTAAGTACCCCGCCTGGGGAGTACGGCCGCAAGGCTA	UM	4.805	1762	Bacteria	Actinobacteria	Actinomycetia	Corynebacteriales	Mycobacteriaceae	NA	Mycobacteriaceae
AGATGGCAAAGCTGACCGCACAATTCGGCTATGACGGAATTGAGCTGGCTT	WV	4.806	1	NA	NA	NA	NA	NA	NA	NA
CGCCCGTCGCTACTACCGATTGAATGGTTTAGTGAGATCTTCGGATTGGTCCGGAAGTGGCCGCAAGGTCGCCTCTAGGCGCCGAGAAGATGATCAAACTTGATCATTTAGAGGAAGTAAAAGTCGTAACAAGGTTTCC	BE	4.807	84394	Eukaryota	Rotifera	Eurotatoria	Ploima	NA	NA	Ploima
ATCCGGTTCATGAAGACAATGTTTCTTCTCCTAAGATAGGAAGGG	TP	4.808	3337	Eukaryota	Streptophyta	Pinopsida	NA	Pinaceae	Pinus	Pinus
CGCCCGTCGCTCCTACCGATTTCGAGTGGTCCGGTGAACCTTTTGGACTGCGCAGGGTCTCGTGCCCAGCGCGGAAAATCAAGTAAACCATATCACTTAGAGGAAGGAGAAGTCGTAACAAGGTTTCC	BE	4.808	194286	Eukaryota	Ciliophora	Spirotrichea	NA	NA	NA	Stichotrichia
GTTGAGGAGTTACTCGGAATGCTGCCAAAATATCAGTATCTTTGGTTTCATAGTCAGGAGTATAATAAGTCAATTTATAATCTTTAACACCAGCTTTGAATCCAAC	MZ	4.811	24952	Eukaryota	Streptophyta	Magnoliopsida	Saxifragales	Haloragaceae	Myriophyllum	Myriophyllum
GTCGCACCTACCGATTGAATGGTCCGGTGAAGCCTCGAGATTGTGATGTGTGCCTCGGTGCATGTTGCGAGAACTTGTCTAAACCTTATCATTTAGAGGAAGGTGAAGTCGTAACAAGGTTTCC	BU	4.813	216715	Eukaryota	Bacillariophyta	Bacillariophyceae	Cocconeidales	Cocconeidaceae	Cocconeis	Cocconeis
TCTTTCTTCCATCGCTTTCCATTCCGGAGCTTCCGTTGACTTAGCCATATTTAGTCTCCATTTAGCTGGTATCTCC	CI	4.814	1	NA	NA	NA	NA	NA	NA	NA
ATTATCTGCAATGGCTTCTGACTGTTCAGTAGATATAGCTATTTTTAGTCTACATATAGCTGGTATTTCT	CI	4.815	1	NA	NA	NA	NA	NA	NA	NA
TCTTTCTAGATTAATTTCTCATGGGGGCCCATCAGTTGATTTAGCTATTTTTTCTTTACATCTTGCTGGTATTTCA	CI	4.82	41832	Eukaryota	Arthropoda	Insecta	Diptera	Psychodidae	NA	Psychodinae
GTCGTTACTACCGATTGAATGGCTTAGTGAGACCTCCGGATCGATGAATCGGCATTGGCAACAGTACTGAATTGTTGAGAAGTTGTTCAAACTTGGTCATTTAGAGGAAGTACAAGTCGTAACAAGGTAACC	BU	4.82	4751	Eukaryota	NA	NA	NA	NA	NA	Fungi
GTCGCTCCTACCGATTGAATGTGCTGGTGAAGTGTCCGGATTGGCAAAGCTGGGGGTAACTCTTGCATTGCCAAGAAGTTCATTAAACCCTCCCATTTAGAGGAAGGAGAAGTCGTAACAAGGTTTCC	BU	4.823	2812636	Eukaryota	Chlorophyta	Chlorophyceae	NA	NA	NA	CS clade
GTCGCTACTACCGATTGTGGGTACACAAGTGAGATCTTTGGACTGTCTGAGCCTCGTGCGTTGGCGCAAGCTTGCGCATCGAGTTATGCGATGATGGGAAGAGGCTCGAACTTGTGTACCTAGAGGAAGTAAAAGTCGTAACAAGGTTTCC	BU	4.823	6656	Eukaryota	Arthropoda	NA	NA	NA	NA	Arthropoda
GTCGCACCTACCGATTGAATGATTCGATGAATTTTTCGGACTGTGATCAGGACGCTTCGGCGACTTGGTTGTGGGAAGTTATTTAAATCTCATCATTTAGAGGAAGGTGAAGTCGTAACAAGGTTTCC	BU	4.824	96792	Eukaryota	NA	Chrysophyceae	Chromulinales	NA	NA	Chromulinales
ATTAGCTGGTATTGAAAGCCATTCAGGCGGTTCTGTAGATTTAGCAATTTTTAGTTTACATTTAGCAGGTGCATCT	CI	4.825	1	NA	NA	NA	NA	NA	NA	NA
TACAAATAGGTAGTTTCGTCAAGAAAATGGTTATC	WV	4.83	1	NA	NA	NA	NA	NA	NA	NA
ATTAGCAAGTGGTCAAGCCCATTCAGGACCATCAGTTGATTTAGCTATTTTTAGTTTACATATTGCAGGAGCATCT	CI	4.83	4762	Eukaryota	Oomycota	NA	NA	NA	NA	Oomycota
CGCCCGTCGCTCCTACCGATTGAATGGTCCGGCGAAATCTTCAGATTGCTGGCCAGGTTAAGCAATTAGCCTAGCTGTGAGAAGTTGATTAAACCTTATCATTTAGAGGAAGGAGAAGTCGTAACAAGGTTTCC	BE	4.831	2896	Eukaryota	NA	Cryptophyceae	Cryptomonadales	Cryptomonadaceae	NA	Cryptomonadaceae
TCTATCAAGAAACTTAGCGCATGCAGGTCCATCAGTAGACCTAGCAATCTTTTCACTTCATCTCGCCGGAGCATCC	CI	4.834	77571	Eukaryota	Annelida	Clitellata	Lumbriculida	Lumbriculidae	Stylodrilus	Stylodrilus heringianus
TTTACCTAAAAGCTATATAAACAATAGCTAGCGGTTCG	WV	4.836	6386	Eukaryota	Annelida	Clitellata	Haplotaxida	Naididae	Tubifex	Tubifex tubifex
ATCCTGTTTTCCCAAAACAAAGGTTCAGAAAGAAAAAAG	TP	4.836	4144	Eukaryota	Streptophyta	Magnoliopsida	Lamiales	Oleaceae	NA	Oleaceae
GTCGCACCTACCGATTGAATGATTCGGTGAAACTCTCGGACCTGAGCTCTGACGCCCTCGGGTGACGGAGTCTGGGGAAGTTATTTAAACCTAATCATTTAGAGGAAGGTGAAGTCGTAACAAGGTTTCC	BU	4.837	2825	Eukaryota	NA	Chrysophyceae	NA	NA	NA	Chrysophyceae
CGCCCGTCGCTCCTACCGATTGAATGGTCCGGTGAAGTGTTCGGATCGCGGCGACGGGGGCGGTTCGCTGCTCCCGACGTCGCGAGAAGTCCATTGAACCTTATCATTTAGAGGAAGGAGAAGTCGTAACAAGGTTTCC	BE	4.839	147387	Eukaryota	Streptophyta	Magnoliopsida	Poales	Poaceae	NA	Poeae
GTCGCTACTACCGATTGAATGGCTTAGTGAGACCTCCGGATTGGTGACTTTTGGGCCGCAAGGCTTTGAGGTTGCTGAAAAGTTGGTCAAACTTGGTCATTTAGAGGAAGTAAAAGTCGTAACAAGGTAACC	BU	4.842	4810	Eukaryota	Chytridiomycota	Chytridiomycetes	Chytridiales	NA	NA	Chytridiales
TTTAAGTAGTGTGGAAGCTCATTCAGGTCCTTCAGTTGATTTAGCTATTTTTAGTCTTCATTTAGCCGGAGCTTCG	CI	4.845	2870	Eukaryota	NA	Phaeophyceae	NA	NA	NA	Phaeophyceae
TTAGCCGTAAAATTTGACAGTAAGATACAACTGCTGTCCGCCAGGGGACTACAAGCGCCAGCTTAAAACCCAAAGGACTTGGCGGTGCTTCAGACCCAC	RV	4.846	89555	Eukaryota	Chordata	Actinopteri	Galaxiiformes	Galaxiidae	Galaxias	Galaxias fasciatus
GTCGCACCTACCGATTGAATGGTCCGGTGAAGCCTCGAGATTGTGACGTGTGCCTCGGTGCACGTTGCGAGAACTTGTCTAAACCTTATCATTTAGAGGAAGGTGAAGTCGTAACAAGGTTTCC	BU	4.847	33849	Eukaryota	Bacillariophyta	Bacillariophyceae	NA	NA	NA	Bacillariophyceae
ACTGTCAAGAAATCTAGCGCACGCTGGACCTTCAGTAGACATGGCTATTTTCTCACTTCACTTAGCAGGTGCTTCT	CI	4.848	74730	Eukaryota	Annelida	Clitellata	Haplotaxida	Naididae	Nais	Nais
CGCCCGTCGCTACTACCGATTGAATGGCTTAGTGAGACCTCCGGATTAGCACCTCAAGTCGCAAGACTGCAGGTGCCGAGAAGCTGGTCAAACTTGGTCATTTAGAGGAAGTAAAAGTCGTAACAAGGTTTCT	BE	4.849	4751	Eukaryota	NA	NA	NA	NA	NA	Fungi
TTTATTTTTAATATGTAACTATAACATAGAAAAATTCA	WV	4.851	1	NA	NA	NA	NA	NA	NA	NA
GCTATCTTCTATAGAAAGCCATTCAGGAGGTTCTGTGGATTTAGCTATTTTTAGTTTACATTTAGCAGGTGCTTCT	CI	4.851	2806	Eukaryota	Rhodophyta	Florideophyceae	NA	NA	NA	Florideophyceae
CGCCCGTCGCACCTACCGATTGAATGACACGGTGAAAAATCGGGACTGATTTATGTTTCTTAATTGAGACATTTTATTGGAAACTATTTTTAACCTTGCCATTTAGAGGAAGGTGAAGTCGTAACAAGGTTTCC	BE	4.851	4762	Eukaryota	Oomycota	NA	NA	NA	NA	Oomycota
GTCGCTCCTACCGATTTCGAGTGGTCCGGTGAACCTTTTGGACCGCGATGAGTTTCGTGCTTGTTGTGGGAAATCAAGTAAATCTTATCACTTAGAGGAAGGAGAAGTCGTAACAAGGTTTCC	BU	4.852	584654	Eukaryota	Ciliophora	Spirotrichea	Urostylida	Holostichidae	Anteholosticha	Anteholosticha
TCTAGCAGCAGGAATTGCCCACGCCGGAGGATCTGTGGATCTATCTATCTTCAGCTTACACTTAGCCGGGGCCTCC	CI	4.853	2449137	Eukaryota	Arthropoda	Collembola	Poduromorpha	Hypogastruridae	Ceratophysella	Ceratophysella aff. denticulata L3
TTTATCTGGAGTTGAATTTCATAGTGGAGGATCTGTTGATTTAGTTATTTTTAGTTTACATTTAGCTGGAGTTTCA	CI	4.854	50557	Eukaryota	Arthropoda	Insecta	NA	NA	NA	Insecta
GTCGCTCCTACCGATTGAATGGTCCGGTGAAGTTTTCGGATCGCGGCGACGTGGGCGGTTCGCTGTCTGCGACGTCGCGAGAAGTCCACTGAACCTTATCATTTAGAGGAAGGAGAAGTCGTAACAAGGTTTCC	BU	4.854	1176516	Eukaryota	Streptophyta	Magnoliopsida	Rosales	Rosaceae	NA	Rosoideae incertae sedis
GTCGCACCTACCGATTGGACGATCCGGCAAGATGTTTGGAGTTGCGTTGGTTGGACTTTCGGGTTCGGCCGATGCGACGAAGCTCCTCAAACCTTATCGTCTAGAGGAAGGTGAAGTCGTAACAAGGTTTCC	BU	4.86	2699529	Eukaryota	NA	Bigyra	Amphifilida	NA	NA	Amphifilida
GTCGCTATTACCGATTGGTTATTTAGTGAGGTCTCCGGAGGTAATCGCCGAAGATATTTCGGTATCACTAGGTTGTTTTGCCAAAGTTGACCGAACTTGATGATTGAGAGGAAATAAAAGTCGTAACAAGGTTTCC	BU	4.861	43813	Eukaryota	Arthropoda	Insecta	Diptera	Simuliidae	NA	Simuliinae
GTCCACGCCCTAAACGATGTTTACTTGCTGTTCGTCTCTTGCAGATGAGTGGCGAAGGGAAACCGATAAGTAAACCACCTGGGGAGTACGCCCGCAAGGGTG	UM	4.862	976	Bacteria	Bacteroidetes	NA	NA	NA	NA	Bacteroidetes
GTTGTCTGGCATTATTGCGCACTCGGGCCCTGCTGTTGATTTAGCGATTTTTAGCTTGCACCTGTCGGGAGCAGGA	CI	4.865	1955561	Eukaryota	NA	Chrysophyceae	Chromulinales	Paraphysomonadaceae	Paraphysomonas	Paraphysomonas sp.
GTCGCTACTACCGATTGAATGAATTAGTGAGCTCCAGAGATCGAGCTGCTCCGGGCAACCGGAGTAGTTTGAGAACTGGATCAAACTTGCTCATTTAGAGGAAGTAAAAGTCGTAACAAGGTTTCC	BU	4.866	136419	Eukaryota	Cercozoa	NA	NA	NA	NA	Cercozoa
GTCAAGTGAATGGTAAGAAAGTGGTTCGCCGCTGCGAGTAACTT	TP	4.866	1	NA	NA	NA	NA	NA	NA	NA
GTCCATGCCGTAAACGTTGGTTACTAGATGTATGCCTTTCGGGGTGTGTGTCCAAGCGCAAGCGATAAGTAACCCACCTGGGGAGTACGTTCGCAAGAATG	UM	4.866	976	Bacteria	Bacteroidetes	NA	NA	NA	NA	Bacteroidetes
GTCGCTACTACCGATCGGATGATTTAGTGAGGTCCTCGGATCGGCCCCGCCGGAGTCGGCAACGGCCCTGGCGGAGCGTCGAGAAGACGATCAAACTTGACTATCTAGAGGAAGTAAAAGTCGTAACAAGGTTTCC	BU	4.867	7776	Eukaryota	Chordata	NA	NA	NA	NA	Gnathostomata
ATCCTATTTTCCGAAAACAAAGGTTCAGAAAGTGAAAAAAAAG	TP	4.87	169649	Eukaryota	Streptophyta	Magnoliopsida	Gentianales	Rubiaceae	NA	Anthospermeae
CGCCCGTCGCTACTACCGATTGGATGGTTTAGTGAGATCCTCGGATTGGGCCCGGCGTGACGGGCAACCGTTGTGCCGGTGTTCCGAAAAGACGATCAAACTTGATCATCTAGAGGAAGTAAAAGTCGTAACAAGGTTTCC	BE	4.87	74726	Eukaryota	Annelida	Clitellata	Haplotaxida	Naididae	Chaetogaster	Chaetogaster
CGCCCGTCGCTATTACCGACGAATTATTTAGTGAGATCTCTGGAGGTGAACACGATGGTATTTCGGTACTGTTGTTGATTCGCCAAAGTTGATCAAACTTGATGATTTGGAGGAAATAAAAGTCGTAACAAGGTTTCC	BE	4.872	7149	Eukaryota	Arthropoda	Insecta	Diptera	Chironomidae	NA	Chironomidae
TTTATCAAGTGTACAAGCACACTCAGGACCTTCAGTAGATTTAGCTATTTTTAGTCTACATTTAACAGGTATTTCA	CI	4.873	1692154	Eukaryota	Oomycota	NA	Peronosporales	Peronosporaceae	Phytophthora	Phytophthora chlamydospora
CGCCCGTCGCTCCTACCGATTTCGAGTGGTCCGGTGAGCCTTTTGGACCAGGGGGCAACCTCTGTAAATCAAGCAAACCTTATCACTTAGAGGAAGGAGAAGTCGTAACAAGGTTTCC	BE	4.879	5878	Eukaryota	Ciliophora	NA	NA	NA	NA	Ciliophora
TTTATCTTCTAGAATTGCTCATAGAGGCGCTTCTGTAGATTTAGCTATTTTTTCTTTACATTTAGCAGGAATTTCT	CI	4.881	1763607	Eukaryota	Arthropoda	Insecta	Diptera	Chironomidae	Tanytarsus	Tanytarsus sp. EJD-2015
TTTATCAGCTAATATCTCCCATAGAGGGGCATCTGTAGATTTAGCAATTTTTAGCCTACATTTAGCCGGAATTTCT	CI	4.882	7041	Eukaryota	Arthropoda	Insecta	Coleoptera	NA	NA	Coleoptera
ATCCCTTTTTTGAAAAAACAAGTGGTCCTCAAACTAGAACCCAAAGGAAAAG	TP	4.884	147432	Eukaryota	Streptophyta	Magnoliopsida	Poales	Poaceae	NA	Danthonieae
ATCACGTCCGAAAAATGTCAGCAAATAAGAAGGTATTAAGCGTACTTGCACACGTGAGGTACCCCGTCATTTGCTGGGGTGATTGGGACGAAGTTGACACAAGGTAATG	BU	4.884	1	NA	NA	NA	NA	NA	NA	NA
CGCCCGTCGTTACTACCGATTGAATGTCTTAGTGAGGTCTCGGGATTTGCATCCAGGCTGGCAACAGATTTGGATGCGAAGAACTTGCCCAAACTTGGTCATTTAGAGGAAGTACAAGTCGTAACAAGGTATCC	BE	4.885	4751	Eukaryota	NA	NA	NA	NA	NA	Fungi
CGCCCGTCGTTGTTTCCGATGATGGTGTAATACAGGTGATCGGACAGACGAGCCTAGCTTGTCCGAAAGTTCACCGATATTTCAGCAATAGAGGAAGCAAAAGTCGTAACAAGGTAGCT	BE	4.887	5653	Eukaryota	Euglenozoa	Kinetoplastea	NA	NA	NA	Kinetoplastea
ACTTTCTTCAAATCTCTCTCACGCAGGCAGATCCGTAGACTTAACAATTTTTTCTTTACATATAGCGGGAATTTCA	CI	4.888	50443	Eukaryota	Arthropoda	Insecta	Trichoptera	Hydropsychidae	Hydropsyche	Hydropsyche
GTCGCTCCTACCGATTTCGAGTGGTCCGGTGAGCCTTTTGGACCAGGGGGAAACTTCTGTAAATTAAGCAAACCTTATCACTTAGAGGAAGGAGAAGTCGTAACAAGGTTTCC	BU	4.891	5878	Eukaryota	Ciliophora	NA	NA	NA	NA	Ciliophora
ACTTTCCGCAGGATTAGCGCATAGTGGTTCATCTGTAGATTTAGCAATATTCTCTCTTCATTTAGCGGGTATATCT	CI	4.893	50557	Eukaryota	Arthropoda	Insecta	NA	NA	NA	Insecta
GTCGCTACTACCGATTGGATGGCTTAGTGAGGTTTTCGGATCGGCCGGCGATTGCAGCGATGCGAACGTCTCTTTTTGGCCGAGAAGTTGATCAAACTTGGTCATCTAGAGGAAGTAAAAGTCGTAACAAGGTTTCC	BU	4.898	4751	Eukaryota	NA	NA	NA	NA	NA	Fungi
GTCGCTCCTACCGATACCGGGTGATCCGGTGAACTTATTGGACTCAATGAGAAAAATAAGTAAACCTAATCACCTAGAGGAAGGAGAAGTCGTAACAAGGTTTCC	BU	4.899	5988	Eukaryota	Ciliophora	Litostomatea	NA	NA	NA	Litostomatea
GTCCGCGCCGTAAACGATGGTTACTAGGCGTGCGCCCTTGTTGGTGCGCGCCCAAGCGAAAGCGTTAAGTAACCCACCTGGGGAGTACGGTCGCAAGGCTG	UM	4.899	1	NA	NA	NA	NA	NA	NA	NA
ATTATCTGGTATAGAAGGACATCCAGGTGCGTCTGTAGATTTTGCGATATTTAGTTTACATTTAGCTGGAGCTTCT	CI	4.899	1	NA	NA	NA	NA	NA	NA	NA
TTTATCTAGAACAATTGCCCATAGAGGAGCTTCTGTAGATCTAGCAATTTTTTCTCTTCATTTAGCTGGAATTTCT	CI	4.899	50557	Eukaryota	Arthropoda	Insecta	NA	NA	NA	Insecta
GTCGCTCCTACCGATTCGAGTGGTTCGATGAGCCCTTCTGATTGCGCCCCTCTAGGGGTGCAAAACGTTGTGCAAATCCTACCACTTAGAGGAAGGAAAAGGCGTAACAAGGTTTCC	BU	4.9	5878	Eukaryota	Ciliophora	NA	NA	NA	NA	Ciliophora
GTCCACGCCGTAAACGATGATAACTAGCTGTTCGGGCTCTACGAGCTTGAGTGGCGCAGCTAACGCATTAAGTTATCCGCCTGGGGAGTACGGTCGCAAGATTA	UM	4.901	1434046	Bacteria	Proteobacteria	Alphaproteobacteria	Sphingomonadales	Sphingomonadaceae	Sphingorhabdus	Sphingorhabdus
CGCCCGTCGCTCCTACCGATTGAATGTTCCGGTGAACCCTTCGGACCTATTTCTGTTCATGGGGAAACTCATTTGCAGGAGATTGGAAAGTTGTGTAAACCTTAACATTTAGAGGAAGGAGAAGTCGTAACAAGGTTTCC	BE	4.902	543769	Eukaryota	NA	NA	NA	NA	NA	Rhizaria
GTCGCACCTACCGATTGGATGGTCCGGTGAAACCTTCGGATCGTTGAGCGTGTGCCGCAAGGCGCTGCTCAGTGAGAAGTTGGGTAAACCTTACCATCTAGAGGAAGGTGAAGTCGTAACAAGGTTTCC	BU	4.903	2683628	Eukaryota	NA	Bigyra	NA	NA	NA	Bigyra
GTCACATCATGAAAGCCGGTTTCGCCCGAAGTATGTTTGCCAACCCGCAAGGGAGGCGGCGTCCTAAGGTGAGGCTGGTGATTGGGATGAAGTCGTAACAAGGTAACC	BU	4.905	74201	Bacteria	Verrucomicrobia	NA	NA	NA	NA	Verrucomicrobia
CGCCCGTCGCTCCTACTGATTGAATGCTCCGGTGAGACGTCGAGAGAGTGCTCCTCCGATCAGCAATGGTCGAGGCGTGTTCGAACTTCCTCAAATTGTAGCATTTAGAAGAAGGAGAAGTCGTAACAAGGTTTCC	BE	4.909	1484335	Eukaryota	Endomyxa	Phytomyxea	Plasmodiophorida	Plasmodiophoridae	Woronina	Woronina
GTCGCTCCTACCGATTGAACGTGCTGGTGAAGCGTTGGGACTGGAGCCCCTTGCAGGTCCCCTGCAAGCCGCTTCGGGAACTTCGTTGAACCCTCCCGTTTAGAGGAAGGAGAAGTCGTAACAAGGTTTCC	BU	4.909	3041	Eukaryota	Chlorophyta	NA	NA	NA	NA	Chlorophyta
TTTATCAAATAATATTGCACATAATAATATTTCAGTTGACTTAACTATTTTTTCCCTACATTTAGCAGGAATTTCA	CI	4.91	202456	Eukaryota	Arthropoda	Insecta	Hemiptera	Aphididae	Aulacorthum	Aulacorthum solani
GTCACATACCGGAAATTATTTTTTTCTTAAATGAATCGAAGATGATTGGGTTGATTGATAATTAATTTGATTGAATGATTATTAAGGACTTTTCATCTTTTGCTTTATCAGGTTAAAGGTGGTAACCGGGATGAAGTCGTAACAAGGTAGTC	BU	4.911	1	NA	NA	NA	NA	NA	NA	NA
GTTAAGTAGTTTTCAAAGTCACTCTTCTGCTGCTGTAGATTTAGCAATTTTTAGTTTACATTTAGCGGGTATATCT	CI	4.911	1	NA	NA	NA	NA	NA	NA	NA
CGCCCGTCGCTCCTACCGATTCGAGTGGTTCGATGAGCCCTTCTGATTGCGCCCCTCTAGGGGTGCAAAACGTTGTGCAAATCCTACCACTTAGAGGAAGGAAAAGGCGTAACAAGGTTTCC	BE	4.912	5878	Eukaryota	Ciliophora	NA	NA	NA	NA	Ciliophora
TTAGCAAGAAATTTAGCTCATGCAGGTCCATCAGTAGACTTAGCTATTTTTTCATTACATTTAGCAGGAGCTTCA	CI	4.913	1302608	Eukaryota	Annelida	Clitellata	Crassiclitellata	Lumbricidae	Eiseniella	Eiseniella
GTCGCTCCTACCGATTTCGAGTGGTCCGGTGAACCTTTTGGACCGCGGCTAGTCTCGTGCTAGCTGTGGGAAATCAAGTAAACCATATCACTTAGAGGAAGGAGAAGTCGTAACAAGGTTTCC	BU	4.915	33829	Eukaryota	Ciliophora	Spirotrichea	NA	NA	NA	Spirotrichea
TCTTAGTTCAATACAAAGTCATTCAGGAGCTGCTGTAGACTTAGCTATTTTTAGTTTACATTTATCAGGAGCTGCA	CI	4.917	1486645	Eukaryota	Rhodophyta	Florideophyceae	Batrachospermales	Batrachospermaceae	Sheathia	Sheathia
CGCCCGTCGCACCTACCGATTGAATGGTCCGGTGAAGCCTCGGGATTGTGACTTGTCTCCTTTACTGGGGGCTTGTTGCAAGAACTTGTCTAAACCTTATCATTTAGAGGAAGGTGAAGTCGTAACAAGGTTTCC	BE	4.918	33854	Eukaryota	Bacillariophyta	Fragilariophyceae	NA	NA	NA	Fragilariophycidae
ATCCCATTTTTCGCAAAAACAAAGAAAAGTTCAGAAAGCAAAAATAAAAAG	TP	4.923	3833	Eukaryota	Streptophyta	Magnoliopsida	Fabales	Fabaceae	Cytisus	Cytisus
ATTATCAAGCATTGAAGGTCAGCCAGGTGCTTCTGTTGATTTAGCTATATTTAGTTTACATATAGCTGGTGCATCG	CI	4.923	1	NA	NA	NA	NA	NA	NA	NA
GTCGCTCCTACCGATTGAACGTGCTGGTGAAGCGTTAGGACTGGAACTTCGAACAGGTCTCCTGCTCGCCGTTTCGGGAATTTCGTTGAACCCTCCCGTTTAGAGGAAGGAGAAGTCGTAACAAGGTTTCC	BU	4.926	3041	Eukaryota	Chlorophyta	NA	NA	NA	NA	Chlorophyta
CTCCTTCTTTCCAAAAGGAAGACAAAAG	TP	4.927	1110385	Eukaryota	Streptophyta	Magnoliopsida	Caryophyllales	Polygonaceae	NA	Polygoneae
ATCCTGCTTTACGAAAACAAGGGAAAGTTCAGTTAAGAAAGCGACGAGAAAAAAGG	TP	4.928	3867	Eukaryota	Streptophyta	Magnoliopsida	Fabales	Fabaceae	Lotus	Lotus
ATCCGTGTTTTGAGAAAACAAGGGGGTTTTCCAACTAGAATACAAAGGAAAAG	TP	4.929	15560	Eukaryota	Streptophyta	Magnoliopsida	Poales	Poaceae	Holcus	Holcus
CGCCCGTCGCTCCTACCGATTGAATGATCCGGTGAAGTGTTCGGATCGCGGCGACGTGTGTGGTTCGCCGCCCGCGACGTCGCGAGAAGTCCACTAAACCTTATCATTTAGAGGAAGGAGAAGTCGTAACAAGGTTTCC	BE	4.929	71233	Eukaryota	Streptophyta	Magnoliopsida	Brassicales	Brassicaceae	Orychophragmus	Orychophragmus
CGCCCGTCGCTCCTACCGATACCGGGTGATCCGGTGAACCTTTTGGACCGTTCTCGGAAATAAACGTAAACCATATCACCTAGAGGAAGGAGAAGTCGTAACAAGGTTTCC	BE	4.93	185694	Eukaryota	Ciliophora	Litostomatea	Haptorida	Lacrymariidae	Lacrymaria	Lacrymaria
TCTATCTTCTGGAATTGCTCATGCTGGGGCATCTGTTGATTTAGCAATTTTTTCTTTACATCTTGCAGGAATTTCT	CI	4.931	153373	Eukaryota	Arthropoda	Insecta	Diptera	Chironomidae	Cricotopus	Cricotopus
GTCGCTCCTACCGATTGAGTGATCCGGTGAATAATTCGGACTGTCGGAGCTCATTCGAGTTTCTGATGGGAAGTTTCGTGAACCTTATCACTTAGAGGAAGGAGAAGTCGTAACAAGGTTTCC	BU	4.932	2864	Eukaryota	NA	Dinophyceae	NA	NA	NA	Dinophyceae
GTCGCTCCTACCGATTTCGAGTGGTCCGGTGAACCTTTTGGACCGCGCTGAGCTTCGTGCTTGGTGTGGGAAATCAAGTAAACCATATCACTTAGAGGAAGGAGAAGTCGTAACAAGGTTTCC	BU	4.933	584654	Eukaryota	Ciliophora	Spirotrichea	Urostylida	Holostichidae	Anteholosticha	Anteholosticha
GTCGCTCCTACCGATTGGATGTTCCGGTGAAACCTTGGGATTGCGGTGGCTTAGCTTCACGGCCAGGTTATTGCGAGAACTTGTTTAAACCTTAACATCTAGAGGAAGGAGAAGTCGTAACAAGGTTTCC	BU	4.937	238745	Eukaryota	NA	NA	Rigifilida	NA	Micronuclearia	Micronuclearia
CGCCCGTCGCTACTACCGATTGAATGGCTTAGTGAGACCCTCGGATTGGTTACTACAGCTCGCAAGAGCAGTGGTAGTCGAAAAGTTGGTCAAACTTGGTCATTTAGAGGAAGTAAAAGTCGTAACAAGGTTTCC	BE	4.939	4751	Eukaryota	NA	NA	NA	NA	NA	Fungi
ATCCTGGTTTACGAAAACCAACAAAACAATAAGGGTTCATAATCATAAAGCGAGAATAAAAAAAGGATAG	TP	4.941	41944	Eukaryota	Streptophyta	Magnoliopsida	Myrtales	NA	NA	Myrtales
GTCGCTTGTAGTAACGAATGGTCTGGTGAACCTTCTGGACTGGGCGTAAGCTCGGAAAAATAAGTAAACCCTACCATTTGGAACAACAAGAAGTCGTAACAAGGTATCT	BU	4.945	31277	Eukaryota	Ciliophora	Oligohymenophorea	Hymenostomatida	NA	NA	Hymenostomatida
TTTATCAAATAATATTGCTCACAATAATATTTCAGTTGATTTAACTATTTTTTCTCTACACTTAGCAGGAATCTCT	CI	4.945	223994	Eukaryota	Arthropoda	Insecta	Hemiptera	Aphididae	Lipaphis	Lipaphis
GTCGCACCTACCGATTGAATGACACGGTGAAAAATCGGGACTGATTTATGTTTCTTAATTGAGACATTTTATTGGAAACTATTTTTAACCTTGCCATTTAGAGGAAGGTGAAGTCGTAACAAGGTTTCC	BU	4.947	4762	Eukaryota	Oomycota	NA	NA	NA	NA	Oomycota
TCTTTCATCAGGAATTGCTCATGCTGGAGCATCAGTTGATTTAGCTATTTTTTCTTTACATTTAGCAGGAATTTCA	CI	4.948	43823	Eukaryota	Arthropoda	Insecta	Diptera	Limoniidae	NA	Limoniidae
CGCCCGTCGCTACTACCGATTGAACGGTTTAGTGAGGTCATCGGATTGGTCTCGGCCCGCTCCTCACCGGGCGGCGCCGTTGGTCGAGAAGACGCCCGAACTTGATCGTTTAGAGGAAGTAAAAGTCGTAACAAGGTTTCC	BE	4.95	69555	Eukaryota	Mollusca	Gastropoda	NA	NA	NA	Caenogastropoda
GTCGTTGCTACCGATTGGCTGCAAAATAGAGGTCTTAGGAGGCGCGTGCCGGGGGCAACCCCGTGCACTGCGCCAAATTTGATCGATATTTTGCTGCTAGAGGAAGCAAAAGTCGTAACAAGGTTGCT	BU	4.951	1	NA	NA	NA	NA	NA	NA	NA
ATTATCAGCTATGGCTTCAGATGGATCAGTGGATATAGCTATTTTTAGTTTACATATTGCAGGTATATCA	CI	4.952	1	NA	NA	NA	NA	NA	NA	NA
GTCGCTCCTACCGATTTTGAGTGATCCGGTGAGCCTTCTGGACTGAGCGCAGGCTTGAACTGTGTTCGGGAAGTTAAGCAAACCTTATCACTTAGAGGAAGGAGAAGTCGTAACAAGGTTTCC	BU	4.955	33825	Eukaryota	Ciliophora	Oligohymenophorea	Peniculida	NA	NA	Peniculida
GTCGCTACTACCGATTGGATGGTTTAGTGAGGTCCTCGGATCGGCCCCGCCGGAGTCGGTCACGGCCCCGGTGGAGTGTCGAGAAGACGATCAAACTTGACTATCTAGAGGAAGTAAAAGTCGTAACAAGGTTTCC	BU	4.955	7776	Eukaryota	Chordata	NA	NA	NA	NA	Gnathostomata
GTCGCTACTACCGATTGGATGTTTTGGTGAGTTTTGTGGAGCCTGTTTGGGTTTCATCGCCCGGCGGGTCAAGTGACGCGAATCTGATCATCTAGAGGAAGTAAAAGTCGTAACAAGGTTTCC	BU	4.957	1	NA	NA	NA	NA	NA	NA	NA
CGCCCGTCGCTCCTACTGATTGGATGCTCCGGTGAGATATCGGGAGAATGCGTTTTTGTTCAGCAATGAATGGGATGTGTTTGAACTTTATCAAATTTGGGTCTCTAGAAGAAGGAGAAGTCGTAACAAGGTTTCC	BE	4.961	2604748	Eukaryota	Endomyxa	NA	NA	NA	NA	Endomyxa
ATCCTATTTTTCAGAAAACACGAGTTCAGAAAGCGAAAAAGG	TP	4.962	13215	Eukaryota	Streptophyta	Magnoliopsida	Piperales	Piperaceae	Piper	Piper
CGCCCGTCGCTCCTACCGATCGAATGGTCCGGTGAGAATTCGGGATCTTTGGGAAGTTCCTCCGTCAAAAGAGTCTTCCTAGAGAGAACTTGTTCAAATCTTATCATTTAGAGGAAGGAGAAGTCGTAACAAGGTTACC	BE	4.969	1	NA	NA	NA	NA	NA	NA	NA
CGCCCGTCGCTCCTACCGATTGGGTGTGCTGGTGAAGTGTTCGGATTGGGAATAGCGGTGGGCAACCATTGCTGTGCCTGAAAAGTTCATTAAACCCTCCCACCTAGAGGAAGGAGAAGTCGTAACAAGGTTTCC	BE	4.973	2682485	Eukaryota	Chlorophyta	Chlorophyceae	Oedogoniales	Oedogoniaceae	NA	Oedogoniaceae
GTCGCACCTACCGATTGAATGGTCCGGTGAAGGCTTGGGATTGTTGCTGATGTCTTTATTGGCGTTGGTTGCAAGAACTTGTCTAAACCTTATCATTTAGAGGAAGGTGAAGTCGTAACAAGGTTTCC	BU	4.975	97224	Eukaryota	Bacillariophyta	Bacillariophyceae	Cymbellales	NA	NA	Cymbellales
CGCCCGTCGTTACTACCGATTGAATGTCTTAGTGAGGTCTCGGGATTGGCAGCCAGTCTGGCAACAGTATTGACTGCCGAAAACTTGCCCAAACTTGGTCATTTAGAGGAAGTACAAGTCGTAACAAGGTATCC	BE	4.975	4751	Eukaryota	NA	NA	NA	NA	NA	Fungi
CGCCCGTCGCACCTACCGATTGAATGATTCGGTGAAAATTTCGGACCGCAGCCACGTTTCCCTAGGGCAACATGGTTATGGGAAGTTATTTAAACCTCATCATTTAGAGGAAGGTGAAGTCGTAACAAGGTTTCC	BE	4.976	2825	Eukaryota	NA	Chrysophyceae	NA	NA	NA	Chrysophyceae
GTCGCTCCTACCGATTCGAGTGTTTCGGCGAGTTCTTCGGATTGGTCCCCCCCAGGGGACCAAAAAGTCGTGCAAGCCATAACACTTAGAGGAAGGATAAGGCGTAACAAGGTTTCC	BU	4.977	5878	Eukaryota	Ciliophora	NA	NA	NA	NA	Ciliophora
CGCCCGTCGCTCCTACCGATTCGAGTGATCCGGTGAACATTCTGGACTGGTCTGACCTTGAGAAGGACCGGGAAGTTAAGTAAACCTTATCACTTAGAGGAAGGAGAAGTCGTAACAAGGTTTCC	BE	4.979	5878	Eukaryota	Ciliophora	NA	NA	NA	NA	Ciliophora
GTCGCTCCTACCGATTTCGAGTGGTCCGGTGAACCTTTTGGACTGCGCAGGGTCTCGTGCCCAGCGCGGAAAATCAAGTAAACCATATCACTTAGAGGAAGGAGAAGTCGTAACAAGGTTTCC	BU	4.98	33829	Eukaryota	Ciliophora	Spirotrichea	NA	NA	NA	Spirotrichea
GTCGCTCCTACCGATTTCGAGTGGTCCGGTGAATCTTTCGGACTGCGCGCGGCTTCGTGCCGTGTCGCGGAAAGTCAGGTAAACCTTATCACTTAGAGGAAGGAGAAGTCGTAACAAGGTTTCC	BU	4.98	211030	Eukaryota	Ciliophora	Spirotrichea	NA	NA	NA	Oligotrichia
ATCCTATTTTCTGAAAACAAATAAAGGTTCAGAAAAAAAG	TP	4.981	4071	Eukaryota	Streptophyta	Magnoliopsida	Solanales	Solanaceae	Capsicum	Capsicum
GTCGCTTGTAGTAACGAATGGTCTGGTGAACCTTCTGGACTGCTCAGCAATGAGCGGAAAAATAAGTAAACCCTACCATTTGGAACAACAAGAAGTCGTAACAAGGTATCT	BU	4.981	37093	Eukaryota	Ciliophora	Oligohymenophorea	Hymenostomatida	NA	NA	Tetrahymenina
GTCGCTCCTACTGATTGGATGCTCCGGTGAGATATCGGGAGAATGCGTTTTTGTTCAGCAATGAATGGGATGTGTTTGAACTTTATCAAATTTGGGTCTCTAGAAGAAGGAGAAGTCGTAACAAGGTTTCC	BU	4.981	543769	Eukaryota	NA	NA	NA	NA	NA	Rhizaria
TCTATCTTCTAATGTAGCACACGCAGGAGGATCAGTAGACTTAACTATTTTTTCTCTCCACTTAGCCGGGATTAGT	CI	4.981	1875463	Eukaryota	Arthropoda	Insecta	Trichoptera	Hydrobiosidae	Hydrobiosis	Hydrobiosis clavigera
CGCCCGTCGCTCCTACCGATTCGAGTGTTTCGGCGAGTTCTTCGGATTGGTCCCCCCCAGGGGACCAAAAAGTCGTGCAAGCCATAACACTTAGAGGAAGGATAAGGCGTAACAAGGTTTCC	BE	4.981	1	NA	NA	NA	NA	NA	NA	NA
CGCCCGTCGTTGTTTCCGATGATGGTGCAATACAGGTGATCGGACTGGGGGCCATCGGTCTCCGGGAAGTTCACCGATATTTCTTCAATAGAGGAAGCAAAAGTCGTAACAAGGTAGCT	BE	4.982	5653	Eukaryota	Euglenozoa	Kinetoplastea	NA	NA	NA	Kinetoplastea
GTCCACGCCGTAAACGATGATCACTCGCTGTATGCGATACACAGTATGCGGCCAAGCGAAAGCATTAAGTGATCCACCTGGGGAGTACGATCGCAAGGTTG	UM	4.987	1471398	Bacteria	Bacteroidetes	Bacteroidia	Marinilabiliales	Prolixibacteraceae	NA	Prolixibacteraceae
GTCGCACCTACCGATTGAATGGTCCGGTGAAGCCTCGGGATTGTGGCCAGTTCACTTTATTGGGAGTTGGCTGCGAGAACTTGTCTAAACCTTATCATTTAGAGGAAGGTGAAGTCGTAACAAGGTTTCC	BU	4.987	50949	Eukaryota	Bacillariophyta	Bacillariophyceae	Naviculales	Naviculaceae	Navicula	Navicula
TTTAAGTAGTATTCAAGCACATTCTGGACCTTCTGTAGACTTAGCTATTTTTAGTTTACACTTATCCGGTGCTGCA	CI	4.989	1	NA	NA	NA	NA	NA	NA	NA
ATCCCGTTTTCCGAAATAAAAATCAAACACAAGGGTTCAAAAAACGAAAATAAAAAAAGAAG	TP	4.99	24952	Eukaryota	Streptophyta	Magnoliopsida	Saxifragales	Haloragaceae	Myriophyllum	Myriophyllum
GTCTATACTGTAAATTATGAGTGCTGTAATTTAAGTTATACATTTCAAATCATTTGAATTACAAAATATATTCTTAGATTTTTAAGCTAACGCCATAAGCGCTCCGCCTGGGAAGTACGATCACAAGGTTG	UM	4.991	1	NA	NA	NA	NA	NA	NA	NA
GTCCACGCTGTAAACGATGTCGATTTGGAGGTTGTGCCCTTGAGGCGTGGCTTCCGGAGCTAACGCGTTAAATCGACCGCCTGGGGAGTACGGCCGCAAGGTTA	UM	4.992	91347	Bacteria	Proteobacteria	Gammaproteobacteria	Enterobacterales	NA	NA	Enterobacterales
CGCCCGTCGTTGTTTCCGATGATGGTGCAATACAGGTGATCGGACAGGCGGAATTTTTTCTGCCTGAAAGTTCACCGATATTTCTTCAATAGAGGAAGCAAAAGTCGTAACAAGGTAGCT	BE	4.996	5654	Eukaryota	Euglenozoa	Kinetoplastea	Trypanosomatida	Trypanosomatidae	NA	Trypanosomatidae
CGCCCGTCGCTACTACCGATTGGATGTTTTGGTGAGTTTTGTGGTGGGCTTGGTGGCGTCCGTGAGGATTCCGCCGGTCTGAAGTGACGCAAATCTGATCATCTAGAGGAAGTAAAAGTCGTAACAAGGTTTCC	BE	4.996	1	NA	NA	NA	NA	NA	NA	NA
GTCGCACCTACCGATTGAATGATTCGGTGAAACTTTCGGACCGTGGACAGGACGCTCTCGGGCGACTTGACCGTGGGAAGTTATTTAAACCTCATCATTTAGAGGAAGGTGAAGTCGTAACAAGGTTTCC	BU	4.997	98651	Eukaryota	NA	Chrysophyceae	Chromulinales	Chromulinaceae	NA	Chromulinaceae
CCTCTCTTCTAATCTTTCACACTCTGGTAGATCTGTAGATTTAACTATTTTCTCTTTACATATAGCTGGGATTTCC	CI	4.997	50443	Eukaryota	Arthropoda	Insecta	Trichoptera	Hydropsychidae	Hydropsyche	Hydropsyche
GTCGCTACTACCGATTGAATGGCTTAGTGAGACCCTCGGATTGGTTACTACAGCTCGCAAGAGCAGTGGTAGTCGAAAAGTTGGTCAAACTTGGTCATTTAGAGGAAGTAAAAGTCGTAACAAGGTTTCC	BU	4.998	4751	Eukaryota	NA	NA	NA	NA	NA	Fungi
CGCCCGTCGCTACTACCGATTGGATGGCTTAGTGAGGTTTTCGGATCGGCCGGCGATTGCAGCGATGCGAACGTCTCTTTTTGGCCGAGAAGTTGATCAAACTTGGTCATCTAGAGGAAGTAAAAGTCGTAACAAGGTTTCC	BE	4.998	4751	Eukaryota	NA	NA	NA	NA	NA	Fungi
ACTATCAGGACCTGTAGCTCACTCTGGTTCATCAGTAGATCTTGCTATTTTCTCATTACACTTAGCTGGGTTATCA	CI	4.999	175859	Eukaryota	Mollusca	Gastropoda	NA	Physidae	Physella	Physella
GTCCACGCCGTAAACGATGAGTACTAGCTGTCGGAGGTTACCCCCTTCGGTGGCGCAGCTAACGCATTAAGTACTCCGCCTGGGAAGTACGCTCGCAAGAGTG	UM	5	1501226	Bacteria	Firmicutes	Clostridia	Eubacteriales	Peptostreptococcaceae	Romboutsia	Romboutsia
GTCGCTACTACCGATTGAATGGCTTAGTGAGACCTTTGAATTGATACTTGCATCCGGCAACGGAAGCAGGTAATGAGAAGTTGGTCAAACTTGGTCATTTAGAGGAAGTAAAAGTCGTAACAAGGTTTCC	BU	5	4751	Eukaryota	NA	NA	NA	NA	NA	Fungi
TCTAGCTAGTTTTGAATATCATCCAGGAACTTCTTTAGAATTTGCTATTTTTAGTTTACATATTGCTGGTGCTTCA	CI	5.002	1	NA	NA	NA	NA	NA	NA	NA
CGCCCGTCGCACCTACCGATTGAATGGTCCGGTGAAGCCTCGGGATTGTGACCAGTTTGCTTTATTGTGAGTTGGTTGCGAGAACTTGTCTAAACCTTATCATTTAGAGGAAGGTGAAGTCGTAACAAGGTTTCC	BE	5.003	2836	Eukaryota	Bacillariophyta	NA	NA	NA	NA	Bacillariophyta
CGCCCGTCGCTCCTACCGATTGAATGTGCTGGTGAAGTGTCCGGATTGGCAAAGCTGGGGGTAACTCTTGCATTGCCAAGAAGTTCATTAAACCCTCCCATTTAGAGGAAGGAGAAGTCGTAACAAGGTTTCC	BE	5.003	2812636	Eukaryota	Chlorophyta	Chlorophyceae	NA	NA	NA	CS clade
TCTTTCTAGAAATCTTGCACATATCGGCAGATCTGTCGATTTATCAATTTTCTCTTTACATATAGCAGGAATTTCT	CI	5.003	699956	Eukaryota	Arthropoda	Insecta	Trichoptera	Leptoceridae	Hudsonema	Hudsonema amabile
GCCGCTCCCATCGATTGAGTGTGTTGACGAGTTCTTCGGATTAACGTCTTTCAGATGTTAAGAAGTTGTGCAAGTTGACTCACTTAGAGAAGGGATAAGGCGTAACAAGGTTTCT	BU	5.004	168137	Eukaryota	Ciliophora	Phyllopharyngea	Endogenida	Tokophryidae	NA	Tokophryidae
TTTATCAGCAGGGTTGGCTCATGCTGGGGCGTCTGTTGATTTAAGCATTTTTTCTTTACATTTGGCTGGTATTTCT	CI	5.006	77713	Eukaryota	Arthropoda	Branchiopoda	Diplostraca	Chydoridae	NA	Chydoridae
GTCGCTCCTACCGATTGGATGCTCCGGTAAGATTTCCGGACTGCACGCAATGGCTTTCGGGCCGCTGCGAGTGGGAAGTTACTCAAACCTTAGCATCTAGAGGAAGGAGAAGTCGTAACAAGGTTTCC	BU	5.007	1	NA	NA	NA	NA	NA	NA	NA
ATTAAGTGGAATTGAAGTACATCCAGGACCCGCGGTTACTTTCGTTATTTTTAGTCTACATTTAGCTGGAGCATCA	CI	5.008	1	NA	NA	NA	NA	NA	NA	NA
CGCCCGTCGCACCTACCGATTGAATGACTCGGTGAAAAATTGGGACCGTGAGTCTGTTTGCTTTATTGCGAGTGGATCTATGGGAACTTTTTTAAACCTCGCCATTTAGAGGAAGGTGAAGTCGTAACAAGGTTTCC	BE	5.009	4762	Eukaryota	Oomycota	NA	NA	NA	NA	Oomycota
CGCCCGTCGCTCCTACCGATTGAATTTTCCGGTGAGACATTGAGAGAGAAGTGTTGGTTCGCGAGATCCTTCATTTTTCAAACTTTTTCAAATCTTAAAATTTAGAGGAAGGAGAAGTCGTAACAAGGTTTCC	BE	5.009	1	NA	NA	NA	NA	NA	NA	NA
GCTGAGGAGTCATACGGAATGCAGCTAAAATGTCAGTTTCTTTGATCTCATATTCAGGAGTGTAATAGGTAAGTCTATAATCTTTTACCCCTGCTTTAAATCCAGC	MZ	5.01	3179	Eukaryota	Streptophyta	Zygnemophyceae	Zygnematales	Zygnemataceae	Spirogyra	Spirogyra
CGCCCGTCGCACCTACCGATTGAATGGTCCGGTGAAGCCTCGGGATTGTGATGAGTTTCCTTCATTGGGAGTTCGTCGCGAGAACTTGTCTAAACCTTATCATTTAGAGGAAGGTGAAGTCGTAACAAGGTTTCC	BE	5.011	33644	Eukaryota	Bacillariophyta	Fragilariophyceae	Fragilariales	Fragilariaceae	Fragilaria	Fragilaria
CGCCCGTCGCTCCTACCGATTTCGAGTGGTCCGGTGAATCTTTTGGACTGCGCGTGGTCTCGTGCTGCGTCGCGGAAAGTCAGGTAAACCTTATCACTTAGAGGAAGGAGAAGTCGTAACAAGGTTTCC	BE	5.012	60004	Eukaryota	Ciliophora	Spirotrichea	NA	Strombidiidae	NA	Strombidiidae
CGCCCGTCGCTACTACCGATTGGATGGTTTAGTGAGGTCCTCGGATCGGCCCCGCCGGAGTCGGTCACGGCCCCGGTGGAGTGTCGAGAAGACGATCAAACTTGACTATCTAGAGGAAGTAAAAGTCGTAACAAGGTTTCC	BE	5.013	1489872	Eukaryota	Chordata	Actinopteri	NA	NA	NA	Percomorphaceae
TTTAAGTGGAATTCAAGGACATTCTGGTCCGTCAATTGATTTAGCAATTTTTAGTTTACACTTATCAGGAGCTGCG	CI	5.016	2696291	Eukaryota	NA	NA	NA	NA	NA	Ochrophyta
GTCGCACCTACCGATTGAATGACTCGGTGAGAAATCGGGACCGTGAACCTGTTTGCTTCATTGCGAGTGGGTTTATGGGAACTTTTTCTAACCTCGCCATTTAGAGGAAGGTGAAGTCGTAACAAGGTTTCC	BU	5.016	4797	Eukaryota	Oomycota	NA	Pythiales	Pythiaceae	Pythium	Pythium
ATCCTTTTTTCAGAAAACAAAAGGGCTTCAGAAAGCAAGAATAAAAAAAAAAG	TP	5.016	231663	Eukaryota	Streptophyta	Magnoliopsida	Ranunculales	Ranunculaceae	Clematis	Clematis terniflora
CGCCCGTCGCTCCTACCGATTGAGTGATCCGGTGAATAATTCGGACTGTCGGAGCTCATTCGAGTTTCTGATGGGAAGTTTCGTGAACCTTATCACTTAGAGGAAGGAGAAGTCGTAACAAGGTTTCC	BE	5.018	2864	Eukaryota	NA	Dinophyceae	NA	NA	NA	Dinophyceae
GTCCACGCCCTAAACGATGAATGCCAGACGTCGGGCAGCATGCTGTTCGGTGTCACACCTAACGGATTAAGCATTCCGCCTGGGGAGTACGGCCGCAAGGTTA	UM	5.019	204455	Bacteria	Proteobacteria	Alphaproteobacteria	Rhodobacterales	NA	NA	Rhodobacterales
TTTATCTAATTCTGTGTACCATTTTGGTGGCTCTGTTGATTTAGCTATTTTCAGATTACATGTAGCAGGAGTTTCT	CI	5.02	44578	Eukaryota	Rotifera	Eurotatoria	NA	NA	NA	Bdelloidea
ATCCTGGGTTACGCGAACAAACCAGAGTTTAGAAAGCGG	TP	5.021	3700	Eukaryota	Streptophyta	Magnoliopsida	Brassicales	Brassicaceae	NA	Brassicaceae
GTCGCTAGTACCGATTGAATGGCTTAGTGAGACCTCCGGATTGGCAGTTTATTGGTGGTAACACCTCTTTACAGCCGAGAAGCTGGTCAAACTTGGTCATTTAGAGGAACTAAAAGTCGTAACAAGGTAACC	BU	5.021	4751	Eukaryota	NA	NA	NA	NA	NA	Fungi
TCTAGCCGGCAACCTCGCCCACGCAGGAGCCTCTGTTGATTTAACTATCTTCTCCCTTCATTTAGCTGGAATCTCC	CI	5.026	8022	Eukaryota	Chordata	Actinopteri	Salmoniformes	Salmonidae	Oncorhynchus	Oncorhynchus mykiss
CGCCCGTCGCACCTACCGATTGAATGATTCGGTGAAAATTCCGGACTGTGGCTCGGATGCCTTCGGGCAACCTTGCTGTAGGAAGTTATTTAAACCTCATCATTTAGAGGAAGGTGAAGTCGTAACAAGGTTTCC	BE	5.027	2988	Eukaryota	NA	Synurophyceae	Synurales	Mallomonadaceae	Mallomonas	Mallomonas
GTCGCTCCTACCGATGGAATGAATAGGTGAATTTGACGGACTCTTTCTTATCCGTAAGATTGGGAAAGTTATTTAAACCTATTTGTTTGTAGGAAGGAAAAGTCGTAACAAGGTCTTC	BU	5.028	1	NA	NA	NA	NA	NA	NA	NA
CGCCCGTCGCTTGTAGTAACGAATGGTCTGGTGAACCTTCTGGACTGGGCGTAAGCTCGGAAAAATAAGTAAACCCTACCATTTGGAACAACAAGAAGTCGTAACAAGGTATCT	BE	5.028	5926	Eukaryota	Ciliophora	Oligohymenophorea	Hymenostomatida	Turaniellidae	Colpidium	Colpidium
TCTTTCAGGTGTTATTGCACACTCGGGAGGATCTGTAGATTTAGCAATTTTTAGCCTTCACTTATCAGGAGCTGCG	CI	5.029	1	NA	NA	NA	NA	NA	NA	NA
GTTGAGGAGTTACTCGGAATGCTGCCAAGATATCAGTATCCTTGGTTTCATACTCCGGGGTGTAGTAAGTCAATTTATAATCTTTAACACCAGCTTGAAATCCAAC	MZ	5.031	38820	Eukaryota	Streptophyta	Magnoliopsida	Poales	NA	NA	Poales
GTCCACGCCGTAAACGATGTCTACTAGCCGTTGGGGTCCTTGAGGCCTTAGTGGCGCAGCTAACGCACTAAGTAGACCGCCTGGGGAGTACGGTCGCAAGATTA	UM	5.032	1706371	Bacteria	Proteobacteria	Gammaproteobacteria	Cellvibrionales	Cellvibrionaceae	NA	Cellvibrionaceae
TCTATCAAGAAATTTAGCTCATGCAGGTCCATCAGTTGACCTAGCAATCTTTTCACTTCATCTAGCCGGAGCATCA	CI	5.034	77571	Eukaryota	Annelida	Clitellata	Lumbriculida	Lumbriculidae	Stylodrilus	Stylodrilus heringianus
GTCGCTCCTACCGATTGAGTGATCCGGTGAACTTTCTGGACAATGAGTTTACGCTCATGAAAGTTAAGTAAACCTTATCACTTAGAGGAAGGAGAAGTCGTAACAAGGTTTCC	BU	5.036	37471	Eukaryota	Ciliophora	Phyllopharyngea	NA	NA	NA	Phyllopharyngea
CGCCCGTCGCTACTACCGATTGAATGATTTAGTGAGGTCTTCGGACTGGGGCCCGGCGAGATGCCCTCGTGGTGTCGCGCTGGTCGTCTTGGAAAGATGACCGAACTTGACCATTTAGAGGAAGTAAAAGTCGTAACAAGGTTTCC	BE	5.037	41448	Eukaryota	Arthropoda	Diplopoda	Julida	NA	NA	Julida
GTCCGCACAGTAAACGATGATCACTCGGTGTTGGCGATATACGGCCAGCGCCCAAGGGAAACCGATAAGTGATCCACCTGGGGAGTACGCCGGCAACGGTG	UM	5.037	976	Bacteria	Bacteroidetes	NA	NA	NA	NA	Bacteroidetes
TTCCAAACATTAGTGCCGAGTAGCCCCATCACCGGTACGCAGTTTTAG	WV	5.038	71168	Eukaryota	Chordata	Hyperoartia	Petromyzontiformes	Geotriidae	Geotria	Geotria australis
GTCCACGCCGTAAACGATGTCTACTAGCCGTTGGGAGACTTGATTTCTTAGTGGCGCAGCTAACGCAATAAGTAGACCGCCTGGGGAGTACGGCCGCAAGGTTA	UM	5.04	1236	Bacteria	Proteobacteria	Gammaproteobacteria	NA	NA	NA	Gammaproteobacteria
ATCTGGTTTCTAGGAACAATAGTTTTCCTCCTAGAAAGG	TP	5.04	3362	Eukaryota	Streptophyta	Pinopsida	NA	Podocarpaceae	NA	Podocarpaceae
GTCGCTACTACCGACTGGAACATATCGTGAGCCTGTCGGATTGAGCCGAGCTGGCTGGCAACAGTCGGTTCGTGCCCGAGAAGATAAGCAAACGGCGTGTTTTGGAGGAAGTAAAAGTCGTAACAAGGTTTCC	BU	5.04	55815	Eukaryota	Annelida	Clitellata	Crassiclitellata	Aeolosomatidae	NA	Aeolosomatidae
TTTACCATAATATATATATTAGATATTATTTGGTTTG	WV	5.04	1	NA	NA	NA	NA	NA	NA	NA
ACTATCTGGAATCACAGCTCACTCAGGAGGAGCTGTTGATTTAGCAATTTTTAGCTTACACTTGTCAGGTGCAGCT	CI	5.046	880756	Eukaryota	Bacillariophyta	Bacillariophyceae	Naviculales	Naviculaceae	Fistulifera	Fistulifera
CGCCCGTCGCACCTACCGATTGAATGGTTCGGTGAAAATTTCGGACTGTGATTTTATTGCTTTCGGGCAATTTTATTATAGAAAGTTATTTAAACCTCATCATTTAGAGGAAGGTGAAGTCGTAACAAGGTTTCC	BE	5.046	2825	Eukaryota	NA	Chrysophyceae	NA	NA	NA	Chrysophyceae
CGCCCGTCGCACCTACCGATTGAATGACTCGGTGAGAAATCGGGACCGTGAACCTGTTTGCTTCATTGCGAGTGGGTTTATGGGAACTTTTTCTAACCTCGCCATTTAGAGGAAGGTGAAGTCGTAACAAGGTTTCC	BE	5.047	4797	Eukaryota	Oomycota	NA	Pythiales	Pythiaceae	Pythium	Pythium
GTTGAGGAGTTACTCGGAATGCTGCCAAGATATCAGTATCTTTGGTTTCATATTCAGGAGTATAATAAGTCAGTTTATAATCTTTAACACCAGCTTTGAATCCAAC	MZ	5.048	41944	Eukaryota	Streptophyta	Magnoliopsida	Myrtales	NA	NA	Myrtales
GTCGCTCCTACTGATTGGATGCTCCGGTGAAAAGTCGGGAGAACGCCCGTGCAATCGGCAACGGTTCACGGGTGTTTGAACTTCGTTAAATTGTAGTATCTAGAAGAAGGAGAAGTCGTAACAAGGTTTCC	BU	5.054	543769	Eukaryota	NA	NA	NA	NA	NA	Rhizaria
GTCGCTACTACCGATTGAATGGCTTAGTGAGCTCTACGGATTGAGGCATTGTGGGGCAACTCATGGTGTTTTGAGAAGTAGATCAAACTTGATCATTTAGAGGAAGTAAAAGTCGTAACAAGGTTTCC	BU	5.056	2759	Eukaryota	NA	NA	NA	NA	NA	Eukaryota
CGCCCGTCGCACCTACCGATTGAATGATTCGGTGAAACTTTCGGACCGTGGTTTGGACGCCCTCGGGCGACTAGACTGTGGAAAGTTATTTAAACCTCATCATTTAGAGGAAGGTGAAGTCGTAACAAGGTTTCC	BE	5.057	89043	Eukaryota	NA	Chrysophyceae	Chromulinales	Chromulinaceae	Spumella	Spumella
CGCCCGTCGCTCCTACCGATACCGGGTGATCCGGTGAACCTTTTGGACCGTAACCGGAAATAAACGTAAACCATATCACCTAGAGGAAGGAGAAGTCGTAACAAGGTTTCC	BE	5.058	497728	Eukaryota	Ciliophora	Litostomatea	Haptorida	Lacrymariidae	Phialina	Phialina
TTTAGCAAGAAACTTAGCTCATGCAGGACCATCAGTAGATCTAGCTATTTTCTCCTTACACTTAGCAGGAGCTTCA	CI	5.058	6392	Eukaryota	Annelida	Clitellata	Crassiclitellata	Lumbricidae	NA	Lumbricidae
GTCACGCAGAGAGAATGGTCACCGGGGAACGGCGGCAAGGCGATTTTTTCGCTAAGTTGACTATACCGGCTTCCGTAATCAGGGCTAAGTCGTAACAAGGTAGGG	BU	5.058	1	NA	NA	NA	NA	NA	NA	NA
GTCGCTCCTACCGATTTCGAGTGGTCCGGTGAATCTTTTGGACTGCGCGTGGTCTCGTGCTGCGTCGCGGAAAGTCAGGTAAACCTTATCACTTAGAGGAAGGAGAAGTCGTAACAAGGTTTCC	BU	5.059	60004	Eukaryota	Ciliophora	Spirotrichea	NA	Strombidiidae	NA	Strombidiidae
GTCCTTGCCGTAAACGATGTATACTTGATGTAGTTAGGCTCAACCCTGGCTGTGTCGTAGCTAACGCGATAAGTATACCGCCTGAGGAGTACGCTCGCAAGGGTG	UM	5.062	292833	Bacteria	Chlamydiae	Chlamydiia	Parachlamydiales	Rhabdochlamydiaceae	Candidatus Rhabdochlamydia	Candidatus Rhabdochlamydia
CGCCCGTCGCTACTACCGATTGAATGGCTTAGTGAGACCTCCGGATCGAGCATTGCAACCCCGCAAGGGGTAGCGTGCTTGAAAAGCTGGTCAAACTTGGTCATTTAGAGGAAGTAAAAGTCGTAACAAGGTAACC	BE	5.064	4751	Eukaryota	NA	NA	NA	NA	NA	Fungi
TCTATCAGCTATGGCATCAGATGGATCAGTGGATATAGCTATTTTTAGTTTACATATTGCAGGTATATCA	CI	5.064	1	NA	NA	NA	NA	NA	NA	NA
CGCCCGTCGCTACTACCGATTGAACGTTTTAGTGAGGTATTTGGACTGGGCCTCTGGTGGTTCACGCCTCCAGTGTTGCCCGGGAAGACTCCCAAACTTGAGCGTTTAGAGGAAGTAAAAGTCGTAACAAGGTTACT	BE	5.065	84316	Eukaryota	Arthropoda	Hexanauplia	Cyclopoida	Cyclopidae	Eucyclops	Eucyclops
GTCGTTGTTTCCGATGGTTGGCAAAATGCAGGTTGCTGGACCGCCGCGCCCTCGTTGGCGTGGCGAGAAGGCAACCGACATTTCATCAATAGAGGAAGCAAAAGTCGTAACAAGGTAGCT	BU	5.065	1	NA	NA	NA	NA	NA	NA	NA
CGCCCGTCGCACCTACCGATTGAATGACTCGGTGAAAAATTGGGACCGTTGATTCGTTTGCTTCATTGTGAGTGAATTGATGGGAACTTTTTTTAACCTCGCCATTTAGAGGAAGGTGAAGTCGTAACAAGGTTTCC	BE	5.066	92975	Eukaryota	Oomycota	NA	Saprolegniales	Saprolegniaceae	Leptolegnia	Leptolegnia
GTCACGTCATGAAAGCCGGTTTCGCCCGAAGTGCGTTTGCCAACCAGCAATGGAGGCGGCGCCCTAAGGTGAGGCTGGTGATTGGGACGAAGTCGTAACAAGGTAGCC	BU	5.067	74201	Bacteria	Verrucomicrobia	NA	NA	NA	NA	Verrucomicrobia
ATTATCAGGTAATATTGCTCATGCCGGGGGATCCGTTGATTTAGCTATTTTTTCATTACACTTGGCTGGTGTTTCT	CI	5.068	145637	Eukaryota	Mollusca	Gastropoda	Littorinimorpha	Tateidae	Potamopyrgus	Potamopyrgus antipodarum
GTCGCTACTACCGACTGGAACATATCTTGAGCATGTCGGATTGATACGTACCGGGCGGCAACGTTCGGTTCGTGGTCGAGAAGATATGCAAAAGACGTGTTTTGGAGGAAGTAAAAGTCGTAACAAGGTTTCC	BU	5.069	55815	Eukaryota	Annelida	Clitellata	Crassiclitellata	Aeolosomatidae	NA	Aeolosomatidae
ATTAGCAGGTATTGAGGCACATTCAGGTGGTTCCGTAGATTTAGCAATTTTTAGTTTACATTTAGCGGGTGCATCT	CI	5.071	2759	Eukaryota	NA	NA	NA	NA	NA	Eukaryota
GTCGCTACTACCGATTGAATGGTTTAGCAAGGTACTCAGATTGGTCTCGATCTTGCACGCAAGTGTGAGATCGACGGTCGAGAAGAAGGCCAAACTTGATCATTTAGAGGAAGTAAAAGTCGTAACAAGGTTTCC	BU	5.075	39238	Eukaryota	Platyhelminthes	Catenulida	NA	Stenostomidae	Stenostomum	Stenostomum
GTCGCACCTACCGATTGAATGATCCGGTGAAATCTCTGGACCGGGGTCTATGACTTCGGAAAATTGATTGAACCTTATTATTTAGAGGAAGGTGAAGTCGTAACAAGGTTTCC	BU	5.079	33634	Eukaryota	NA	NA	NA	NA	NA	Stramenopiles
GTTGAGGAGTTACTCGAAATGCTGCCAAGATATCAGTATCTTTGGTTTCATAGTCCGGAGTGTAATAAGTCAATTTATAATCTTTAACACCAGCTTTGAATCCAAC	MZ	5.081	3398	Eukaryota	Streptophyta	Magnoliopsida	NA	NA	NA	Magnoliopsida
CGCCCGTCGCACCTACCGATTGAATGATCCGGTGAGGACTGGAGATTAAGGCAATCTTTCTTCACTGGAAGTGAGCCATGAGAACTTGTCCAAATCTTATCATTTAGAGGAAGGTGAAGTCGTAACAAGGTTTCC	BE	5.082	35124	Eukaryota	Bacillariophyta	Coscinodiscophyceae	Melosirales	Melosiraceae	Melosira	Melosira
GTTGTGGAGTCATACGGAAAGCTGCTAAAATGTCAGTTTCTCTTACAACGTAATCTGGAGTGTAGTATGTTAAACGGTAGTCTTTAACACCAGCTTTGAATCCAGC	MZ	5.082	3052	Eukaryota	Chlorophyta	Chlorophyceae	Chlamydomonadales	Chlamydomonadaceae	Chlamydomonas	Chlamydomonas
ATTATCTGGAATAACTGCTCATTCAGGGGGTGCAGTGGATTTAGCAATTTTTAGTCTTCATCTTTCAGGTGCAGCT	CI	5.082	1	NA	NA	NA	NA	NA	NA	NA
CGCCCGTCGCTACTACCGATTGAATGGCTCAGTGAGGCCTTCGGACTGGCTTGGGGAGGTTGGCAACGACCACCCTAAGCCGGAAAGTTCGTCAAACTCGGTCATTTAGAGGAAGTAAAAGTCGTAACAAGGTTTCC	BE	5.083	92860	Eukaryota	Ascomycota	Dothideomycetes	Pleosporales	NA	NA	Pleosporales
CGCCCGTCGCTACTACCGATTGAATGGTTTAGTGAGATCTCCGGACTGACGAGTCGCAGTTGGTAACAACAGTGATTTGACGGGAAGCTGATCAAACTTGATCATTTAGAGGAAGTAAAAGTCGTAACAAGGTTTCC	BE	5.083	1	NA	NA	NA	NA	NA	NA	NA
ATTATCTGGAAATACTGCTCATTCTGGAGGTGCTGTAGATTTAGCAATTTTTAGTTTACATTTATCTGGAGCTGCT	CI	5.083	1	NA	NA	NA	NA	NA	NA	NA
ATTGAGTAGTGTTCAGGCACACTCAGGACCTTCAGTTGATTTGGCTATTTTCAGTCTTCACTTATCTGGAGCAGCA	CI	5.083	1	NA	NA	NA	NA	NA	NA	NA
TCTAGCTGGAAACTTAGCCCACGCCGGAGCATCTGTTGACCTGACAATTTTCTCACTTCACCTTGCAGGTATCTCA	CI	5.084	61127	Eukaryota	Chordata	Actinopteri	Anguilliformes	Anguillidae	Anguilla	Anguilla dieffenbachii
ATCCCGTTTTCGGAAAGGAAATAAACATTAAGAAAGCGAGAATAAAAAAGG	TP	5.084	3818	Eukaryota	Streptophyta	Magnoliopsida	Fabales	Fabaceae	Arachis	Arachis hypogaea
TTTATTATACATATTTAATAAATAGTTTTAATTCG	WV	5.085	1502718	Eukaryota	Annelida	Clitellata	Enchytraeida	Enchytraeidae	Chamaedrilus	Chamaedrilus aff. glandulosus B SM-2014
CGCCCGTCGCTACTACCGATTGAACGTTTTAGTGAGGTATTTGGATTGGGCCTCTGGAGGTTCGCGCCTCTAGTGTTGCCCGAGAAGACTCCCAAACTTGAGCGTTTAGAGGAAGTAAAAGTCGTAACAAGGTTTCC	BE	5.085	298464	Eukaryota	Arthropoda	Hexanauplia	Harpacticoida	Canthocamptidae	NA	Canthocamptidae
GTCGCTCCTACCGATTGAGTGATCCAATGAACTTTCTGGACAATTGGCATCCGCTATGTTGGAAGTTAAGCAAATTTTATCACTTAGAGGAAGGAGAAGTCGTAACAAGGTTACC	BU	5.087	238898	Eukaryota	Ciliophora	Phyllopharyngea	Dysteriida	NA	NA	Dysteriida
GTCGTTGTTTCCGATGGATGGCGAAATACAGGTTGTTGGACTGGCCTTGTGCCGGGAAGATAACCGATATTTAATCATTAGAGGAAGCAAAAGTCGTAACAAGGTAGCT	BU	5.09	140243	Eukaryota	Euglenozoa	Kinetoplastea	Parabodonida	NA	Parabodo	Parabodo
TTTAGCTAGTATAGAAAGTCATTCAGGTGGTTCTGTAGATTTAGCAATTTTTAGTTTACATTTAGCTGGTGCTTCG	CI	5.09	1	NA	NA	NA	NA	NA	NA	NA
TTTATCAGGAATTGATAGTCATTCAGGCCTGCTGTAGACTTAGCTATTTTTAGTTTACATTTGGCAGGTATTTC	CI	5.092	6933	Eukaryota	Arthropoda	Arachnida	NA	NA	NA	Acari
ATCCGTATTTTGAGAAAACCAGGGGGTTCTCGAACTAGAATACAAAGGAAAAG	TP	5.092	15303	Eukaryota	Streptophyta	Magnoliopsida	Poales	Poaceae	Alopecurus	Alopecurus
TTTATTTTTAACACATAAAATACTAATGTGGAAAAATTCA	WV	5.092	74736	Eukaryota	Annelida	Clitellata	Haplotaxida	Naididae	Nais	Nais elinguis
GTCCACACCGTAAACGATGATCACTCGCTGTTGGCGATACACAGTCAGCGGCTTAGCGAAAGCGTTAAGTGATCCACCTGGGGAGTACGATCGCAAGATTG	UM	5.097	976	Bacteria	Bacteroidetes	NA	NA	NA	NA	Bacteroidetes
GCTTTCAAGTATAACCGCTCACTCGGGAGGGTCAGTTGATTTAGCTATTTTTAGTCTTCATTTATCTGGTGCTTCT	CI	5.098	1	NA	NA	NA	NA	NA	NA	NA
GTCGCTCCTACCGATTGAATGGTCCGGCGAAATCTTCAGATTGCTGGCCAGGTTAAGCAATTAGCCTAGCTGTGAGAAGTTGATTAAACCTTATCATTTAGAGGAAGGAGAAGTCGTAACAAGGTTTCC	BU	5.099	3030	Eukaryota	NA	Cryptophyceae	Cryptomonadales	Cryptomonadaceae	Cryptomonas	Cryptomonas
CTAGCCCTAAATCTCGATGCTTGCCGTACCAAAGCATCCGCCCGAGAACTACGAGCACAAACGCTTAAAACTCTAAGGACTTGGCGGTGCCCCAAACCCAT	RV	5.099	8911	Eukaryota	Chordata	Aves	Charadriiformes	Laridae	Larus	Larus
TTGAATATTTAAAATTATTAAAAGTTAAAACTTTAACAAATTTAAGTACTTTG	WV	5.099	1	NA	NA	NA	NA	NA	NA	NA
TCTATCTTCTGGTATTGCACATGCAGGAGGATCTGTTGATTTAGCTATTTTTTCTTTACATTTAGCAGGGATTTCT	CI	5.1	7149	Eukaryota	Arthropoda	Insecta	Diptera	Chironomidae	NA	Chironomidae
GTCCACGCCGTAAACGATGTTCACTCGCTGTTTGCGATACACAGCAAGCGGCCAAGCGAAAGCATTAAGTGAACCACCTGGGGAGTACGATCGCAAGGTTG	UM	5.101	1471398	Bacteria	Bacteroidetes	Bacteroidia	Marinilabiliales	Prolixibacteraceae	NA	Prolixibacteraceae
GTCCACGCCCTAAACGATGAATACTCGATGTTAGCGATAAACAGTTAGCGTCAAAGCGAAAGCGTTAAGTATTCCACCTGGGGAGTACGTCCGCAAGGGTG	UM	5.102	84566	Bacteria	Bacteroidetes	Sphingobacteriia	Sphingobacteriales	Sphingobacteriaceae	NA	Sphingobacteriaceae
ATTATCATCAATCGGGTTTCACCCAGGAGCGGCGGTTGATTTTGCAATATTTAGTCTCCATGCCGCCGGAATTTCG	CI	5.102	1	NA	NA	NA	NA	NA	NA	NA
GTCGCTTTTACCGATTGAGTGTTCAGGTGAGTCTTCTTGATAGTTGCAAAGCTAAAAATTAAACAAACCTTAGCACTTAGAGGAAAAAGAAGTCGTAACAAGGTTTCC	BU	5.104	60849	Eukaryota	Ciliophora	Oligohymenophorea	Sessilida	Vorticellidae	Vorticella	Vorticella
GTCGTTACTACCGATTGAATGTCTTAGTGAGGTCTCGGGATTGGCAGCCAGTCTGGCAACAGTATTGACTGCCGAAAACTTGCCCAAACTTGGTCATTTAGAGGAAGTACAAGTCGTAACAAGGTATCC	BU	5.104	4751	Eukaryota	NA	NA	NA	NA	NA	Fungi
CGCCCGTCGCACCTACCGATTGAATGATTCGGTGAAACTTTCAGACTGACATTAAAACACCCTCGGGTGATTTGATATTGGGAAGTTATTTAAACCTAATCATTTAGAGGAAGGTGAAGTCGTAACAAGGTTTCC	BE	5.105	2825	Eukaryota	NA	Chrysophyceae	NA	NA	NA	Chrysophyceae
TTAATTTACTCATATTCACCAAAAATATGTAACAATTTA	WV	5.106	1	NA	NA	NA	NA	NA	NA	NA
CGCCCGTCGCTACTACCGATTGGATGTTTTGGTGAGTTTTGTGGAGCCTGTTTGGGTTTCATCGCCCGGCGGGTCAAGTGACGCGAATCTGATCATCTAGAGGAAGTAAAAGTCGTAACAAGGTTTCC	BE	5.107	1	NA	NA	NA	NA	NA	NA	NA
TTAGCCCTAAACTCTAGTAGTTACATTAACAAAACCATTCGTCAGAATACTACGAGCAACAGCTTAAAACTCAAAGGACCTGGCAGTTCTTTATATCCCT	RV	5.107	7711	Eukaryota	Chordata	NA	NA	NA	NA	Chordata
CGCCCGTCGCTACTACCGATTGAATGGCTTAGTGAGGCCTTTGGATTGGTTATGATATCAGCAATGATTTTGTAACCGAAAAGTTGGTCAAACTTGGTCATTTAGAGGAAGTAAAAGTCGTAACAAGGTATCT	BE	5.108	4751	Eukaryota	NA	NA	NA	NA	NA	Fungi
CGCCCGTCGCTCCTACCGATGGAACGGCTAGGTGAAGTTAGCGGATGTGCGTGAACCTCGTGTTCATGCGTAGAAACTGACTAAACCTACTCGTTTGTAGGAAGGAGAAGTCGTAACAAGGTAACC	BE	5.108	1	NA	NA	NA	NA	NA	NA	NA
TTTATCAAGAACAATTGCTCATAGAGGAGCTTCTGTTGATTTAGCAATTTTTTCCCTACATTTAGCGGGTATTTCA	CI	5.108	7147	Eukaryota	Arthropoda	Insecta	Diptera	NA	NA	Diptera
TTTAAGTGGTATTTTAGCACATTCTAGTGGTGCTGTAGATTTTGCCATTTTTAGTTTACATTTATCTGGTTTATCA	CI	5.11	1	NA	NA	NA	NA	NA	NA	NA
ATTATCATCTATTGAGTTTCATTCAGGGGGTTCTGTGGATTTAGCAATATTTAGTTTACATTTAGCAGGTATTTCA	CI	5.11	1	NA	NA	NA	NA	NA	NA	NA
GTCCACGCCCTAAACGATGTTAACTCGATATTTATTCTTCGGAGTGAGTGTCCAAGCGAAAGCGTTAAGTTAACCACCTGGGGAGTACGTTCGCAAGAATG	UM	5.111	2349	Bacteria	Bacteroidetes	Saprospiria	Saprospirales	Haliscomenobacteraceae	Haliscomenobacter	Haliscomenobacter
GTCGCACCTACCGATTGAATGACTCGGTGAAAAATTGGGACCGTTGATTCGTTTGCTTCATTGTGAGTGAATTGATGGGAACTTTTTTTAACCTCGCCATTTAGAGGAAGGTGAAGTCGTAACAAGGTTTCC	BU	5.112	92975	Eukaryota	Oomycota	NA	Saprolegniales	Saprolegniaceae	Leptolegnia	Leptolegnia
TTTATCTAATTCTGTTTATCATTTTGGAGGTTCTGTAGATCTTGCTATTTTTAGGTTACATGTAGCAGGGGTTTCT	CI	5.112	44578	Eukaryota	Rotifera	Eurotatoria	NA	NA	NA	Bdelloidea
GTTGGCTGGTGTTTTAGGACATGCAGGAACTGCTGTTGATTTTGCAATTTTTAGTTTGCATATTGCAGGTGCATCT	CI	5.113	1	NA	NA	NA	NA	NA	NA	NA
CGCCCGTCGCTACTACCGATTGAATGAATTAGTGAGCTCCAGAGATCGAGCTGCTCCGGGCAACCGGAGTAGTTTGAGAACTGGATCAAACTTGCTCATTTAGAGGAAGTAAAAGTCGTAACAAGGTTTCC	BE	5.114	2759	Eukaryota	NA	NA	NA	NA	NA	Eukaryota
TTATCGAGTGCACAAGCACATTCAGGACCTTCTGTAGATTTAGCTATTTTTAGTTTACATTTAGCAGGAATTTCA	CI	5.114	1	NA	NA	NA	NA	NA	NA	NA
CGCCCGTCGCACCTACCGATTGAATGATTCGGTGAAACTCTCGGACCTGAGCTCTGACGCCCTCGGGTGACGGAGTCTGGGGAAGTTATTTAAACCTAATCATTTAGAGGAAGGTGAAGTCGTAACAAGGTTTCC	BE	5.114	2825	Eukaryota	NA	Chrysophyceae	NA	NA	NA	Chrysophyceae
GTCGCTACTACCGATTGAATGGTTTAGTGAGACCTTCTGATTGGCGCCATCGCGGCCGGCAACGGCTGTGTCGGCTGCCGAGAAGTTGTTCAAACTTGATCATTTAGAGGAAGTAAAAGTCGTAACAAGGTTTCC	BU	5.116	128123	Eukaryota	Cnidaria	Hydrozoa	Limnomedusae	Olindiidae	Craspedacusta	Craspedacusta
CGCCCGTCGCTGCCCGGGACTGAGCCGTTTCGAGAAAAGCGGGGACTGCTGCTGTCGGGACTTTCGGGTCTTGGCTTCGGTGGAAACCGCTTTAATCGCAGTGGCTTGAACCGGGCAAAAGTCGTAACAAGGTTTCC	BE	5.117	119089	Eukaryota	Nematoda	Chromadorea	NA	NA	NA	Chromadorea
GTCGCACCTACCGATTGAATGGTCCGGTGAAGCCTCGGGATTGTGACTTGTCTCCTTTACTGGGGGCTTGTTGCAAGAACTTGTCTAAACCTTATCATTTAGAGGAAGGTGAAGTCGTAACAAGGTTTCC	BU	5.118	33854	Eukaryota	Bacillariophyta	Fragilariophyceae	NA	NA	NA	Fragilariophycidae
CGCCCGTCGCTACTACCGATTGAATGGCTTAGTGAGACCTCCGGATTGGTGACTTTTGGGCCGCAAGGCTTTGAGGTTGCTGAAAAGTTGGTCAAACTTGGTCATTTAGAGGAAGTAAAAGTCGTAACAAGGTAACC	BE	5.12	1352827	Eukaryota	Chytridiomycota	Chytridiomycetes	Chytridiales	Chytriomycetaceae	NA	Chytriomycetaceae
CGCCCGTCGCTTCTACCGATTGAATAATCCGGTGAATTAAGTGGAAAGGGGCCCCTCTTTTGGGCGACCCTCGAAGCTTTGTGAACCTAATTATTTAGAGGAAGGAAAAGTCGTAACAAGGTTTCC	BE	5.123	1	NA	NA	NA	NA	NA	NA	NA
GTCGCTCCTACCGATTCGAGTGATCCGGTGAACATTCTGGACTAGTCTGTCCTCGAGACAGAATGGGAAGTTAAGTAAACCTTATCACTTAGAGGAAGGAGAAGTCGTAACAAGGTTTCC	BU	5.123	693930	Eukaryota	Ciliophora	Oligohymenophorea	Philasterida	Cinetochilidae	Cinetochilum	Cinetochilum
ATTATCTTCAATCCAATTTCATTCAGGGCCTTCAGTAGATCTAGCTATTTTTAGTTTACATATAGCTGGGGCAGCC	CI	5.124	1	NA	NA	NA	NA	NA	NA	NA
GTTGAGGAGTCATACGGAAAGCTGCTAAAATATCAGTATCCTTTACTTGATAATCAGGTGTATAATAAGTTAAACGGTAATCTTTTACACCGGCTTTAAAACCAGT	MZ	5.124	33103	Eukaryota	Chlorophyta	Ulvophyceae	NA	NA	NA	Ulvophyceae
GTCGCTTTTACCGATTGAGTGTTCAGGTGAGTCTTCTTGATAGTGTCAAAACTAAAAATTAAACAAATCTTAGCACTTAGAGGAAAAAGAAGTCGTAACAAGGTTTCC	BU	5.124	85904	Eukaryota	Ciliophora	Oligohymenophorea	Sessilida	Vorticellidae	NA	Vorticellidae
GTCGTTGTTTCCGATGATGGTGCAATACAGGTGATCGGACAGGCGGAATTTTTTCTGCCTGAAAGTTCACCGATATTTCTTCAATAGAGGAAGCAAAAGTCGTAACAAGGTAGCT	BU	5.124	5654	Eukaryota	Euglenozoa	Kinetoplastea	Trypanosomatida	Trypanosomatidae	NA	Trypanosomatidae
TCTATCAAGTGTTATTGCTCATACAGGGGCATCTGTTGATTTAGCTATTTTTTCACTTCATTTAGCTGGAGTTAGT	CI	5.127	239222	Eukaryota	Arthropoda	Insecta	Psocoptera	Ectopsocidae	Ectopsocus	Ectopsocus
CGCCCGTCGCTCCTACCGATTTCGAGTGATCCGGTGAACCTTCTGGACTGCGTGAGTCTTCAAGGCTTGTGCGGGAAGTTAAGTAAACCTTATCACTTAGAGGAAGGAGAAGTCGTAACAAGGTTTCC	BE	5.13	40327	Eukaryota	Ciliophora	Nassophorea	Nassulida	Nassulidae	Obertrumia	Obertrumia
GTCGTTGTTTCCGATGATGGTGCAATACAGGTGATCGGACTGGAGGCCATCGGTCTCCGGGAAGTTCACCGATATTTCTTCAATAGAGGAAGCAAAAGTCGTAACAAGGTAGCT	BU	5.13	2704647	Eukaryota	Euglenozoa	Kinetoplastea	NA	NA	NA	Metakinetoplastina
TCTCAGTAGCATTGAAGGACACCCAGGGGCATCGGTTGATTTAGCCATCTTCAGTTTACACATTGCTGGAGCATCT	CI	5.131	1	NA	NA	NA	NA	NA	NA	NA
ACTTTCTTCTAATCTCTCTCACGCAGGCAGATCCGTAGACTTAACAATTTTTTCTTTACATATAGCAGGAATTTCA	CI	5.131	177870	Eukaryota	Arthropoda	Insecta	Trichoptera	Hydropsychidae	Aoteapsyche	Aoteapsyche colonica
GTCACACCACGAAAGTTTGTTGTACCTGAAGTCGTTGGCGCCAACCGCAAGGAGGCAGACGCCCACGGTATGACCGATGATTGGGGTGAAGTCGTAACAAGGTAGCC	BU	5.132	1234	Bacteria	Nitrospirae	Nitrospira	Nitrospirales	Nitrospiraceae	Nitrospira	Nitrospira
ACTTTCTAGAAATATAGCACACACAGGTTCTTCCGTAGATCTGGCAATTTTTTCTCTTCATTTAGCAGGAGTCTCA	CI	5.135	1	NA	NA	NA	NA	NA	NA	NA
TTTGTCTAGCGGTAAATTCCATTCTGGTGCTTCTGTAGACTTCGCGATTTTCAGCTTACACTTATCTGGTGCGGCT	CI	5.135	1	NA	NA	NA	NA	NA	NA	NA
CGCCCGTCGCTCCTACCAATTTGAGTGGCTCGGTGAGCCTTTTTCCTCGACTGTGCGTTAAAACACGACGTGTGGAAAATTGCAAACCTGGTCACTTAGAGGAAGGAGAAGTCGTAACAAGGTTTCC	BE	5.138	33831	Eukaryota	Ciliophora	Spirotrichea	Euplotida	NA	NA	Euplotida
TTTGTCCAGCACTTTAGGTCATCCCGGACCATCTGTGGATTTTGCTATTTTTAGTTTGCACATTGCAGGTATTTCG	CI	5.138	1	NA	NA	NA	NA	NA	NA	NA
ATCCTGTTTTCAGAAAACAAGGGTTCAGAAAGCGAAGAACCAAAAAAAAAAAG	TP	5.138	3433	Eukaryota	Streptophyta	Magnoliopsida	Laurales	Lauraceae	NA	Lauraceae
GTCGCTCCTACCAATGGAATAGAAAGATGAAAGAGAAGGACTGATCTCTTGATTGGGAAATTAATTAAATCTTTTTGTTTGTAGGAAGGAGAAGTCGTAACAAGGTTTTC	BU	5.14	1	NA	NA	NA	NA	NA	NA	NA
GTCGCTCCTACCGATTCGAGTGATCCGGTGAACATTCTGGACTGGTCTGACCTTGAGAAGGACCGGGAAGTTAAGTAAACCTTATCACTTAGAGGAAGGAGAAGTCGTAACAAGGTTTCC	BU	5.141	6020	Eukaryota	Ciliophora	Oligohymenophorea	NA	NA	NA	Oligohymenophorea
GTCCACGCCCTAAACGATGGATACTCGACATTTGCGATACACTGTAAGTGTCTGAGCGAAAGCATTAAGTATCCCACCTGGGAAGTACGTCCGCAAGGATG	UM	5.143	563835	Bacteria	Bacteroidetes	Chitinophagia	Chitinophagales	Chitinophagaceae	NA	Chitinophagaceae
ATTCTGTATTCTTTTCAGAATAAG	TP	5.149	1	NA	NA	NA	NA	NA	NA	NA
CGCCCGTCGCTCCTACCGATTTCGAGTGGTCCGGTGAACCTTTTGGACCGCGCTGAGCTTCGTGCTTGGTGTGGGAAATCAAGTAAACCATATCACTTAGAGGAAGGAGAAGTCGTAACAAGGTTTCC	BE	5.15	578128	Eukaryota	Ciliophora	Spirotrichea	Urostylida	Holostichidae	NA	Holostichidae
GTCGTTGTTTCCGATGATGGCAGAATACAGGTGATCGGACGGGCTGCTGTTTCAGCGGCCCGAAAGTTCACCGATATTTTTTCAATAGAGGAAGCAAAAGTCGTAACAAGGTAGCT	BU	5.15	5653	Eukaryota	Euglenozoa	Kinetoplastea	NA	NA	NA	Kinetoplastea
CGCCCGTCACTTCTACCGATTCGAGTGGTTCGACGAATGATTAGGATCGGCGATTTATTGCCGAAAATTTTTGTAAGTCATATCACTTAGAGGAAGGAAAAGGCGTAACAAGGTTTCC	BE	5.152	168255	Eukaryota	Ciliophora	Oligohymenophorea	Sessilida	Zoothamniidae	NA	Zoothamniidae
GTCCACGCTGTAAACTATGATTACTCGATGTGTGCGATATACAGTTGCGCGTCTAAGCGAAAGCGTTAAGTAATCCACCTGGGAAGTACGACCGCAAGGTTG	UM	5.152	976	Bacteria	Bacteroidetes	NA	NA	NA	NA	Bacteroidetes
CGCCCGTCGTTGCTACCGATGCTAGTGGGACACAGGTCAACAGATGTAGATAGGTTTCGATCTGTCCGCAAAAGTTGACCCATGTTTCACTAGTAGAGGAAGCAAAAGTCGTAACAAGGTAGCT	BE	5.153	2704646	Eukaryota	Euglenozoa	Kinetoplastea	NA	NA	NA	Prokinetoplastina
GTTAGCTTCAATAGAAGCTCATTCTGGTGGAGCAGTAGATTTAGCTATTTTTAGTTTGCATATAGCTGGTGCGTCG	CI	5.159	1	NA	NA	NA	NA	NA	NA	NA
GTTAAGTAGTTTTCAAAGTCACTCTTCTGCTGCTGTAGACTTAGCTATTTTTAGTTTACATTTAGCTGGTATTTCT	CI	5.16	2763	Eukaryota	Rhodophyta	NA	NA	NA	NA	Rhodophyta
CGCCCGTCGCTACTACCGATTGAATGGCTTAGTGAGACCTTTGAATTGATACTTGCATCCGGCAACGGAAGCAGGTAATGAGAAGTTGGTCAAACTTGGTCATTTAGAGGAAGTAAAAGTCGTAACAAGGTTTCC	BE	5.163	4751	Eukaryota	NA	NA	NA	NA	NA	Fungi
GTTGAGGAGTTACTCGAAATGCAGCTAAAATATCAGTATCCTTGGTTTCGTAGTCAGGAGTATAATAAGTCAATTTATAATCTTTAACCCCAGCTTTGAATCCAAC	MZ	5.163	4210	Eukaryota	Streptophyta	Magnoliopsida	Asterales	Asteraceae	NA	Asteraceae
GTCGCACCTACCGATTGAATGGTCCGGTGAAGCCTCGGGATTGTGGCCAGTTCACTTTATTGGGAGTTGGCTGTGAGAACTTGTCTAAACCTTATCATTTAGAGGAAGGTGAAGTCGTAACAAGGTTTCC	BU	5.166	50949	Eukaryota	Bacillariophyta	Bacillariophyceae	Naviculales	Naviculaceae	Navicula	Navicula
TTTAATTTTTTAAATTTTTATACTAAAAATATTATTAATTAAAAGATTTTT	WV	5.166	1	NA	NA	NA	NA	NA	NA	NA
CGCCCGTCGCTCCTACCGATTTCGAGTGGTCCGGTGAGCCTTTTGGACCAGGGGGAAACTTCTGTAAATTAAGCAAACCTTATCACTTAGAGGAAGGAGAAGTCGTAACAAGGTTTCC	BE	5.167	5878	Eukaryota	Ciliophora	NA	NA	NA	NA	Ciliophora
GCTATCCTCTATTGAATTTCATTCTGGTGGATCAGTAGATTTAGCAATTTTTAGTTTACATTTAGCTGGTATATCT	CI	5.167	1	NA	NA	NA	NA	NA	NA	NA
ACTATCAAGAAACCTGGCCCATGCAGGACCATCTGTAGACATGGCTATTTTCTCACTACATTTAGCCGGGGCATCA	CI	5.168	74730	Eukaryota	Annelida	Clitellata	Haplotaxida	Naididae	Nais	Nais
GTCGCTCCTACCGATTGGGTGTGCTGGTGAAGTGTTCGGACTGGCTACGGCTGCGGGTAACCTTGGCCGAAGCTGGGAAGAACATTAAACCCTCCCACCTAGAGGAAGGAGAAGTCGTAACAAGGTTTCC	BU	5.168	3042	Eukaryota	Chlorophyta	Chlorophyceae	Chlamydomonadales	NA	NA	Chlamydomonadales
GTCCACGCCCTAAACGATGTCAACTGGTTGTTGGGTCTTCACTGACTCAGTAACGAAGCTAACGCGTGAAGTTGACCGCCTGGGGAGTACGGCCGCAAGGTTG	UM	5.169	80864	Bacteria	Proteobacteria	Betaproteobacteria	Burkholderiales	Comamonadaceae	NA	Comamonadaceae
ATCTGGTTTCTAGGAACAAAAGTTTTCCTCCTAGAAAGG	TP	5.169	3362	Eukaryota	Streptophyta	Pinopsida	NA	Podocarpaceae	NA	Podocarpaceae
CGCCCGTCGTTGCTACCGATTGGGTGATTGATAGAGTTTGTTGGATCGCTCTTCTGGTGCGTGAAGCCAAGCAATATTACTCATCTAGAGGAAGCAAAAGTCGTAACAAGGTAACT	BE	5.169	1	NA	NA	NA	NA	NA	NA	NA
TTTAGACACCAGGGCAGCCCGTGTCAAGAACCCTTAATGAAGAGGCTAAACCAAACGGCCCCTGCTCCCCTGTCTTTG	WV	5.169	300741	Eukaryota	Chordata	Actinopteri	Gobiiformes	Eleotridae	Gobiomorphus	Gobiomorphus breviceps
TTTATTTTTAATACATAAACTAAATGTAGAAAAATTCA	WV	5.171	74730	Eukaryota	Annelida	Clitellata	Haplotaxida	Naididae	Nais	Nais
GTCGCTTGTAGTAACGAATGGTCTGGTGAACCTTCTGGACTGCGGTAGCAATACTGCGGAAAAATAAGTAAACCCTACCATTTGGAACAACAAGAAGTCGTAACAAGGTATCT	BU	5.171	5890	Eukaryota	Ciliophora	Oligohymenophorea	Hymenostomatida	Tetrahymenidae	Tetrahymena	Tetrahymena
CGCCCGTCGCTCCTACCGATTGAACGTGCTGGTGAAGCGTTAGGACTGGAACTTCGAACAGGTCTCCTGCTCGCCGTTTCGGGAATTTCGTTGAACCCTCCCGTTTAGAGGAAGGAGAAGTCGTAACAAGGTTTCC	BE	5.171	3041	Eukaryota	Chlorophyta	NA	NA	NA	NA	Chlorophyta
GTCACTCCTACCGATTCGAGTGGTTCGACGAATTCTCCAGATATTGTTCTTCGGAATGATAGAAGTTGTGTAAGTCATATCACTTAGAGGAAGGGTAAGGCGTAACAAGGTTTCC	BU	5.172	1	NA	NA	NA	NA	NA	NA	NA
GTCGCACCTACCGATTGAATGGTCCGGTGAAGCCTCGGGATTGTGACCAGTTTGCTTTATTGTGAGTTGGTTGCGAGAACTTGTCTAAACCTTATCATTTAGAGGAAGGTGAAGTCGTAACAAGGTTTCC	BU	5.173	2836	Eukaryota	Bacillariophyta	NA	NA	NA	NA	Bacillariophyta
ATTAGCTAGTATTGAAAGTCATTCAGGTGGTTCTGTTGATTTAGCTATTTTTAGTTTACATTTAGCAGGTGCTTCT	CI	5.175	2763	Eukaryota	Rhodophyta	NA	NA	NA	NA	Rhodophyta
CTTATCGAGTGCACAAGCACATTCAGGACCTTCTGTAGATTTAGCTATTTTTAGTTTACATTTAGCAGGAATTTCA	CI	5.176	4762	Eukaryota	Oomycota	NA	NA	NA	NA	Oomycota
CGCCCGTCGCTCCTACTGATTGAATGCTCTGGTGAAACGTCGGGAGAGTGCTCTTAAGTCAGCAATGGCTGAGGAGTGCTCGAACTTCCTTTAATTATAGTATTTAGAAGAAGGAGAAGTCGTAACAAGGTTTCC	BE	5.176	37358	Eukaryota	Endomyxa	Phytomyxea	Plasmodiophorida	Plasmodiophoridae	NA	Plasmodiophoridae
GTCGCTACTACCGATTGGATGGTTTAGTGAGATCCTCGGATTGGGCCCGGCGTGGCGGGCAACCGTTGTGCCGGAGCTCCGAAAAGACGATCAAACTTGATCATCTAGAGGAAGTAAAAGTCGTAACAAGGTTTCC	BU	5.176	2109251	Eukaryota	Annelida	Clitellata	Haplotaxida	Naididae	NA	Naididae
GTCGCTCCTACCGATTGAGTGATCCGGTGAACTTTCTGGACTCTGGCGCAAGCCGAGGGGAAGTTAAGTAAACCATATCACTTAGAGGAAGGAGAAGTCGTAACAAGGTTTCC	BU	5.176	1170554	Eukaryota	Ciliophora	Phyllopharyngea	Chlamydodontida	Chilodonellidae	NA	Chilodonellidae
GTCGCTACTACCGATTGGATGGTTTAGTGAGGTCCTCGGATCGGCCCCGCCGGGGTCGGTCACGGCCCTGGCGGAGCGCCGAGAAGACGATCAAACTTGACTATCTAGAGGAAGTAAAAGTCGTAACAAGGTTTCC	BU	5.179	186623	Eukaryota	Chordata	Actinopteri	NA	NA	NA	Actinopteri
ATCCTGTTTTCTCAAAACAAAGGTTCAGAAAACGAAAAAAAAG	TP	5.179	4143	Eukaryota	Streptophyta	Magnoliopsida	Lamiales	NA	NA	Lamiales
CGCCCGTCGCTACTACCGATGAATGGCTTAGTGAGACCCCCGAATTGTGTCTATCGTCAGCAATGACTTTGGATGTGAGAAGTTGGTCAAACTTGGTCATTTAGAGGAAGTAAAAGTCGTAACAAGGTTTCC	BE	5.182	276836	Eukaryota	Cryptomycota	NA	NA	NA	Rozella	Rozella
GTTAAGTAGCGTTCAAGCTCACTCAGGTCCTTCTGTAGATTTAGCAATATTTAGTTTACATTTATCTGGTGCTGCT	CI	5.182	2696291	Eukaryota	NA	NA	NA	NA	NA	Ochrophyta
GTCCACACTGTAAACGATGATAACTAACTGTTGGCATTCGTGTCAGTGGTACAGAGAAATCGTTAAGTTATCCACCTGGGGAGTACGCCGGCAACGGTG	UM	5.182	217140	Bacteria	Bacteroidetes	Cytophagia	Cytophagales	Cytophagaceae	Arcicella	Arcicella
CGCCCGTCGCTGCAACCGATTGGGTGCCTCGGTGAATTGTCGGGAGAACTTGGCCTGCTTTTGGGTGGACCGGGTCCGAACTTCAATAAATTTGGGTACCTAGAGATTGCAAAAGTCGTAACAAGGTTTCC	BE	5.183	1	NA	NA	NA	NA	NA	NA	NA
CGCCCGTCGCTCCTACCGATTGAATGGTCCGGTGAAGTGTTCGGATCGCGGCGACGTGGGCGGTTCGCTGCCCGCGACGTCGCGAGAAGTCCACTGAACCTTATCATTTAGAGGAAGGAGAAGTCGTAACAAGGTTTCC	BE	5.185	2759	Eukaryota	NA	NA	NA	NA	NA	Eukaryota
ATTATATGGATTTTATATAAAATCTCTTAA	TP	5.186	1	NA	NA	NA	NA	NA	NA	NA
CGCCCGTCGCACCTACCGATTGGACGATCCGGCAAGATGTTTGGAGTTGTGTCTGTTGGGCTTTCGGGCTTGACTGATGCGACAAAGCTCCTCAAACCTTATCGTCTAGAGGAAGGTGAAGTCGTAACAAGGTTTCC	BE	5.189	2699529	Eukaryota	NA	Bigyra	Amphifilida	NA	NA	Amphifilida
CGCCCGTCGCTACTACCGATTGAATGGTTTAGCGAGATTCTCGGATCGGGCCCTGGTCGTGCGCAAGCATGGCCGAGGACTGAGAAGAAACTCAAGCTTGATCATTTAGAGGAAGTAAAAGTCGTAACAAGGTTTTC	BE	5.19	41372	Eukaryota	Gastrotricha	NA	Chaetonotida	Chaetonotidae	NA	Chaetonotidae
CGCCCGTCGCTCCTACCGATTTCGAGTGATCCGGTGAACCTTTTGGACTGCGTGGGGTCTCGTGCCCTGTGTGGAAAATCAAGTAAACCATATCACTTAGAGGAAGGAGAAGTCGTAACAAGGTTTCC	BE	5.19	194286	Eukaryota	Ciliophora	Spirotrichea	NA	NA	NA	Stichotrichia
TTTATCAGGTATTTTTTCACATTCAGGTAGTGCTGTTGATTTTGGTATATTTAGTTTACATTTAGCTGGTATTTCA	CI	5.19	313555	Eukaryota	Discosea	NA	Himatismenida	NA	NA	Himatismenida
CGCCCGTCGTTGTTTCCGATGATGGTGCAATACAGGTGATCGGACTGGAGGCCATCGGTCTCCGGGAAGTTCACCGATATTTCTTCAATAGAGGAAGCAAAAGTCGTAACAAGGTAGCT	BE	5.191	2704647	Eukaryota	Euglenozoa	Kinetoplastea	NA	NA	NA	Metakinetoplastina
TAAATTGATGTCGTCGTAGTCTCGGAGCTCCTGGACCAGCTCCTTGAACTGTTTGCTTTCGATTTGGGCCTGGCTGAGCGCCTCTTGGGTGCGGGCGGACTGCTGGCTGGACGATGATTTTTTGGAGATAAGGTGGTTTTGTTTGGGTTT	WV	5.194	1	NA	NA	NA	NA	NA	NA	NA
GTCGCTACTACCGATTGAATGGTTTAGTGAGGTCTCGGGACTGCTGCTTGGGAGCCGTCAAACGCACCTTTGCTGGTGGGAACTTGCTCAAACTTGATCATTTAGAGGAAGTAAAAGTCGTAACAAGGTTTCC	BU	5.196	1	NA	NA	NA	NA	NA	NA	NA
GGGTCTGGGTAAGTGATCTGCTTGGTTTCGAGCAATCGCTTCTCGCGGCGGCGGGTCTCACGCCAAGCGGCAACCCGGACAAA	WV	5.198	1	NA	NA	NA	NA	NA	NA	NA
GTTGAGGAGTTACTCGAAATGCTGCCAAGATATCATGAGCATGGGGTTCATACTCAGGAGTATAATAAGTCAATTTGTATTCTTTAACACCGGCTTTGAATCCAAC	MZ	5.2	76038	Eukaryota	Streptophyta	Magnoliopsida	Caryophyllales	Polygonaceae	Muehlenbeckia	Muehlenbeckia
GTCCACGCCCTAAACGATGTTTACTCGTTATTTGCCTTTCGGGGTGAGTAACTAAGGGAAACCGATAAGTAAACCACCTGGGGAGTACGTTCGCAAGAATG	UM	5.2	1937960	Bacteria	Bacteroidetes	Saprospiria	Saprospirales	Lewinellaceae	NA	Lewinellaceae
ATCCTATTTTTCGAAAACAAACAAAAAAACAAACAAAGGTTCATAAAGACAGAATAAGAATACAAAAG	TP	5.202	3689	Eukaryota	Streptophyta	Magnoliopsida	Malpighiales	Salicaceae	Populus	Populus
CGCCCGTCGCTAGTACCGATTGAATGGCTTAGTGAGACCTCCGGATTGGCAGTTTATTGGTGGTAACACCTCTTTACAGCCGAGAAGCTGGTCAAACTTGGTCATTTAGAGGAACTAAAAGTCGTAACAAGGTAACC	BE	5.202	4751	Eukaryota	NA	NA	NA	NA	NA	Fungi
CGCCCGTCGCTGCTACCGATTGAATGATCCGGTGAATATTCGGGACTGCTGATTCCTAGAGAATCGAGCGGGAACTTAAGTGAACCTTATCATTTAGAGGAAGCAAAAGTCGTAACAAGGTTTCC	BE	5.203	5878	Eukaryota	Ciliophora	NA	NA	NA	NA	Ciliophora
TTAACTATATTCTCGACCCACAACTTACCCTATGAAGATAGGAGTGCATCGAGAGTGGTAGTTTG	WV	5.203	128124	Eukaryota	Cnidaria	Hydrozoa	Limnomedusae	Olindiidae	Craspedacusta	Craspedacusta sowerbii
GTCCATGCCCTAAACGTTGATTACTCGTTGTTGGCGATACACTGTCAGCGACTAAGCGAAAGCGTTAAGTAATCCACCTGGGGAGTACGATCGCAAGGTTG	UM	5.205	976	Bacteria	Bacteroidetes	NA	NA	NA	NA	Bacteroidetes
CGCCCGTCGCACCTACCGATTGAATGACTCGGTGAGAAATCGGGACCGTGAATCTGTTTGCTTCATTGCGAGTGGATTTATGGGAACTTTTTCTAACCTCGCCATTTAGAGGAAGGTGAAGTCGTAACAAGGTTTCC	BE	5.206	4797	Eukaryota	Oomycota	NA	Pythiales	Pythiaceae	Pythium	Pythium
GTTGTGGAGTCATACGGAAAGCTGCTAGAATATCAGTATCTCTAACAATGTAGTCTGGCGTATAATAAGTTAATCGATAATCTTTTACGCCGGCTTTAAACCCAGC	MZ	5.209	55993	Eukaryota	Chlorophyta	Chlorophyceae	Oedogoniales	Oedogoniaceae	Oedogonium	Oedogonium
GTCCACGCCCTAAACGATGTCTACTAGTTGTTGGTGGAGTAAAATCCATGAGTAACGCAGCTAACGCGTGAAGTAGACCGCCTGGGGAGTACGGTCGCAAGATTA	UM	5.211	1224	Bacteria	Proteobacteria	NA	NA	NA	NA	Proteobacteria
GTCGTTGTTTCCGATGATGGTGCAATACAGGTGATCGGACAGGTGGACCTTTGGTCTGCTTGAAAGTTCACCGATATTTCTTCAATAGAGGAAGTAAAAGTCGTAACAAGGTAGCT	BU	5.211	2704647	Eukaryota	Euglenozoa	Kinetoplastea	NA	NA	NA	Metakinetoplastina
TTTATCTGCGGGGATTGCTCATGCTGGGGCCTCAGTTGATTTGGCCATTTTCTCGTTACATTTAGCAGGTATTTCT	CI	5.211	551873	Eukaryota	Arthropoda	Insecta	Ephemeroptera	Leptophlebiidae	Deleatidium	Deleatidium
CGCCCGTCGTTGTTTCCGATGATGGCAGAATACAGGTGATCGGACGGGCTGCTGTTTCAGCGGCCCGAAAGTTCACCGATATTTTTTCAATAGAGGAAGCAAAAGTCGTAACAAGGTAGCT	BE	5.212	5653	Eukaryota	Euglenozoa	Kinetoplastea	NA	NA	NA	Kinetoplastea
TTTGTCTAGTATTACTGCTCATTCAGGTGCTGCCGTAGATTTAGCCATTTTCAGTTTGCATTTGTCTGGCATATCT	CI	5.212	1	NA	NA	NA	NA	NA	NA	NA
ATTGTCAAGCATTAAAGCTCATTCAGGTGCTTCAGTTGATTTAGCTATTTTCAGTTTACATATTGCTGGTGCATCT	CI	5.213	1	NA	NA	NA	NA	NA	NA	NA
CGCCCGTCGTTGTTTCCGATGGATGGCGAAATACAGGTTGTTGGACTGGCCTTGTGCCGGGAAGATAACCGATATTTAATCATTAGAGGAAGCAAAAGTCGTAACAAGGTAGCT	BE	5.214	140243	Eukaryota	Euglenozoa	Kinetoplastea	Parabodonida	NA	Parabodo	Parabodo
CGCCCGTCGCTTGTAGTAACGAATGGTCTGGTGAACCTTCTGGACTGCTCAGCAATGAGCGGAAAAATAAGTAAACCCTACCATTTGGAACAACAAGAAGTCGTAACAAGGTATCT	BE	5.215	37093	Eukaryota	Ciliophora	Oligohymenophorea	Hymenostomatida	NA	NA	Tetrahymenina
TTTAAGTAGTATTCAAGCTCATTCAGGACCTTCTGTAGATTTAGCTATTTTTAGTTTACATCTATCTGGTGCTGCA	CI	5.217	2696291	Eukaryota	NA	NA	NA	NA	NA	Ochrophyta
GTCCACGCCGTAAACGATGGGTGCTAGGTGTCGCGGGCTTTGACCCCTGCGGTGCCGTAGCTAACGCATTAAGCACCCCGCCTGGGGAGTACGGCCGCAAGGCTA	UM	5.219	80812	Bacteria	Proteobacteria	Deltaproteobacteria	Myxococcales	NA	NA	Sorangiineae
GTCGCTACTACCGATTGAACGGTTTAGTGAGGTCATCGGATTGGTCTCGGCCCGCTCCTCACCGGGCGGCGCCGTTGGTCGAGAAGACGCCCGAACTTGATCGTTTAGAGGAAGTAAAAGTCGTAACAAGGTTTCC	BU	5.219	69555	Eukaryota	Mollusca	Gastropoda	NA	NA	NA	Caenogastropoda
GTCGCTCCTACCGATTCGAGTGCTTCGACGAATTCTTCGGATACCGCTAGAAGTAGTAGTAGAAGTTGTGTAAGTCATAGCACTTAGAGGAAGGATAAGGCGTAACAAGGTTTCC	BU	5.22	2759	Eukaryota	NA	NA	NA	NA	NA	Eukaryota
CGCCCGTCGTTGTTTCCGATGATGGCAGAATACAGGTGATCGGACAGGCGGCTGTTTCAGCGGCCTGAAAGTTCACCGATATTTTTTCAATAGAGGAAGCAAAAGTCGTAACAAGGTAGCT	BE	5.222	2704647	Eukaryota	Euglenozoa	Kinetoplastea	NA	NA	NA	Metakinetoplastina
GTCGCAGCTACCGATTGAGTGGTCCGGCAAGATCTCAGGAGGCGTTTGATTTTGAACTCTCGGGTTTGAGATCAAGTACCGAATTTGCTCAAACCTTATCACTTAGAGGAAGCTGAAGTCGTAACAAGGTCTCC	BU	5.222	1	NA	NA	NA	NA	NA	NA	NA
GTTAAGCGGAATTGAAGCCCACTCCGGCCCTGCTGTTGATTTCGGTATTTTTAGTTTACATCTAGCAGGTGCTTCA	CI	5.223	1	NA	NA	NA	NA	NA	NA	NA
GTCGCTACTACCGATTGGCTGTTGTGGTGAGCCCCTGGGGGAGCGAGCTTGCTTGTTTGAACTTGGTCAAACCATAACAGCTAGAGGAAGTAAAAGTCGTAACAAGGTTTCC	BU	5.224	1	NA	NA	NA	NA	NA	NA	NA
TTTGTCAGCTGGGATTGCGCATGCTGGCGCGTCGGTTGACTTGAGAATTTTTTCTCTGCATTTGGCGGGGGTTTCG	CI	5.224	1	NA	NA	NA	NA	NA	NA	NA
GTCGCTCCTACCGATTGAGTGATCCGGTGAATTTTCTGGACTTCTGGTTCAAACCAAGGAGGAAGTTAAGTAAACCTTATCACTTAGAGGAAGGAGAAGTCGTAACAAGGTTTCC	BU	5.225	151076	Eukaryota	Ciliophora	Phyllopharyngea	Chlamydodontida	Chilodonellidae	Chilodonella	Chilodonella
ATTATCAGGTATAGAAAGTCATTCTGGAGGTTCAGTAGATTTAGCTATATTTAGTTTACACTTAGCAGGTGCATCA	CI	5.226	1	NA	NA	NA	NA	NA	NA	NA
ATCCTAGCTGTAAACGATGGGTACTAGGTGTTGGGGGTATCGACCCCTCCAGTGCCGGAGTTAACGCAATAAGTACCCCGCCTGGGGAGTACGGCCGCAAGGTTG	UM	5.229	1239	Bacteria	Firmicutes	NA	NA	NA	NA	Firmicutes
CGCCCGTCGCTCCTACCGATTGAATGGTCCGGTGAAATGTTCGGATCGCGGCGACGTGGGTGGTTCGCCAGTCGCGACGTCGCGAGAAGTCCATTGAACCTTATCATTTAGAGGAAGGAGAAGTCGTAACAAGGTTTCC	BE	5.231	3445	Eukaryota	Streptophyta	Magnoliopsida	Ranunculales	Ranunculaceae	Ranunculus	Ranunculus
GTCCACGCCGTAAACGATGAGCACTAGATGGGTGTCGAGCTATCGATGCCTGTCGGAGACAATTTGGTAAGTGCTCCGCCTGGGGAGTATGGTCGCAAGGCTG	UM	5.232	2	Bacteria	NA	NA	NA	NA	NA	Bacteria
GTCGCACCTACCGATTGAATGATCCGGTGAGGACTGGAGATTAAGGCAATCTTTCTTCACTGGAAGTGAGCCATGAGAACTTGTCCAAATCTTATCATTTAGAGGAAGGTGAAGTCGTAACAAGGTTTCC	BU	5.232	35124	Eukaryota	Bacillariophyta	Coscinodiscophyceae	Melosirales	Melosiraceae	Melosira	Melosira
ATCCTGTTTTCATAAAAAGGTGGTTCAGAAAGAAAAAAAAAAAG	TP	5.233	22774	Eukaryota	Streptophyta	Magnoliopsida	Ranunculales	Berberidaceae	Berberis	Berberis
TTTATCTAATTCTGTTTATCATTTTGGGGGTTCAGTTGATTTGGCTATTTTTTCTTTACACGTTGCTGGTGTTTCT	CI	5.233	44578	Eukaryota	Rotifera	Eurotatoria	NA	NA	NA	Bdelloidea
TTTAGACACCAGGCAGATCACGTCAAGCAACCTTGAATTAACAAGTAAGAACGCAGTGACCCCTAGCCCATATGTCTTTG	WV	5.234	8022	Eukaryota	Chordata	Actinopteri	Salmoniformes	Salmonidae	Oncorhynchus	Oncorhynchus mykiss
GTCCACGCCGTAAACGATGGATACTAGCTGTTGGGCGCAAGTTCAGTGGTTAAGCGAAAGTGATAAGTATCCCACCTGGGGAGTACGGGCGCAAGCCTG	UM	5.234	237	Bacteria	Bacteroidetes	Flavobacteriia	Flavobacteriales	Flavobacteriaceae	Flavobacterium	Flavobacterium
CGCCCGTCGCTCCTACCGATTGGATGTTCCGGTGAAACCTTGGGATTGCGGTGGCTTAGCTTCACGGCCAGGTTATTGCGAGAACTTGTTTAAACCTTAACATCTAGAGGAAGGAGAAGTCGTAACAAGGTTTCC	BE	5.235	1	NA	NA	NA	NA	NA	NA	NA
GTCGCTCCTACTGATTGAATGCTCCGGTGAGACGTCGAGAGAGTGCTCCTCCGATCAGCAATGGTCGAGGAGTGTTCGAACTTCCTCAAATTGTAGCATTTAGAAGAAGGAGAAGTCGTAACAAGGTTTCC	BU	5.235	1484335	Eukaryota	Endomyxa	Phytomyxea	Plasmodiophorida	Plasmodiophoridae	Woronina	Woronina
GTCAAGCCATGGGAATTGGTTCTACCTAAAGATGATGAGCTAACCTTCGGGAGGCAATTATTTAAGGTGGGATTGGTGACTGGGGTTAAGTCGTAACAAGGTAGCT	BU	5.236	1	NA	NA	NA	NA	NA	NA	NA
GTCGCTTGTAGTAACGAATGGTCTGGTGAACCTTCTGGACTGCTTCTGCAAAGAGGCGGGAAAATAAGTAAACCCTACCATTTGGAACAACAAGAAGTCGTAACAAGGTATCT	BU	5.237	5878	Eukaryota	Ciliophora	NA	NA	NA	NA	Ciliophora
GTCCACGCTGTAAACGATGATAACTAGATGTTCGGGAGCAATCTTGAGTGTTTAAGCGAAAGCGATAAGTTATCCACCTGGGGAGTACGACCGCAAGGTTG	UM	5.242	976	Bacteria	Bacteroidetes	NA	NA	NA	NA	Bacteroidetes
GTCGCTCCTACCGATACCGGGTGATCCGGTGAACCTTTTGGACCGTTCGCGGAAATAAACGTAAACCATATCACCTAGAGGAAGGAGAAGTCGTAACAAGGTTTCC	BU	5.242	185694	Eukaryota	Ciliophora	Litostomatea	Haptorida	Lacrymariidae	Lacrymaria	Lacrymaria
GTCGCACCTACCGATTGGACGATCCGGCAAGATGTTTGGAGATGTGTGAAGTGAATTTCGGTTTGCGTTACATGTTGAAGCTCTTCAAACCTTATCGTCTAGAGGAAGGTGAAGTCGTAACAAGGTCTCC	BU	5.243	2699529	Eukaryota	NA	Bigyra	Amphifilida	NA	NA	Amphifilida
CGCCCGTCGTTGCTACCGATGCCAGTTGGATACAGATTAACGGACCTTCTGCCTTTCGGGGTTTGGGGGAAAGTTGATCCATGTTTAACTAGTAGAGGAAGCAAAAGTCGTAACAAGGTAGCT	BE	5.247	2704646	Eukaryota	Euglenozoa	Kinetoplastea	NA	NA	NA	Prokinetoplastina
GTCGCTAGTACCGATTGAATGGCTTAGTGAGACCTCCGGATTTGCGGTTCTTTGATGGCAACATTATCGAATTGCGGAGAAGCTGGTCAAACTTGGTCATTTAGAGGAACTAAAAGTCGTAACAAGGTAACC	BU	5.247	4761	Eukaryota	Chytridiomycota	NA	NA	NA	NA	Chytridiomycota
GTCGTTGCCTGTGATGGATTATGAGTAGAGCCATCTGGAGGTGGTTGTTGGGTGACCAACATATCGCCGAAATTTGGCAATACTCATTGTCTAGAAGAGGCAAAAGTCGTAACAAGGTACTT	BU	5.248	2570650	Eukaryota	Euglenozoa	Euglenida	Petalomonadida	Scytomonadidae	NA	Scytomonadidae
GTCGTTGCTACCGATGGTTGTCGAATAGAGGCGTTGGGAGGCTGTCCTCTGGCACGGCCGAACCTCACCGATATTTGACTACTAGAGGAAGCAAAAGTCGTAACAAGGTTGCT	BU	5.249	2493208	Eukaryota	Euglenozoa	Euglenida	Heteronematales	Lentomonadidae	Lentomonas	Lentomonas
GTCGATACTACCGATTGAATGGCTTAGTGAGACCTCTGGATGAGGCTTCCGGACCGAAAGGACCGGTTGACTCTCAGAAACTGTTCAAACTTGGTCATTTAGAGGAAGTAAAAGTCGTAACAAGGTTTCC	BU	5.254	4751	Eukaryota	NA	NA	NA	NA	NA	Fungi
GTCGCTCCTACCGATTGGATGTTCCGGTGAAATCTTGGGATTGCGGCGATGTAGCTAGCAATAGCCGCGACGTTGCGAGAACTTGCTTAAACCTTAACATCTAGAGGAAGGAGAAGTCGTAACAAGGTTTCC	BU	5.257	1237875	Eukaryota	NA	NA	Rigifilida	NA	NA	Rigifilida
CGCCCGTCGCACCTACCGATTGAATGGTCCGGTGAAGCCTCGGGATTGTGGCCAGTTCACTTTATTGGGAGTTGGCTGCGAGAACTTGTCTAAACCTTATCATTTAGAGGAAGGTGAAGTCGTAACAAGGTTTCC	BE	5.257	50949	Eukaryota	Bacillariophyta	Bacillariophyceae	Naviculales	Naviculaceae	Navicula	Navicula
ATCAAGTGAATGGTAAAGTAGTGGTTCGCCGCTACGAGTAACTT	TP	5.257	1	NA	NA	NA	NA	NA	NA	NA
GTCCTAGCCCTAAACGGTGCTTGCTTGCTGTAAGAGGAATCGACCCCTCTTGTGGCGGAGCTAACGCGTTAAGCAAGCCGCCTGGGAAGTACGGTCGCAAGATTA	UM	5.258	2	Bacteria	NA	NA	NA	NA	NA	Bacteria
TCTATCAGCAGGGATTGCCCACGCTGGGGCCTCTGTTGATCTAGCTATTTTTTCTCTACACTTAGCAGGAGTATCC	CI	5.258	551869	Eukaryota	Arthropoda	Insecta	Ephemeroptera	Leptophlebiidae	Austroclima	Austroclima
GTCGCACCTACCGATTGAATGGTCCGGTGAAGCCTCGGGATTGTGATGAGTTTCCTTCATTGGGAGTTCGTCGCGAGAACTTGTCTAAACCTTATCATTTAGAGGAAGGTGAAGTCGTAACAAGGTTTCC	BU	5.259	33644	Eukaryota	Bacillariophyta	Fragilariophyceae	Fragilariales	Fragilariaceae	Fragilaria	Fragilaria
GTTGTCAACAAGTAAATTTCATTCCGGAGCTTCTATAGATTTGGCTATTTTTAGTTTACATTTGTCAGGAGCAGCC	CI	5.259	1	NA	NA	NA	NA	NA	NA	NA
GTCGCTCCTACCGATTTCGAATGGTCCGGTGAACCTTCTGGAGCAGTCGCAAGACCGCGAAGTTAAGTAAACCTTATCATTTAGAGGAAGGAGAAGTCGTAACAAGGTTTCC	BU	5.259	35099	Eukaryota	Ciliophora	Oligohymenophorea	Pleuronematida	Cyclidiidae	Cyclidium	Cyclidium
TTTACCTAAAATCTACACAAACAGTAGCTAACGGTTCG	WV	5.26	1	NA	NA	NA	NA	NA	NA	NA
ACTTTCAAGCATCCAAGCTCATCCAGGTCCTGCGGTTGATTTAGCAATTTTTAGTTTACACTTAGCCGGGGCTTCA	CI	5.26	1	NA	NA	NA	NA	NA	NA	NA
ATTAAGTGGAATTGAAGCACATTCAGGAGCAGCAGTTGATTTCGGTATTTTTAGTCTACATTTAGCTGGAGCATCA	CI	5.265	1	NA	NA	NA	NA	NA	NA	NA
CGCCCGTCGCTCCTACCGATTGGATGTTCCGGTGAAATCTTGGGATTGCGGCGATGTAGCTAGCAATAGCCGCGACGTTGCGAGAACTTGCTTAAACCTTAACATCTAGAGGAAGGAGAAGTCGTAACAAGGTTTCC	BE	5.267	2759	Eukaryota	NA	NA	NA	NA	NA	Eukaryota
CGCCCGTCGCTCCTACCGATTGAATGTTCCGGTGAATCCTCCGGACCTAATTTCAGTAGTGGGGCAACTCACTACTTGAAGTCTTGGGAAGTTGCGTAAACCTTAACATTTAGAGGAAGGAGAAGTCGTAACAAGGTTTCC	BE	5.267	1920164	Eukaryota	Endomyxa	NA	Vampyrellida	Leptophryidae	NA	Leptophryidae
CGCCCGTCGATACTACCGATTGAATGGCTTAGTGAGACCTTTGGATGGCGCCCTAGCCGAAAGGCATCTGGGAGCCAGAAATTGTTCAAACTTATCCATTTAGAGGAAGTAAAAGTCGTAACAAGGTTTCC	BE	5.268	4751	Eukaryota	NA	NA	NA	NA	NA	Fungi
TTTAATTCTTTAAATTTTTATACTAAAAATACTATTATTTTAAAAAATTTTT	WV	5.268	1	NA	NA	NA	NA	NA	NA	NA
GTCGCTACTACCGATTGAATGGCTTAGTGAGGCCTTTGGATTGGTTATGATATCAGCAATGATTTTGTAACCGAAAAGTTGGTCAAACTTGGTCATTTAGAGGAAGTAAAAGTCGTAACAAGGTATCT	BU	5.269	4751	Eukaryota	NA	NA	NA	NA	NA	Fungi
TTAATTCCTATGTATCAAACAAAGATACAAAACAATTTA	WV	5.271	1	NA	NA	NA	NA	NA	NA	NA
GTCGCTACTACCGATTGAATGAATTAGTGAGCTTCAGAGATCGAGCTGTTTCGGGCAACCGGGTCAGTTTGAGAACTGAATCAAACTTGCTCATTTAGAGGAAGTAAAAGTCGTAACAAGGTTTCC	BU	5.272	136419	Eukaryota	Cercozoa	NA	NA	NA	NA	Cercozoa
GTCGATACTACCGATTGAATGGCTTAGTGAGACCTTTGGATGGAGCCTCTGGCCGCAAGGCATGGAGGAGCCAGAAATTGTTCAAACTTATCCATTTAGAGGAAGTAAAAGTCGTAACAAGGTTTCC	BU	5.272	2683658	Eukaryota	Cryptomycota	NA	NA	NA	NA	Cryptomycota incertae sedis
GTCGCTCCTACCGATTTCGAGTGATCCGGTGAACTTTCTGGACTGTGATCCTCAAAGAACACAGGAAGTTAAGTAAACCTTATCACTTAGAGGAAGGAGAAGTCGTAACAAGGTTTCC	BU	5.272	431838	Eukaryota	Ciliophora	NA	NA	NA	NA	Intramacronucleata
GTCGCTACTACCGATTGAATGGCTTAGTGAGGCCTTTGGATGGCCGTTCGAACGGTGTTCGCATCGATCGGATGGCCAGAAATTGGACAAACTTGGTCATTTAGAGGAAGTAAAAGTCGTAACAAGGTTTCC	BU	5.275	1	NA	NA	NA	NA	NA	NA	NA
CGTGCGGTGCCGCGTCGCTGGGCTGGTCGAGATGGACCAGCACGCCACTGAACGGCATACG	WV	5.276	1	NA	NA	NA	NA	NA	NA	NA
TCTTTCATCTAGAATTGCTCATGCCGGAGCTTCGGTTGATTTAGCTATTTTTTCTTTACACCTTGCAGGAATCTCT	CI	5.276	7147	Eukaryota	Arthropoda	Insecta	Diptera	NA	NA	Diptera
ATCCTATTATTTTACGAAAATAAACATACACAAAGGTTCAGCAAGCGAGAATAATATAATAAATAAAG	TP	5.277	288238	Eukaryota	Streptophyta	Magnoliopsida	Malvales	Malvaceae	Hoheria	Hoheria
GTCCACGCTGTAAACGATGAGTGCTAGACGTCACGGGTATTGACCCCTGTGGTGTCGAAGTTAACACGTTAAGCACTCCGCCTGGGGAGTACGGTCGCAAGATTA	UM	5.278	1	NA	NA	NA	NA	NA	NA	NA
GTCCACGCCGTAAACGATGAGTGCTAGTTGTCGGCATGCATGCATGTCGGTGACGCAGCTAACGCATTAAGCACTCCGCCTGGGGAGTACGGTCGCAAGATTA	UM	5.281	76892	Bacteria	Proteobacteria	Alphaproteobacteria	Caulobacterales	Caulobacteraceae	NA	Caulobacteraceae
TTTATCTAGTATAATTGCCCATTCAGGCGGTTCAGTTGATTTAGCTATTTTTAGTCTTCACATTTCTGGAGCTTCC	CI	5.289	50557	Eukaryota	Arthropoda	Insecta	NA	NA	NA	Insecta
TTTAGCCAGCGGTCAAGCACATTCAGGTCCTTCTGTAGATTTAGCTATTTTTAGTTTACATATTGCAGGGGCTTCT	CI	5.29	1	NA	NA	NA	NA	NA	NA	NA
CGCCCATCGCTACTACCGATTGAATGGCTTAGTGAGGCCTACGGATTTGGGCAGTGGCCGCAAGGCTGCTAGCTTGGAGAAGCCGGTCAAACTTGGTCATTTAGAGGAAGTAAAAGTTGTAACAAGGTTTCC	BE	5.294	4751	Eukaryota	NA	NA	NA	NA	NA	Fungi
GTCCATGCCGTAAACGTTGGTTACTAGATGTGTGCCATTCGTGGTGCGTGTCCAAGCGTAAGCGATAAGTAACCCACCTGGGGAGTACGTTCGCAAGAATG	UM	5.295	136419	Eukaryota	Cercozoa	NA	NA	NA	NA	Cercozoa
CGCCCGTCGCTCCTACCGATTTCGAGTGATCCGGTGAACTTTCTGGACTGTGATCCTCAAAGAACACAGGAAGTTAAGTAAACCTTATCACTTAGAGGAAGGAGAAGTCGTAACAAGGTTTCC	BE	5.295	431838	Eukaryota	Ciliophora	NA	NA	NA	NA	Intramacronucleata
CTCCTAGAAGTCAAAACTTTATAG	TP	5.295	1	NA	NA	NA	NA	NA	NA	NA
GTCCACGCCCTAAACGATGTCAACTAGTTGTCGGGTCTTTATTGACTTGGTAACGCAGCTAACGCGTGAAGTTGACCGCCTGGGGAGTACGGTCGCAAGATTA	UM	5.296	28216	Bacteria	Proteobacteria	Betaproteobacteria	NA	NA	NA	Betaproteobacteria
CCTTTCTTCTAGTATTGCTCACGCTGGGGGATCAGTAGATTTAGCTATTTTTTCTTTACATTTAGCTGGAATTTCC	CI	5.297	50557	Eukaryota	Arthropoda	Insecta	NA	NA	NA	Insecta
TTTATCTGGAGTTGAAAGTCATTCAGGTGGAGCTGTAGATTTAGCCATTTTTAGTTTACATTTAGCTGGTGCGTCA	CI	5.302	1	NA	NA	NA	NA	NA	NA	NA
GTCACTTCTACCGATTCGAGTGGTTCGACGAATGATTAGGATCGGCGATTTATTGCCGAAAATTTTTGTAAGTCATATCACTTAGAGGAAGGAAAAGGCGTAACAAGGTTTCC	BU	5.307	5878	Eukaryota	Ciliophora	NA	NA	NA	NA	Ciliophora
GTCCACGCCCTAAACGATGGATACTCGACATACGCGATACACTGTGTGTGTCTGAGCGAAAGCATTAAGTATCCCACCTGGGAAGTACGTCCGCAAGGATG	UM	5.308	563835	Bacteria	Bacteroidetes	Chitinophagia	Chitinophagales	Chitinophagaceae	NA	Chitinophagaceae
CGCCCGTCGCTCCTACCGATACCGGGTGATCCGGTGAACCTTTTGGACTGTAACCGGAAATAAACGTAAACCATATCACCTAGAGGAAGGAGAAGTCGTAACAAGGTTTCC	BE	5.31	375590	Eukaryota	Ciliophora	Litostomatea	Haptorida	Lacrymariidae	NA	Lacrymariidae
ATTAAGTGCTATAGCATCAGATGCTTCTGTAGATTTTGCTATTTTTTCTTTACATTTAGCAGGTATTTCA	CI	5.31	1	NA	NA	NA	NA	NA	NA	NA
GTCGCACCTACCGATTGAATGGTTCGGTGAAACTTTCGGACTGCGTGTTCTTTTGCCTTGTGCAATCCATGTAGGAAGTTATTTAAACCTCATCATTTAGAGGAAGGTGAAGTCGTAACAAGGTTTCC	BU	5.31	2825	Eukaryota	NA	Chrysophyceae	NA	NA	NA	Chrysophyceae
GTCCTAGCCGTAAACGGTGCACGTTTGCTGTAAAAGGAATCGACCCCTTTTGTGGCGAAGCTAACGCGTTAAACGTGCCGCCTGGGAAGTACGGTCGCAAGATTA	UM	5.312	2	Bacteria	NA	NA	NA	NA	NA	Bacteria
CGCCCGTCGCTACTACCGATTGAATGGCTTAGTGAGGCCTCCGGATCGCCTTTTTGGTGAAAAGTTGGTCAAACTTGGTCATTTAGAGGAAGTAAAAGTCGTAACAAGGTTTCC	BE	5.316	4751	Eukaryota	NA	NA	NA	NA	NA	Fungi
GTCGCTACTACCGATTGAATGGCTTAGTGAGGCCTCCGGATCGCCTTTTTGGTGAAAAGTTGGTCAAACTTGGTCATTTAGAGGAAGTAAAAGTCGTAACAAGGTTTCC	BU	5.317	4751	Eukaryota	NA	NA	NA	NA	NA	Fungi
ACTTTCTTCAGGAATTGCTCATGCAGGAGCATCTGTTGATTTAGCTATTTTTTCTTTACATTTAGCAGGAATTTCA	CI	5.318	192480	Eukaryota	Arthropoda	Insecta	Diptera	Empididae	Chelipoda	Chelipoda
CGCCCGTCGCTCCTACCGATTGAACGTGCTGGTGAAGACATCGGATTGGCTGTTTCGCTAGGTTTCCTAGCGTCACAGCTGAGAAGTTGTTTAAACCCTCCCGTTTAGAGGAAGGAGAAGTCGTAACAAGGTTTCC	BE	5.319	173493	Eukaryota	Chlorophyta	Ulvophyceae	Ulotrichales	Planophilaceae	Planophila	Planophila
CGCCCGTCGCTCCTACCGATTGAGCGGTCCGGTGAATCACTCGGACCGGTAGTGCACTTTCGAGAGCGCTGTTGGAAAGTTTTGTAAACCTTATCGCTTAGAGGAAGGAGAAGTCGTAACAAGGTTTCC	BE	5.32	33630	Eukaryota	NA	NA	NA	NA	NA	Alveolata
CGCCCGTCGCTACTACCGATGGATTATTTAGTGAGATCTCTGGAGGTGAACTCTGCGATATCTTCGGGTATTGCGGCAGACATCACCAAAGTTGATCGAACTTGATGATTTAGAGGAAGTAAAAGTCGTAACAAGGTTTCC	BE	5.321	41828	Eukaryota	Arthropoda	Insecta	Diptera	NA	NA	Chironomoidea
GTCGCACCTACCGATTGAATGGTCCGGTGAAGACTCGGGATTGTGGGCGTTGCCTTTACTGGTGATGTCTGCAAGAACTTGTCTAAACCTTATCATTTAGAGGAAGGTGAAGTCGTAACAAGGTTTCC	BU	5.323	97226	Eukaryota	Bacillariophyta	Bacillariophyceae	Cymbellales	Gomphonemataceae	Gomphonema	Gomphonema
ATTGTCAGCTATGGCATCAGATGGATCAGTGGATATAGCTATTTTTAGTTTACATATTGCAGGTATATCA	CI	5.328	1	NA	NA	NA	NA	NA	NA	NA
ATCCCGTTTTATGAAAACAAACAAGGGTTTCAGAAAGCGAGAATAAATAAAG	TP	5.329	171638	Eukaryota	Streptophyta	Magnoliopsida	Rosales	Rosaceae	NA	Rosoideae
GTCGCTGCTACCGATTGGATGGTCCGGTGAAATCCTCGGATAGCGAAGGATCCTTTAGCTCGCAAGAGTTGAAGACCATTGTTAGAAGTTGATTAAACCTTATCATCTAGAGGAAGCAAAAGTCGTAACAAGGTTTCC	BU	5.33	95227	Eukaryota	Discosea	Flabellinia	NA	Vannellidae	NA	Vannellidae
CGCCCGTCGCACCTACCGATTGAATGGTCCGGTGAAGCCTCGGGATTGTGATGAGTTTCCTTTATTGGGAGTTTGTCGCGAGAACTTGTCTAAACCTTATCATTTAGAGGAAGGTGAAGTCGTAACAAGGTTTCC	BE	5.331	33854	Eukaryota	Bacillariophyta	Fragilariophyceae	NA	NA	NA	Fragilariophycidae
TTTATCAGACTAGCACCCCACTAAGTGCTCTAAGATTCG	WV	5.332	1	NA	NA	NA	NA	NA	NA	NA
GCCCCTAAACATACAGTGATGATTGTCATTGTGTGCATG	TP	5.333	1	NA	NA	NA	NA	NA	NA	NA
ATTAGCTAGTATTCAAGCTCATTCAGGGCCTTCTGTTGATTTAGCTATTTTTAGTTTACATTTATCTGGTACTTCT	CI	5.333	1	NA	NA	NA	NA	NA	NA	NA
GTTGTCAACAAGTAAATTCCATTCCGGAGCTTCTGTAGATTTGGCTATTTTTAGTTTACATTTGTCAGGAGCAGCT	CI	5.334	1	NA	NA	NA	NA	NA	NA	NA
CGCCCGTCGTTGTTTCCGATGGTTGGCAAAATGCAGGTTGCTGGACCGCCGCGCCCTCGTTGGCGTGGCGAGAAGGCAACCGACATTTCATCAATAGAGGAAGCAAAAGTCGTAACAAGGTAGCT	BE	5.335	1	NA	NA	NA	NA	NA	NA	NA
GTCGTTGTTTCCGATGATGGTGCAATACAGGTGATCGGACTGGAGGCCATCGGTTTCCGGGAAGTTCACCGATATTTCTTCAATAGAGGAAGCAAAAGTCGTAACAAGGTAGCT	BU	5.336	5653	Eukaryota	Euglenozoa	Kinetoplastea	NA	NA	NA	Kinetoplastea
GTCCACGCCGTAAACGATGATTACTAGTTGTTGGGTTTTCGGACTCAGTGACCAAGGGAAACCGATAAGTAATCCACCTGGGGAGTACGCCGGCAACGGTG	UM	5.341	976	Bacteria	Bacteroidetes	NA	NA	NA	NA	Bacteroidetes
GTCCACGCCGTAAACGATGATAACTAGCTGTCCGGGCACTTGGTGCTTGGGTGGCGCAGCTAACGCATTAAGTTATCCGCCTGGGGAGTACGGTCGCAAGATTA	UM	5.343	28211	Bacteria	Proteobacteria	Alphaproteobacteria	NA	NA	NA	Alphaproteobacteria
GTCCACGCCCTAAACTATGGATACTCGACATTTGCGATACACAGTAAGTGTCTGAGCGAAAGCATTAAGTATCCCACCTGGGAAGTACGACCGCAAGGTTG	UM	5.343	563835	Bacteria	Bacteroidetes	Chitinophagia	Chitinophagales	Chitinophagaceae	NA	Chitinophagaceae
CGCCCGTCGCTCCTACCGATTGAATGGTCCGGTGAAGTGTTCGGATTGCGGCGACGTGGGCGGTTCGCTGCCCGCGACGTTGTGAGAAGTCCACTGAACCTTATCATTTAGAGGAAGGAGAAGTCGTAACAAGGTTTCC	BE	5.345	1437201	Eukaryota	Streptophyta	Magnoliopsida	NA	NA	NA	Pentapetalae
GTCGCTACTACCGATTGGATGGTTTAGTGAGATCCTCGGATTGGGCCCGGCGCGGCGGGCAACCGTTGTGCCGGTGTTCTGAGAAGACGATCAAACTTGATCATCTAGAGGAAGTAAAAGTCGTAACAAGGTTTCC	BU	5.345	2109251	Eukaryota	Annelida	Clitellata	Haplotaxida	Naididae	NA	Naididae
CGCCCGTCGCACCTACCGATTGAATGATCCGGTGAGGACTGGAGATTAAGGCAATCTTTCTTCACTGGAAGTGCGCCATGAGAACTTGTCCAAATCTTATCATTTAGAGGAAGGTGAAGTCGTAACAAGGTTTCC	BE	5.346	35124	Eukaryota	Bacillariophyta	Coscinodiscophyceae	Melosirales	Melosiraceae	Melosira	Melosira
CGCCCGTCGCACCTACCGATTGGACGATCCGGCAAGATGTTTGGAGATGTGTGAAGTGAATTTCGGTTTGCGTTACATGTTGAAGCTCTTCAAACCTTATCGTCTAGAGGAAGGTGAAGTCGTAACAAGGTCTCC	BE	5.348	2759	Eukaryota	NA	NA	NA	NA	NA	Eukaryota
CGCCCGTCGCTACTACCGATTGAATGGCTTAGTGAGCTCTCTGGACTGTTGCGAGTCGTGGGCAACCTCGACTTGTTTACGGGAAGGAGATCAAACTTGATCATTTAGAGGAAGTAAAAGTCGTAACAAGGTTTCC	BE	5.35	543769	Eukaryota	NA	NA	NA	NA	NA	Rhizaria
CGCCCGTCGCACCTACCGATTGGACGATCCGGCAAGATGTTTGGAGTTGTGCTCGTTGAACTTTCGGGTTTGACTTGCGTGACAAAGCTCCTCAAACCTTATCGTCTAGAGGAAGGTGAAGTCGTAACAAGGTTTCC	BE	5.35	2699529	Eukaryota	NA	Bigyra	Amphifilida	NA	NA	Amphifilida
CGCCCGTCGTTGCTACCGATGTTAGTGGGATACAGGTCAACAGATGTAGGTTGGGTTCGCCCTTCCCGCAAAAGTTGACCCATGTTTTACTAGTAGAGGAAGCAAAAGTCGTAACAAGGTAGCT	BE	5.352	1	NA	NA	NA	NA	NA	NA	NA
ACTATCTAGTGTAGAAGCTCACTCTGGTCCATCAGTAGATTTGGCCATTTTCTCACTACACTTGGCAGGTGCATCA	CI	5.353	1	NA	NA	NA	NA	NA	NA	NA
GTCGCTCCTACAGATTGGATGCTCCGGTGAGATATCGGGAGAGTGCGTTTTTGTTCAGCAATGAATGGGATGTGCTCGAACTTTATCAAATTTGGGTCTCTAGATGAAGGAGAAGTCGTAACAAGGTTTCC	BU	5.353	1	NA	NA	NA	NA	NA	NA	NA
GTCGCTCCTACCGATCGAATGGTCCGGTGAGAATTCGGGATCTTTGGGAAGTTCCTCCGTCAAAAGAGTCTTCCTAGAGAGAACTTGTTCAAATCTTATCATTTAGAGGAAGGAGAAGTCGTAACAAGGTTACC	BU	5.354	1	NA	NA	NA	NA	NA	NA	NA
CGCCCGTCGCTCCTACCGATGGAATGAATAGGTGAATTTGACGGACTCTTTCTTATCCGTAAGATTGGGAAAGTTATTTAAACCTATTTGTTTGTAGGAAGGAAAAGTCGTAACAAGGTCTTC	BE	5.357	2759	Eukaryota	NA	NA	NA	NA	NA	Eukaryota
CGCCCGTCGCACCTACCGATTGAATGGTTCGGTGAAACTTTCGGACTGCGTGTTCTTTTGCCTTGTGCAATCCATGTAGGAAGTTATTTAAACCTCATCATTTAGAGGAAGGTGAAGTCGTAACAAGGTTTCC	BE	5.357	2825	Eukaryota	NA	Chrysophyceae	NA	NA	NA	Chrysophyceae
CTTATCCTCTAACCTAGCCCATGCAGGCAGATCAGTAGATCTCACAATTTTTAGATTACATCTTGCAGGGGCCTCG	CI	5.358	106920	Eukaryota	Arthropoda	Collembola	Poduromorpha	Neanuridae	Neanura	Neanura muscorum
GTCGTTACTACCGATTGAATGGCTTAGTGAGGCCTCCGGATTGTGGTTTAGCTGCAAGGTTAAGCTGTGAAAAGTTGGTCAAACTTGGTCATTTAGAGGAAGTACAAGTCGTAACAAGGTTTCC	BU	5.36	2759	Eukaryota	NA	NA	NA	NA	NA	Eukaryota
CGCCCGTCGCTCCTACCGATTGAATGTTCCGGTGAGGACTTGGGAGGATTGGTGGCGTCGAGAGATGCCATTGAACCGAACTTGTACGAATCTTAGCATTTAGAGGAAGGAGAAGTCGTAACAAGGTTTCC	BE	5.363	1	NA	NA	NA	NA	NA	NA	NA
ACTAGCTTCTAATATAGCCCATAGTGGCATGTCTGTTGATTTAGCTATTTTTTCTTTACATTTAGCAGGGATTTCA	CI	5.365	1877717	Eukaryota	Arthropoda	Insecta	Trichoptera	Hydroptilidae	NA	Hydroptilidae sp. 12KH6B
ATTATCATCAATAGAATTTCATTCAGGAGCATCTGTTGATTTAGCTATTTTTAGTTTACATTTAGCAGTGTTTCA	CI	5.365	1	NA	NA	NA	NA	NA	NA	NA
CGCCCGTCGATACTACCGATTGAATGGCTTAGTGAGACCTTTGGATGGCGCCCTAGCCGCAAGGCATGTGGGAGCCAGAAATTGTTCAAACTTATCCATTTAGAGGAAGTAAAAGTCGTAACAAGGTTTCC	BE	5.367	1031332	Eukaryota	Cryptomycota	NA	NA	NA	NA	Cryptomycota
CGCCCGTCGCACCTACCGATTGAATGGTCCGGTGAAGGCTTGGGATTGTTGCTGATGTCTTTATTGGCGTTGGTTGCAAGAACTTGTCTAAACCTTATCATTTAGAGGAAGGTGAAGTCGTAACAAGGTTTCC	BE	5.368	33849	Eukaryota	Bacillariophyta	Bacillariophyceae	NA	NA	NA	Bacillariophyceae
TTTAATGTTACAAGAACCAAATAGGTTTTGGAAGACATTTTA	WV	5.369	1	NA	NA	NA	NA	NA	NA	NA
GTCGCACCTACCGATTGGATGGTCCGGTGAAGCCTCGGGATTGTGACTGGTGCCTTTATTGGTGTTGGTCGCGAGAACTTGTCTAAACCTTATCATCTAGAGGAAGGTGAAGTCGTAACAAGGTTTCC	BU	5.369	59796	Eukaryota	Bacillariophyta	Bacillariophyceae	Thalassiophysales	Catenulaceae	Amphora	Amphora
GTCCACGCCGTAAACGATGATTACTCGCTGTTGGCGATAGACAGTCAGCGGCCAAGCGAAAGCGTTAAGTAATCCACCTGGGGAGTACGCTCGCAAGAGTG	UM	5.369	976	Bacteria	Bacteroidetes	NA	NA	NA	NA	Bacteroidetes
CGCCCGTCGCTCCTACCGATTGAGTGGTCCGGTGAACTTTCTGGATATTTGGATTTCTAAAATAGAAGTTAAGTAAACCTTATCACTTAGAGGAAGGAAAAGTCGTAACAAGGTTTCC	BE	5.371	5878	Eukaryota	Ciliophora	NA	NA	NA	NA	Ciliophora
GCTGAGGAGTTACTCGGAATGCTGCCAAGATATCAGTATCCTTGGTTTCATACTCCGGGGTGTAGTAAGTCAATTTATAATCTTTAACACCAGCTTTAAATCCAAC	MZ	5.371	147368	Eukaryota	Streptophyta	Magnoliopsida	Poales	Poaceae	NA	Pooideae
CGCCCGTCGCACCTACCGATTGAATGATTCGGTGAAACTTTCGGACCGTGGATCACGCCACTTCGGTGGTGAGATTCGTGGAAAGTTATTTAAACCTCATCATTTAGAGGAAGGTGAAGTCGTAACAAGGTTTCC	BE	5.372	2825	Eukaryota	NA	Chrysophyceae	NA	NA	NA	Chrysophyceae
GTCACACCATGGGAGTTGGTTTTACCCGAAGGTAGTGCGCTAACCGCAAGGAGGCAGCTAACCACGGTAGGGTCAGCGACTGGGGTGAAGTCGTAACAAGGTAGCC	BU	5.372	227290	Bacteria	Proteobacteria	Alphaproteobacteria	Hyphomicrobiales	Rhizobiaceae	NA	Rhizobium/Agrobacterium group
GTCGCTCCTACCGATTGAATGGTCCGGTGAGAACGTCGGATCACGCGCTCGACGTCAGTTCGCTGATGACTTGTGCGAGAGAAGTAGTTCAAACCTTACCATTTAGAGGAAGGAGAAGTCGTAACAAGGTTTCC	BU	5.373	193537	Eukaryota	Haptista	Centroplasthelida	NA	NA	NA	Centroplasthelida
TCTTAGTGCTATTCAAAGTCATTCGGGTGGAGCGGTTGATTTAGCTATATTTAGTTTACACTTATCAGGAGCTGCT	CI	5.375	123749	Eukaryota	Rhodophyta	Florideophyceae	Batrachospermales	Batrachospermaceae	Nocturama	Nocturama antipodites
CGCCCGTCGCTTGTAGTAACGAATGGTCTGGTGAACCTTCTGGACTGTGATTGCAAAATTACGGAAAAATAAGTAAACCCTACCATTTGGAACAACAAGAAGTCGTAACAAGGTATCT	BE	5.375	863765	Eukaryota	Ciliophora	Oligohymenophorea	Hymenostomatida	Deltopylidae	Agolohymena	Agolohymena
GTCGCTACTACCGATGAATGGCTTAGTGAGACCCCCGAATTGTGTCTATCGTCAGCAATGACTTTGGATGTGAGAAGTTGGTCAAACTTGGTCATTTAGAGGAAGTAAAAGTCGTAACAAGGTTTCC	BU	5.376	4751	Eukaryota	NA	NA	NA	NA	NA	Fungi
TCTGAGTGGTGCAAGAGCGCATTCCGGTACAGCTGTAGATTTAGCTATATTTAGCTTACACTTAGCTGGTGCATCT	CI	5.377	1	NA	NA	NA	NA	NA	NA	NA
TTTAGACACTAGAAAGCCCATGTTAAACAACCTCTTTTAAGGGTAAAAACTTAATGGCACCTCATCTAATTGTCTTCG	WV	5.379	10000020	Eukaryota	Chordata	Actinopteri	Galaxiiformes	Galaxiidae	Galaxias	Galaxias argenteus/postvectis
CGCCCGTCGCTACTACCGATTGAATGATTTAGTGAGGACTTCGGACTGGTGCTAATGCGGCCTCACGGTTGCGTTGGTTTACTGGGAAGATGCCCAAACTGCCTCATTTAGAGGAAGTAAAAGTCGTAACAAGGTTTCC	BE	5.379	288905	Eukaryota	Arthropoda	Ostracoda	Podocopida	Candonidae	NA	Candonidae
CGCCCGTCGCTACTACCGATACCGGGTGATAAGGTGAATTATTTGGACCTAACCGGAAAGATTCGTTAACACTATCACCTAGAGGAAGTAAAAGTCGTAACAAGGTTTCC	BE	5.382	5991	Eukaryota	Ciliophora	Litostomatea	Haptorida	Trachelophyllidae	Chaenea	Chaenea
GTCTGTATCGTAAATTATGAGTGCTGTAATTTAAATTGTAGAATTTTTGTTAATAAATTCAAAAACTTACTATTAGATTTTTAAGCTAACGCTATAAGCGCTCCGCCTGAGAAGTACGTTCGCAAGATTG	UM	5.383	1	NA	NA	NA	NA	NA	NA	NA
CGCCCGTCGCTACTACCGATTGGATGGTTTAGTGAGATCCTCGGATTGGGCCCGGCGTGGCGGGCAACCGTTGTGCCGGAGCTCCGAAAAGACGATCAAACTTGATCATCTAGAGGAAGTAAAAGTCGTAACAAGGTTTCC	BE	5.387	1780200	Eukaryota	Annelida	Clitellata	Haplotaxida	Naididae	NA	Naidinae
GTCCACGCCATAAACGATGACAACTAGACGTTGGGGGCATATGGCCCACAGTGTCGCAGCTAACGCGTTAAGTTGTCCGCCTGGGGAGTACGGCCGCAAGGTTG	UM	5.391	2	Bacteria	NA	NA	NA	NA	NA	Bacteria
TTTGGCCAGAAATATCGCTCATTCAGGAGGATCAATTGATCTCTCAATTTTCAGACTTCATCTAGCAGGCGCATCC	CI	5.391	30002	Eukaryota	Arthropoda	Collembola	Poduromorpha	Hypogastruridae	NA	Hypogastruridae
CGCCCGTCGCTACTACCGATTGAATGGTTTAGCAAGGCCATTGGATTGGTGCCATTGTAGTTGCTTCGGCGACTCGAACGGTGCTGAGAAGATGACCAAACTTGATCATTTAGAGGAAGTAAAAGTCGTAACAAGGTTTCC	BE	5.392	6178	Eukaryota	Platyhelminthes	Trematoda	NA	NA	NA	Trematoda
GTCCACACTGTAAACGATGATAACTAGATGTTCGGGGGTAACCCTGAGTGTTCAAGCGAAAGCGATAAGTTATCCACCTGGGGAGTACGACCGCAAGGTTG	UM	5.392	1	NA	NA	NA	NA	NA	NA	NA
CGCCCGTCGCTACTACCGATTGAATGGCTTAGTGAGCTCCACGGACTGCGGCCTCTGGATGGTTCGCCTTTCATTGGTTCGCGGGAAGTGGATCAAACTTGATCATTTAGAGGAAGTAAAAGTCGTAACAAGGTTTCC	BE	5.392	1	NA	NA	NA	NA	NA	NA	NA
TTTAAGTGGTATTTTAGCGCATTCTAGTGGTGCCGTAGATTTTGCTATATTTAGTTTACATTTATCAGGTTTATCA	CI	5.393	1	NA	NA	NA	NA	NA	NA	NA
CCTTTCAAGCATAGAGGGGCATTCAGGTCCTGCGGTTGATTTTGGTATCTTTAGTCTGCATTTAGCAGGAGCTTCG	CI	5.394	1	NA	NA	NA	NA	NA	NA	NA
CGCCCGTCGCTACTACCGATTGAATGAATTAGTGAGCTTCAGAGATCGAGCTGTTTCGGGCAACCGGGTCAGTTTGAGAACTGAATCAAACTTGCTCATTTAGAGGAAGTAAAAGTCGTAACAAGGTTTCC	BE	5.397	2759	Eukaryota	NA	NA	NA	NA	NA	Eukaryota
TTCAACTCTTACTTTAGATATGATTTTTGTTTAAGTCAAAGTAAAAATAAGAGTTTAG	WV	5.397	1	NA	NA	NA	NA	NA	NA	NA
GTCCACGCCCTAAACGATGCATACTCGCTGTTCGGCCTTCGGGTTGAGTGGCCAAGGGAAACCGATAAGTATGCCACCTGGGGAGTACGCCCGCAAGGGTG	UM	5.4	976	Bacteria	Bacteroidetes	NA	NA	NA	NA	Bacteroidetes
GTTAAGTAGTGCACAAGCACATTCAGGTCCTTCTGTAGACTTAGCTATTTTCAGTTTACATTTAACAGGAGCCGCT	CI	5.404	1	NA	NA	NA	NA	NA	NA	NA
GTCACATCATGGAAGCCGGTCGCACCCGAAGTGCCCGTACCAACCGCAAGGGGGTAGGGTCCTAAGGTGTAGCTGGTAACTGGGATGAAGTCGTAACAAGGTAGCC	BU	5.404	74201	Bacteria	Verrucomicrobia	NA	NA	NA	NA	Verrucomicrobia
TTTAATTAACTATTCCAAAAGTTAAACAATTCAACCACAAAGGGATAAAACATAACTTAACATGGACTAGCAATTTCG	WV	5.405	9823	Eukaryota	Chordata	Mammalia	Artiodactyla	Suidae	Sus	Sus scrofa
GTCGCTGCCCGGGACTGAGCCGTTTCGAGAAAAGCGGGGACTGCTGCTGTCGGGACTTTCGGGTCTTGGCTTCGGTGGAAACCGCTTTAATCGCAGTGGCTTGAACCGGGCAAAAGTCGTAACAAGGTTTCC	BU	5.412	119089	Eukaryota	Nematoda	Chromadorea	NA	NA	NA	Chromadorea
TTTAAGTAGTATACAAAGTCATTCTTCTGCTGCTGTTGATTTAGCTATCTTCAGTTTACATTTATCAGGTATTTCT	CI	5.416	2806	Eukaryota	Rhodophyta	Florideophyceae	NA	NA	NA	Florideophyceae
GTCGCTCCTACCGATACCGGGTGATCCGGTGAACCTTTTGGACCGTAACCGGAAATAAACGTAAACCATATCACCTAGAGGAAGGAGAAGTCGTAACAAGGTTTCC	BU	5.418	5878	Eukaryota	Ciliophora	NA	NA	NA	NA	Ciliophora
CCTATCTTCAGGAATTGCACATGCTGGAGCTTCTGTTGATTTAGCAATTTTTTCTCTCCATTTAGCAGGAATTTCT	CI	5.418	7149	Eukaryota	Arthropoda	Insecta	Diptera	Chironomidae	NA	Chironomidae
GTCCATGCCGTAAACGATGAGTGTTCGCCCTTGGTCTACGCGGATCAGGGGCCCAGCTAACGCGTGAAACACTCCGCCTGGGGAGTACGGTCGCAAGACCG	UM	5.418	3398	Eukaryota	Streptophyta	Magnoliopsida	NA	NA	NA	Magnoliopsida
CGCCCGTCGCACCTACCGATTGAATGGTCCGGTGAAGACTCGGGATTGTGGGCGTTGCCTTTACTGGTGATGTCTGCAAGAACTTGTCTAAACCTTATCATTTAGAGGAAGGTGAAGTCGTAACAAGGTTTCC	BE	5.42	97226	Eukaryota	Bacillariophyta	Bacillariophyceae	Cymbellales	Gomphonemataceae	Gomphonema	Gomphonema
CGCCCATCGCTACTACCGATTGAATGGCTTAGTGAGGCCTACGGATTTGGGCAGTGGCCGCAAGGCTGCTAGCTCGGAGAAGCCGGTCAAACTTGGTCATTTAGAGGAAGTAAAAGTTGTAACAAGGTTTCC	BE	5.421	4751	Eukaryota	NA	NA	NA	NA	NA	Fungi
TTAATTATAAGATATTTCACTAAAATATTTAACAATTTA	WV	5.423	1	NA	NA	NA	NA	NA	NA	NA
TAAGTGGCGCTATTGCCCACGCAGGGCCTTCTGTTGATTTTGCTATTTTTAGTTTACATATAGCTGGGGCATCA	CI	5.424	1	NA	NA	NA	NA	NA	NA	NA
ACTATCTTCTGGGATTGCCCATGCAGGAGCCTCTGTTGACTTAGCAATTTTCTCCCTTCATTTAGCCGGAATTTCA	CI	5.424	27462	Eukaryota	Arthropoda	Insecta	Diptera	Simuliidae	Austrosimulium	Austrosimulium
GTTGTGGAGTTACTCGGAATGCTGCCAAGATATCAGTATCTTTGGTTTCGTATTCCGGAGTATAATAAGTCAATTTGTACTCTTTAACACCCGCTTTGAATCCAAC	MZ	5.425	26867	Eukaryota	Streptophyta	Magnoliopsida	Lamiales	Plantaginaceae	Plantago	Plantago
TTTAAGTAGTGCTCAAGCTCACTCAGGTGGTGCAGTTGATTTAGCAATTTTTAGTTTGCATTTATCAGGTGCGTCG	CI	5.425	1	NA	NA	NA	NA	NA	NA	NA
GTCGCTACTACCGATTGGGTGTACCAGTGAGAACCTTGGACTGGCGTCCGGTGCCTCGCGCACCTGGGTCTGACGGAAAGAGGTTCGAACTGGTGCACTTAGAGGAAGTAAAAGTCGTAACAAGGTTTCC	BU	5.425	932767	Eukaryota	Arthropoda	Malacostraca	Amphipoda	Dogielinotidae	Allorchestes	Allorchestes
GTCCACACCGTAAACGATGGGTGCTAGGTGCTGCAGGCTTTGACTCCTGCGGTGCCGTAGCTAACGCATTAAGCACCCCGCCTGGGAAGTACGGTCGCAAGACTA	UM	5.426	1224	Bacteria	Proteobacteria	NA	NA	NA	NA	Proteobacteria
GTTGAGGAGTTACTCGGAATGCTGCCAAGATATCTGTATCCTTGGTCTGATATTCAGGAGTATAATAAGTTAATCTGTAATCTTTAACACCAGCTTTGAATCCGAC	MZ	5.427	139271	Eukaryota	Streptophyta	Pinopsida	NA	Pinaceae	Pinus	Pinus subgen. Pinus
GTCGCTCCTACCGATTGAATGGTCCGGTGAAGTGTTCGGATCGCGGCGACGGGGGCGGTTCGCCGCCCCCGACGTCGCGAGAAGTCCATTGAACCTTATCATTTAGAGGAAGGAGAAGTCGTAACAAGGTTTCC	BU	5.429	4479	Eukaryota	Streptophyta	Magnoliopsida	Poales	Poaceae	NA	Poaceae
GTCGCTCCTACCGATTGAATGTTCCGGTGAATCCTCCGGACCTAATTTCAGTAGTGGGGCAACTCACTACTTGAAGTCTTGGGAAGTTGCGTAAACCTTAACATTTAGAGGAAGGAGAAGTCGTAACAAGGTTTCC	BU	5.429	1920164	Eukaryota	Endomyxa	NA	Vampyrellida	Leptophryidae	NA	Leptophryidae
ATTATCATCTATTCAATTTCATTCAGGTCCATCTGTAGATTTAGCTATATTTAGTTTACATGTTGCGGGTGCGGCA	CI	5.432	1	NA	NA	NA	NA	NA	NA	NA
ATTATCTGGTATCATCGCGCATTCAGGTGGTGCTGTTGATCTTGCAATTTTTAGTCTACACTTATCAGGTGCTGCG	CI	5.434	1	NA	NA	NA	NA	NA	NA	NA
ATCCTTTTTTTCGAAAACAAAAAAACAACAAAGGTTCATAAAGACAGAATCAGAATAAAAAAG	TP	5.434	3683	Eukaryota	Streptophyta	Magnoliopsida	Malpighiales	Passifloraceae	NA	Passifloraceae
CGCCCGTCGCTCCTACCGATACCGGGTGATGTGCTGAATCTTTTGGACCACTCTGTGGAAAGACAAGTAAAGCTTATCACCTAGAGGAAGGAGAAGTCGTAACAAGGTTTCC	BE	5.435	197908	Eukaryota	Ciliophora	Litostomatea	Pleurostomatida	Litonotidae	NA	Litonotidae
TCTTAGTTCCATACAAAGTCACTCAGGAGGCTCTGTTGATTTAGCTATTTTTAGCCTTCATTTAGCAGGGGCAGCT	CI	5.435	67912	Eukaryota	Rhodophyta	Florideophyceae	Batrachospermales	Batrachospermaceae	Sirodotia	Sirodotia
ACTTTCAAGTGCTATTGCACACACTGGGGCTTCAGTAGATCTTGCAATTTTCTCTCTTCACCTAGCTGGTATTAGA	CI	5.437	159975	Eukaryota	Arthropoda	Insecta	Psocoptera	Caeciliusidae	NA	Caeciliusidae
GTCGCTCCTACCGATTTCGAGTGATGTGGTGAACCTTCTGGACTGCAGAGGGACTTGAGCCCTATGCGGAAAGTTATGTAAACCTTATCACTTAGAGGAAGGAGAAGTCGTAACAAGGTTTCC	BU	5.438	60002	Eukaryota	Ciliophora	Oligohymenophorea	Peniculida	Frontoniidae	Frontonia	Frontonia
GTCACACCATGGGAATTGGGTCTACCCGAAGGTGGTGCGCCAACCAGCAATGGAGGCAGCCAACCACGGTAGGCTCAGTGACTGGGGTGAAGTCGTAACAAGGTAGCC	BU	5.439	31989	Bacteria	Proteobacteria	Alphaproteobacteria	Rhodobacterales	Rhodobacteraceae	NA	Rhodobacteraceae
TTAAAAATCAACGGCCACCGCGAACCCAAGACCAAACCCACCGGGATCACTACTATATCGCAAGGCATGGCCGATATTTTTCG	WV	5.442	107024	Eukaryota	Chordata	Aves	Anseriformes	Anatidae	Tadorna	Tadorna variegata
GTCGCTACTACCGATTGAATGGCTTAGTGAGACCTCCGGATCGAGCATTGCAGCTCCGCAAGGGGCAGCATGCTTGAAAAGCTGGTCAAACTTGGTCATTTAGAGGAAGTAAAAGTCGTAACAAGGTAACC	BU	5.442	451435	Eukaryota	Chytridiomycota	Chytridiomycetes	NA	NA	NA	Chytridiomycetes
CGCCCGTCGCTCCTACCGATTGAATGGTCCGGTGAAGTGTTCGGATCGCGGCGACGTGGGCGGTTCGCTGCCGGCGACGTCGCGAGAAGTCCACTGAACCTTATCATTTAGAGGAAGGAGAAGTCGTAACAAGGTTTCC	BE	5.443	58024	Eukaryota	Streptophyta	NA	NA	NA	NA	Spermatophyta
TCTTAGTGCAATACAAAGTCATTCAGGAGCTGCTGTAGACCTAGCCATTTTTAGTTTACATTTATCAGGAGCTGCA	CI	5.443	2781386	Eukaryota	Rhodophyta	Florideophyceae	Batrachospermales	Batrachospermaceae	Sheathia	Sheathia transpacifica
CGCCCGTCGCTCCTACCGATTGAGTGATCCGGTGAATGACTCGGACTGTACTATTCCAGCAATGGATCAGTGCGGGAAGTTTCGTAAACCTTATCACTTAGAGGAAGGATAAGTCGTAACAAGGTTTCC	BE	5.445	1	NA	NA	NA	NA	NA	NA	NA
CGCCCGTCGTTACTACCGATTGAATGGCTTAGTGAGGCCTCCGGATTGTGCCTACCTTGAGTGGGTGTGAAAAGCTGGTCAAACTTGGTCATTTAGAGGAAGTACAAGTCGTAACAAGGTTTCC	BE	5.445	4751	Eukaryota	NA	NA	NA	NA	NA	Fungi
GTCCACGCCCTAAACGATGCGAACTGGACGTTGGGATCAATTGAGATTTCAGTGTCGAAGCTAACGCGTTAAGTTCGCCGCCTGGGGAGTACGGTCGCAAGACTG	UM	5.448	1236	Bacteria	Proteobacteria	Gammaproteobacteria	NA	NA	NA	Gammaproteobacteria
TTTATCAAGTATAGAATTTCATGCAGGTACTTCTGTAGAATTTGCTATTTTTAGTTTACATATAGCAGGTGCTTCT	CI	5.448	1	NA	NA	NA	NA	NA	NA	NA
TTTCGGAAGCGGATCTCCAGCAACTTTATTAGAATTTCAAGGACCATATGGAGGACCTGATGTTG	WV	5.449	1	NA	NA	NA	NA	NA	NA	NA
CGCCCGTCGCTAGTACCGATTGAATGGCTTAGTGAGACCTCCGGATTGGCTTGTCATTGGTGGCAACACCATAGACTTGCCGAGAAGTTGGTCAAACTTGGTCATTTAGAGGAACTAAAAGTCGTAACAAGGTAACC	BE	5.45	451442	Eukaryota	Chytridiomycota	Chytridiomycetes	Rhizophydiales	NA	NA	Rhizophydiales
GTCCACGCCGTAAACTATCAATACTCGTTCTCGGGGACTTCGGTCCTCGGGGACTAAGCGAAAGTGATAAGTATTGCACCTGGGGAGTACGATCGCAAGGTTG	UM	5.45	332102	Bacteria	Bacteroidetes	Flavobacteriia	Flavobacteriales	Crocinitomicaceae	Fluviicola	Fluviicola
GTCACACCATGGGAGTTGATTGCTCCAGAAGTGGCCGATCTAACCCGCAAGGGAAGTAGGTCCCCAAGGAGTGGTCGATGACTGGGGTGAAGTCGTAACAAGGTAGCC	BU	5.451	1224	Bacteria	Proteobacteria	NA	NA	NA	NA	Proteobacteria
GTCGCTACTACCGATTGAATGTTTTAGTGAGAACTTCGGCTTGGTTTTCCGAGCGGCTTTCGGGTCGTTCGGTTTATATCGAAAAGATGCTCAAACTGGATCATTTAGAGGAAGTAAAAGTCGTAACAAGGTATTC	BU	5.451	2816136	Eukaryota	Rotifera	Eurotatoria	NA	NA	NA	Eurotatoria
GTTGAGGAGTTACTCGGAATGCTGCCAAGATATCAGTATCTTTGGTTTCATAGTCAGGAGTATAATAAGTCAGTTTATAATCTTTAACACCAGCTTTGAATCCAAC	MZ	5.454	1437201	Eukaryota	Streptophyta	Magnoliopsida	NA	NA	NA	Pentapetalae
CTCGACATCTCTAACAACGACTGGCTCGAGTGGTCTGATTGGCTTGTCCTCGGTGGCCTCAATTGGGTTG	WV	5.455	1	NA	NA	NA	NA	NA	NA	NA
GTCCACGCCCTAAACGTTGAATACTCGACCTTAGCGATATACAGTTAGGGTCCAAGCGAAAGCGTTAAGTATTCCACCTGGGAAGTACGTTCGCAAGAATG	UM	5.457	2	Bacteria	NA	NA	NA	NA	NA	Bacteria
TTTATTATATTTTAACTATCAGCTAAAAGTAATTCG	WV	5.457	1628347	Eukaryota	Annelida	Clitellata	Enchytraeida	Enchytraeidae	Chamaedrilus	Chamaedrilus
GTCGCTGCTACCGATTGGATGGTTTAGTGAGGTCCACGGACTGCTGCAGTTGATGGTTCGCCATCTTCTGCGTTAGGAAGTGGGACAAACTTGATCATCTAGAGGAAGCAAAAGTCGTAACAAGGTTTCC	BU	5.458	543769	Eukaryota	NA	NA	NA	NA	NA	Rhizaria
GTCGCTCCTACCGATTGGGTGTGCTGGTGAAGTGTTCGGATTGGGAATAGCGGTGGGCAACCTCTGCTGTTCCCGAGAAGTTCATTAAACCCTCCCACCTAGAGGAAGGAGAAGTCGTAACAAGGTTTCC	BU	5.458	55993	Eukaryota	Chlorophyta	Chlorophyceae	Oedogoniales	Oedogoniaceae	Oedogonium	Oedogonium
GTCGCTAGTACCGATTGAATGGCTTAGTGAGACCCTCGGATTAGCGGTTCTAAGGTGGCAACACCTTTAAACTGCCGAGAAGTTGGTCAAACTTGGTCATTTAGAGGAACTAAAAGTCGTAACAAGGTAACC	BU	5.458	2040705	Eukaryota	Chytridiomycota	Chytridiomycetes	Rhizophydiales	Alphamycetaceae	Betamyces	Betamyces sp.
CGCCCGTCGCTCCTACCGATTTTGAGTGATCCGGTGAACCTTCTGGACTGTGAACAGGCTTGACCTGATTGTGGGAAGTTAAGTAAACCTTATCACTTAGAGGAAGGAGAAGTCGTAACAAGGTTTCC	BE	5.461	88569	Eukaryota	Ciliophora	Colpodea	Grossglockneriida	Grossglockneriidae	Pseudoplatyophrya	Pseudoplatyophrya
CGCCCGTCGCTCCTACCGATTGGGTGTGCTGGTGAAGTGTTCGGACTGGCTACGGCTGCGGGTAACCTTGGCCGAAGCTGGGAAGAACATTAAACCCTCCCACCTAGAGGAAGGAGAAGTCGTAACAAGGTTTCC	BE	5.463	3042	Eukaryota	Chlorophyta	Chlorophyceae	Chlamydomonadales	NA	NA	Chlamydomonadales
CGCCCGTCGCTCCTACCGATTGAACGTGCTGGTGAAGCGTTGGGACTGGAACCCCTTGCAGGTCTCCTGCAAGCCGTTTCGGGAACTTCGTTGAACCCTCCCGTTTAGAGGAAGGAGAAGTCGTAACAAGGTTTCC	BE	5.464	3041	Eukaryota	Chlorophyta	NA	NA	NA	NA	Chlorophyta
TTTATCATCAAACATAGCGCATGCTGGAAGTTCTGTAGACCTAACTATTTTTTCTTTACATTTAGCAGGAATTAGA	CI	5.464	697976	Eukaryota	Arthropoda	Insecta	Trichoptera	Hydrobiosidae	Costachorema	Costachorema xanthopterum
GTCTATACCGTAAATAATGAGTGCTGTAATTCAGTAATCAACTCATAAGGTTTTATTGGATTTTTGTAAGCTAACGCTATAAGCACTCCGCCTGAGAAGTATAATTGCAAGATTG	UM	5.465	1	NA	NA	NA	NA	NA	NA	NA
GTCCACGCTGTAAACTATGAATGCTAGATGTTGGGAGGTTTACCTTTCAGTATCGCAGTTAACACATTAAGCATTCCGCCTGGGGAGTACGGTCGCAAGATTA	UM	5.466	28211	Bacteria	Proteobacteria	Alphaproteobacteria	NA	NA	NA	Alphaproteobacteria
TTTAGCTAGTATAGAATTTCATGCTGGAACTTCTGTAGAGTTTGCAATATTTAGTTTACATATTGCAGGAGCTTCT	CI	5.467	1	NA	NA	NA	NA	NA	NA	NA
TCTATCATCTAACATTGCTCATGCAGGTGCTTCAGTTGATTTAGCTATTTTTTCCCTTCATTTAGCTGGTATTTCT	CI	5.467	611344	Eukaryota	Arthropoda	Insecta	Diptera	Chironomidae	Corynoneura	Corynoneura
ATCCCGTTTTTTCGCAAAAACAAAGAAAAGTTCAGAAAGCGAAAATAAAAAG	TP	5.469	3869	Eukaryota	Streptophyta	Magnoliopsida	Fabales	Fabaceae	Lupinus	Lupinus
CGCCCGTCGCTCCTACCGATTGAATGGTCCGGTGAAGTGTTCGGATCGCGGCGACGGGGGCGGTTCGCCGCCCCCGACGTCGCGAGAAGTCCATTGAACCTTATCATTTAGAGGAAGGAGAAGTCGTAACAAGGTTTCC	BE	5.475	33090	Eukaryota	NA	NA	NA	NA	NA	Viridiplantae
GTCGCACCTACCGATTGAATGACTCGGTGAAAAATTGGGACCGTGAAACTGTTTGCTTTATTGCGAGTGGATTTATGGGAACTTTTTTAAACCTCGCCATTTAGAGGAAGGTGAAGTCGTAACAAGGTTTCC	BU	5.475	4762	Eukaryota	Oomycota	NA	NA	NA	NA	Oomycota
GTCGCACCTACCGATTGAATGACTCGGTGAAAAATTGGGACCGTGAGTCTGTTTGCTTTATTGCGAGTGGATCTATGGGAACTTTTTTAAACCTCGCCATTTAGAGGAAGGTGAAGTCGTAACAAGGTTTCC	BU	5.475	4762	Eukaryota	Oomycota	NA	NA	NA	NA	Oomycota
CGCCCGTCGCTACTACCGATTGGGTGTACCAGTGAGAACCTTGGACTGGCGTCCGGTGCCTCGCGCACCTGGGTCTGACGGAAAGAGGTTCGAACTGGTGCACTTAGAGGAAGTAAAAGTCGTAACAAGGTTTCC	BE	5.476	199476	Eukaryota	Arthropoda	Malacostraca	Amphipoda	NA	NA	Talitroidea
GTCGCTAGTACCGATTGAATGGCTTAGTGAGACCTCCGGATTGGCGAGTTTACAGTGGCAACACTGTTTACTTGCCGAGAAGTTGGTCAAACTTGGTCATTTAGAGGAACTAAAAGTCGTAACAAGGTAACC	BU	5.48	4761	Eukaryota	Chytridiomycota	NA	NA	NA	NA	Chytridiomycota
GTCACGCCATGGAAATTGGTTTTGGTTGAAACAACATTTTGGCTGTTTAGTCAGCACGCGTCATGAGGGTTTTTTCCTGTTTGTAGCGTGCGCTTTAGAACCATATTCGTTAGGCTAAAATTGAGGACTGGGGTGAAGTCGTAACAAGGTAGTT	BU	5.483	1	NA	NA	NA	NA	NA	NA	NA
ATTCTATAGTATTTATATACAATTTATTAG	TP	5.485	1	NA	NA	NA	NA	NA	NA	NA
GTCGATACTACCGATTGAATGGCTTAGTGAGACCTTTGGATGGCGCCCTAGCCGCAAGGCATCTGGGAGCCAGAAATTGTTCAAACTTATCCATTTAGAGGAAGTAAAAGTCGTAACAAGGTTTCC	BU	5.485	1031332	Eukaryota	Cryptomycota	NA	NA	NA	NA	Cryptomycota
TCTTTCCAGAAATCTAGCCCATACAGGAGCTTCTGTCGATTTATCTATTTTCTCTCTTCATTTAGCTGGAATTTCC	CI	5.491	633186	Eukaryota	Arthropoda	Insecta	Trichoptera	Conoesucidae	Pycnocentria	Pycnocentria
ATTATCGTCAGTGGAATACATGCCAGGGGGAGCAGTAGATTTAGCCATATTCAGTTTACATCTAGCCGGAATATCA	CI	5.491	1	NA	NA	NA	NA	NA	NA	NA
GTCGGTATTTCCGATTGAATGGCTTAGTGAGAACTTCGGATTGAGGGGAAGGGCCGCAAGGCGCGTCTTCACGAGAAGTTGGTCAAACTTGGTCATTTAGAGGAAGTAAAAGTCGTAACAAGGTTTCC	BU	5.494	4751	Eukaryota	NA	NA	NA	NA	NA	Fungi
ATCCGGTTTTTCAAAAAGAGTCATAGAATCAAAAAG	TP	5.496	212267	Eukaryota	Streptophyta	Magnoliopsida	Malpighiales	Violaceae	Melicytus	Melicytus
CGCCCGTCGTTGTTTCCGATGATGGTGCAATACAGGTGATCGGACTGGAGGCCATCGGTTTCCGGGAAGTTCACCGATATTTCTTCAATAGAGGAAGCAAAAGTCGTAACAAGGTAGCT	BE	5.496	2704647	Eukaryota	Euglenozoa	Kinetoplastea	NA	NA	NA	Metakinetoplastina
ATTGTCAAGTGTTGAAGCTCATTCTGGCCCTTCTGTTGACTTGGCAATTTTTAGTTTGCATGTCGCTGGTGCTTCT	CI	5.497	1	NA	NA	NA	NA	NA	NA	NA
TCTATCCGCTGGGATTGCTCATGCTGGAGCCTCAGTAGACCTTGCAATCTTTTCCTTACACCTCGCCGGAGTATCC	CI	5.499	1969009	Eukaryota	Arthropoda	Insecta	Ephemeroptera	Leptophlebiidae	Zephlebia	Zephlebia borealis
GTCGCTCCTACCGATTGAATGTTCCGGTGAGGACTTGGGAGGATTGGTGGCGTCGAGAGATGCCATTGAACCGAACTTGTACGAATCTTAGCATTTAGAGGAAGGAGAAGTCGTAACAAGGTTTCC	BU	5.499	1	NA	NA	NA	NA	NA	NA	NA
GTCGCTGCTACCGATTGAATGATCCGGTGAATATTCGGGACTGCTGATTCCTAGAGAATCGAGCGGGAACTTAAGTGAACCTTATCATTTAGAGGAAGCAAAAGTCGTAACAAGGTTTCC	BU	5.502	1	NA	NA	NA	NA	NA	NA	NA
ATTAAGTAGTATTATTGCCCATTCAGGTCCTTCAGTTGATCTAGCAATCTTTAGCTTACATATTGCAGGTATTTCT	CI	5.502	1	NA	NA	NA	NA	NA	NA	NA
TTAATTCTAATAAAAATACATGTTTTAATAAAATTCG	WV	5.504	1302610	Eukaryota	Annelida	Clitellata	Crassiclitellata	Lumbricidae	Eiseniella	Eiseniella tetraedra
GTCGCTACTACCGATTGAATGAATTAGTGAGCTTCAGAGATCGAGCTGATTCGGGCAACCGGGTCAGTTTGAGAACTGAATCAAACTTGCTCATTTAGAGGAAGTAAAAGTCGTAACAAGGTTTCC	BU	5.505	2759	Eukaryota	NA	NA	NA	NA	NA	Eukaryota
CGCCCGTCGCTATTACCGATTGGTTATTTAGTGAGGTCTCCGGAGGTAATCGCCGAAGATATTTCGGTATCACTAGGTTGTTTTGCCAAAGTTGACCGAACTTGATGATTGAGAGGAAATAAAAGTCGTAACAAGGTTTCC	BE	5.506	44570	Eukaryota	Arthropoda	Insecta	Diptera	Simuliidae	NA	Simuliini
GTCGCTCCTACCGATTGAATGTGCTGGTGAAGATTTCGGATTGGCTGTTTAGTTAGGTTTCCTAGCTTCACAGCTGAGAAGTTATTTAAACCCTCCCATTTAGAGGAAGGAGAAGTCGTAACAAGGTTTCC	BU	5.51	31306	Eukaryota	Chlorophyta	Ulvophyceae	Ulotrichales	NA	NA	Ulotrichales
GTCGCACCTACCGATTGAATGATCCGGTGAGGACTGGAGATTAAGGCAATCTTTCTTCACTGGAAGTGCGCCATGAGAACTTGTCCAAATCTTATCATTTAGAGGAAGGTGAAGTCGTAACAAGGTTTCC	BU	5.511	35124	Eukaryota	Bacillariophyta	Coscinodiscophyceae	Melosirales	Melosiraceae	Melosira	Melosira
ATTGTCTTCAATCCAATTCCATTCAGGACCTTCCGTAGATTTAGCTATTTTTAGTTTACATGTTGCGGGAGCAGCA	CI	5.512	1	NA	NA	NA	NA	NA	NA	NA
GTCCACACTGTAAATACTGAGTGCTGCGATTCAAAATTTTGGGTCTTCAAGCTTACGCAATAAGCACTCCGCCTGAGGAGTACGATCGCAAGGTTG	UM	5.513	1	NA	NA	NA	NA	NA	NA	NA
GTCGCTCCTACCGATTTCGAGTGGTCCGGTGAGCCTTTTGGACCAGGGGGCAACCTCTGTAAATCAAGCAAACCTTATCACTTAGAGGAAGGAGAAGTCGTAACAAGGTTTCC	BU	5.516	5878	Eukaryota	Ciliophora	NA	NA	NA	NA	Ciliophora
CGCCCGTCGCTACTACCGATTGAATGTTTTAGTGAGATCTTCGGCTTGGTTTTCCGAGCGGCTCTCGGGTCGTTCGGTTTATATCGAAAAGATGCTCAAACTGGATCATTTAGAGGAAGTAAAAGTCGTAACAAGGTATTC	BE	5.52	44578	Eukaryota	Rotifera	Eurotatoria	NA	NA	NA	Bdelloidea
GTCCACGCCGTAAACGATGATAACTAGCTGTCGGGGCTCTTGGAGCTTCGGTGGCGCAGCTAACGCATTAAGTTATCCGCCTGGGGAGTACGGCCGCAAGGTTA	UM	5.521	204457	Bacteria	Proteobacteria	Alphaproteobacteria	Sphingomonadales	NA	NA	Sphingomonadales
CGCCCGTCGTTACTACCGATTGAATGGCTTAGTGAGGCCTCCGGATCCGGCAGCTTTACTGTCGCCTGGAGAAGCTGGTCAAACTTGGTCATTTAGAGGAAGTACAAGTCGTAACAAGGTTTCC	BE	5.521	4751	Eukaryota	NA	NA	NA	NA	NA	Fungi
CGCCCGTCGCTCTTACCGATGGACTACTCTGTGAGTTTGAGGGACTGGTCTCGTTTCGACAAGACTATGGAAACTCATGCGAACAGTGTGGTCTAAAGGAAAGAGAAGTCGTAACAAGGCATCG	BE	5.524	29178	Eukaryota	Foraminifera	NA	NA	NA	NA	Foraminifera
CGCCCGTCGCACCTACCGATTGAATGATTCGGTGAAGATTCGGGACCGTGCCAGCGCCGTTCACGCGGTGCTGGCGTGGGAACTTGTCTGAACCTCATCATTTAGAGGAAGGTGAAGTCGTAACAAGGTTTCC	BE	5.53	2980	Eukaryota	NA	Xanthophyceae	Tribonematales	Tribonemataceae	Tribonema	Tribonema
TTTAGACACCAGGCAGATCACGTCAAGCAACCTTGAATTAACAAGTAAAAACGCAGTGACCCCTAGCCCATATGTCTTTG	WV	5.53	8022	Eukaryota	Chordata	Actinopteri	Salmoniformes	Salmonidae	Oncorhynchus	Oncorhynchus mykiss
ATTAAGTGGTATTATTTCTCATTCTGGTCCTGGAGTAGATTTAGCTATTTTTAGTCTACATCTATCAGGTGCCGCA	CI	5.531	1	NA	NA	NA	NA	NA	NA	NA
GTCGCTCCTACTGATTGAATGCTCTGGTGAAACGTCGGGAGAGTGCTCTTAAGTCAGCAATGGCTGAGGAGTGCTCGAACTTCCTTTAATTATAGTATTTAGAAGAAGGAGAAGTCGTAACAAGGTTTCC	BU	5.532	37358	Eukaryota	Endomyxa	Phytomyxea	Plasmodiophorida	Plasmodiophoridae	NA	Plasmodiophoridae
GTTATCTAGTATTGAAAGTCACTCGGGTGGTTCAGTAGATTTAGCTATTTTTAGTTTACATTTAGCAGGTGCATCT	CI	5.532	1	NA	NA	NA	NA	NA	NA	NA
TTTACTATAGCTTGGTATTGGCGTAGCGTATTTGTTGCCGAGAATAGGTGGGAGACTTTGAAACCCTGACTCAG	WV	5.534	1	NA	NA	NA	NA	NA	NA	NA
GTTGAGGAGTTACTCGGAATGCTGCCAAGATATCAGTCTCTTTGGTTTCGTATTCAGGAGTATAATAAGTTAATTTGTACTCTTTAACACCAGCTTTGAATCCAAC	MZ	5.536	24966	Eukaryota	Streptophyta	Magnoliopsida	Gentianales	Rubiaceae	NA	Rubiaceae
GTCCACGCCGTAAACGATGGATACTAGCTGTTGGGCGCAAGTTCAGTGGCTAAGCGAAAGTGATAAGTATCCCACCTGGGGAGTACGTTCGCAAGAATG	UM	5.538	237	Bacteria	Bacteroidetes	Flavobacteriia	Flavobacteriales	Flavobacteriaceae	Flavobacterium	Flavobacterium
CGCCCGTCGCTACTACCGATTGGATGGTTTAGTGAGGTCCTCGGATCGGCCCCGCCGGGGTCGGTCACGGCCCTGGCGGAGCGCCGAGAAGACGATCAAACTTGACTATCTAGAGGAAGTAAAAGTCGTAACAAGGTTTCC	BE	5.54	186623	Eukaryota	Chordata	Actinopteri	NA	NA	NA	Actinopteri
GTCGCACCTACCGATTGGATGGTCCGGTGAGAATTTCGGACTGTGGTAACGTTGCCTTTCGGGGTGATGTTGCTGTGGGAAGTTATTCAAACCTTATCATCTAGAGGAAGGTAAAGTCGTAACAAGGTTTCC	BU	5.54	33634	Eukaryota	NA	NA	NA	NA	NA	Stramenopiles
GTTGAGGAGTTACTCGGAATGCTGCCAAGATATCAGTATCTTTGGTTTGATAGTTAGGAGTATAATAAGTCAATTTGTAATCTTTAACACCAGCTTTGAATCCAAC	MZ	5.54	23129	Eukaryota	Streptophyta	Magnoliopsida	Apiales	Pittosporaceae	Pittosporum	Pittosporum
GTCGCTTGTAGTAACGAATGGTCTGGTGAACCTTCTGGACTGTGATTGCAAAATTACGGAAAAATAAGTAAACCCTACCATTTGGAACAACAAGAAGTCGTAACAAGGTATCT	BU	5.54	863765	Eukaryota	Ciliophora	Oligohymenophorea	Hymenostomatida	Deltopylidae	Agolohymena	Agolohymena
GTCGCTCCTACCGATACCGGGTGATGTGGTGAACCTTTTGGACCGTTTTCGGAAAAATAAGTAAACCTTATCACCTAGAGGAAGGAGAAGTCGTAACAAGGTTTCC	BU	5.542	5988	Eukaryota	Ciliophora	Litostomatea	NA	NA	NA	Litostomatea
GTCCACGCTGTAAACTATGATTACTCGATGTGTGCGATATAAAGTTGCGCGTCTAAGCGAAAGCGTTAAGTAATCCACCTGGGGAGTACGACCGCAAGGTTG	UM	5.544	976	Bacteria	Bacteroidetes	NA	NA	NA	NA	Bacteroidetes
GTCACACCATGGGAGTTGTTTTCATTTTAAGACGTGACTCTAACCGCAAGGAGGAGAGCGTCTACAGTGGGAGCGATGACTGGGGTGAAGTCGTAACAAGGTAGCC	BU	5.545	1224	Bacteria	Proteobacteria	NA	NA	NA	NA	Proteobacteria
TTTATCAGGTATTTTTTCACATTCAGGTAGTGCTGTTGATTTTGGTATATTTAGTTTACATTTAGCTGGTATTTCT	CI	5.55	1	NA	NA	NA	NA	NA	NA	NA
GTCACATCATGAAAGCCGGTTTTTCCCAAAGTGCGCAAGCTAACCGCAAGGAAGCAGCGCCCTAAGGAGAGGCTGGTGATTGGGATGAAGTCGTAACAAGGTAACC	BU	5.552	74201	Bacteria	Verrucomicrobia	NA	NA	NA	NA	Verrucomicrobia
GTCACACCATGGGAGTTGGTCATACTTTAAGACGGTGTTCTAACCCGCAAGGGAGGAAGCCGGCCACAGTATGGTCAGCGACTGGGGTGAAGTCGTAACAAGGTAGCC	BU	5.556	28211	Bacteria	Proteobacteria	Alphaproteobacteria	NA	NA	NA	Alphaproteobacteria
ATTAGCTGGTATTGAAAGCCATTCAGGCGGTTCTGTAGATTTAGCCATTTTTAGTTTACATTTAGCAGGTGCATCT	CI	5.556	1	NA	NA	NA	NA	NA	NA	NA
CGCCCGTCGCTACTACCGATTGGCTGTTGTGGTGAGCCCCTGGGGGAGCGAGCTTGCTTGTTTGAACTTGGTCAAACCATAACAGCTAGAGGAAGTAAAAGTCGTAACAAGGTTTCC	BE	5.556	2759	Eukaryota	NA	NA	NA	NA	NA	Eukaryota
ATTGTCAAGTGTTCAATATCATTCTGGTGCATCTGTAGATTTAGCAATTTTTAGTTTACATTTAGCAGGGGCTTCA	CI	5.56	4762	Eukaryota	Oomycota	NA	NA	NA	NA	Oomycota
ATTAAGTGGTATTGATGCGCATTCAGGCCCTTCAGTTGATTTAGCCATTTTTAGTTTACATTTATCTGGTGCGTCA	CI	5.56	1	NA	NA	NA	NA	NA	NA	NA
GTCGCTCCTACCGATACCGGGTGATGTGCTGAATCTGTTGGACTGAACTTCAGGAAAACACGTAAAGCTTATCACCTAGAGGAAGGAGAAGTCGTAACAAGGTTTCC	BU	5.56	197906	Eukaryota	Ciliophora	Litostomatea	Pleurostomatida	NA	NA	Pleurostomatida
GTCCATGCCGTAAACGTTGGGCACTAGGTGTGGGTCTCAACCAACGAGATCCGCGCCGTCGCTAACGCATTAAGTGCCCCGCCTGGGGAGTACGGTCGCAAGACTA	UM	5.56	682522	Bacteria	Actinobacteria	Acidimicrobiia	Acidimicrobiales	Ilumatobacteraceae	Ilumatobacter	Ilumatobacter
CGCCCGTCGCTCCTACCGATTTCGAGTGGTCCGGTGAACCTTTTGGACTGCGCGGGCCTCGTGCCTCGTGCGGAAAATCAAGTAAACCATATCACTTAGAGGAAGGAGAAGTCGTAACAAGGTTTCC	BE	5.561	194286	Eukaryota	Ciliophora	Spirotrichea	NA	NA	NA	Stichotrichia
GTCGCTACTACCGACTGGAACACATCTTGAGCTTGTCGGATTGAGCCGGGCTGGCTGGCAACAGTCGGCCCGTGCCCGAGAAGATTAGCAAAAGATATGTTTTGGAGGAAGTAAAAGTCGTAACAAGGTTTCC	BU	5.561	55815	Eukaryota	Annelida	Clitellata	Crassiclitellata	Aeolosomatidae	NA	Aeolosomatidae
CGCCCGTCGCTCCTACCGATACCGGGTGATGTGCTGAATCTGTTGGACTGAACTTCAGGAAAACACGTAAAGCTTATCACCTAGAGGAAGGAGAAGTCGTAACAAGGTTTCC	BE	5.562	197906	Eukaryota	Ciliophora	Litostomatea	Pleurostomatida	NA	NA	Pleurostomatida
ATTTTATATTAAAAAAAACAA	TP	5.563	1	NA	NA	NA	NA	NA	NA	NA
TTTATCAGGTATTGAAAGCCATTCAGGAGGATCTGTAGATCTTGCAATTTTCAGTTTACATTTAGCAGGTGCTTCA	CI	5.564	1	NA	NA	NA	NA	NA	NA	NA
GTCCACGCCCTAAACGATGTTTACTCGTTGTTTGGACTTCGGTTCGAGCGACTAAGCGAAAGCGTTAAGTAAACCACCTGGGGAGTACGCCCGCAAGGGTG	UM	5.564	976	Bacteria	Bacteroidetes	NA	NA	NA	NA	Bacteroidetes
ATCCCGTTTTTCGTAAAAACAAAGAAAAGTTCAGAAAGAGAAAATAAAAAG	TP	5.564	3901	Eukaryota	Streptophyta	Magnoliopsida	Fabales	Fabaceae	Ulex	Ulex
CGCCCGTCGCACCTACCGATTGAATGACTCGGTGAGAAATCGGGACCGTGAGTCTGTTTGCTTCATTGCGAGTGGATTGATGGGAACTTTTTCTAACCTCGCCATTTAGAGGAAGGTGAAGTCGTAACAAGGTTTCC	BE	5.565	4762	Eukaryota	Oomycota	NA	NA	NA	NA	Oomycota
CGCCCGTCGCACCTACCGATTGAATGGTCCGGTGAGGCCTCGGGATTGTGACCAGTTCACTTCATTGTGAGTTGGTTGTGAGAACTTGTCCAAACCTTATCATTTAGAGGAAGGTGAAGTCGTAACAAGGTTTCC	BE	5.568	67474	Eukaryota	Bacillariophyta	Bacillariophyceae	Naviculales	Naviculaceae	NA	Naviculaceae
GTCGCTCCTACCGATTGAGTGGTCCGGTGAACTTTCTGGATATTTGGATTTCTAAAATAGAAGTTAAGTAAACCTTATCACTTAGAGGAAGGAAAAGTCGTAACAAGGTTTCC	BU	5.568	5878	Eukaryota	Ciliophora	NA	NA	NA	NA	Ciliophora
CGCCCGTCGCTGCTACCGATTGGATGGTCCGGTGAAATCCTCGGATAGCGAAGGATCCTTTAGCTCGCAAGAGTTGAAGACCATTGTTAGAAGTTGATTAAACCTTATCATCTAGAGGAAGCAAAAGTCGTAACAAGGTTTCC	BE	5.57	2759	Eukaryota	NA	NA	NA	NA	NA	Eukaryota
GTCCTGGCCCTAAACGGTGCACGTTTGCTGTAAGAGGAATCGACCCCTTTTGTGGCGAAGCTAACGCGTTAAACGTGCCGCCTGGGAAGTACGGCCGCAAGGTTA	UM	5.571	2	Bacteria	NA	NA	NA	NA	NA	Bacteria
ATCCTGTTGTCTCAAAACAAAGGTTCAGAAGGCGAAAAAAG	TP	5.571	26473	Eukaryota	Streptophyta	Magnoliopsida	Lamiales	Scrophulariaceae	Buddleja	Buddleja
ATTATCAAGTACTCAAAGCCATAGTGGTCCTTCTGTTGATTTAGCTATTTTAAGTTTACATTTATCTGGTGCATCA	CI	5.572	1	NA	NA	NA	NA	NA	NA	NA
ATTATCTAGTGTGGTTGCACATTCTGGTTCATGTGTTGATTTAACTATTTTTTCTTTACACCTTGCAGGTGTATCT	CI	5.573	1232797	Eukaryota	Arthropoda	Insecta	Hemiptera	Cicadidae	Amphipsalta	Amphipsalta zelandica
GTTGAGGAGTTACTCGGAATGCTGCTAAGATATCAGTATCTTTGGTTTCATAGTCAGGAGTATAATAAGTCAATTTATAATCTTTAACACCAGCTTTGAACCCAAC	MZ	5.575	1437201	Eukaryota	Streptophyta	Magnoliopsida	NA	NA	NA	Pentapetalae
GTCCACGCCCTAAACGATGATAACTCGATGTTGGCGATATACAGTCAGCGTCCAAGCGAAAGCGTTAAGTTATCCACCTGGGGAGTACGCCCGCAAGGGTG	UM	5.575	84567	Bacteria	Bacteroidetes	Sphingobacteriia	Sphingobacteriales	Sphingobacteriaceae	Pedobacter	Pedobacter
TTAAAAATCAGCGACCACCACATACAAACCCAACCCTACCAGGCTCACTACCCTCAAACTCTGGTCCGCATTTTTCG	WV	5.575	37036	Eukaryota	Chordata	Aves	Charadriiformes	Laridae	Larus	Larus dominicanus
GTCGTTGCCTGTAATGGCTTGCGAGTAGAACCGTTTGGAGATACTGGTGCTTGCATCGGTTCAAAATTCGGTAATACTTGTAAGCTAGAAGAGGCAAAAGTCGTAACAAGGTTGCT	BU	5.577	1	NA	NA	NA	NA	NA	NA	NA
ATTATCAAGTATACAAGCCCATTCAGGTGCATCAGTTGATCTAGCTATTTTTAGTTTACATTTAGCTGGTGTATCT	CI	5.577	2759	Eukaryota	NA	NA	NA	NA	NA	Eukaryota
ATCGCTACTACCGATTGAATGGCTTAGTGAGGCCTACAGATTTGGGCAGTGGCCGCAAGGCTGCTAGCTTGGAGAAGCCGGTCAAACTTGGTCATTTAGAGGAAGTAAAAGTTGTAACAAGGTTTCC	BU	5.579	4751	Eukaryota	NA	NA	NA	NA	NA	Fungi
CGCCCGTCGTTACTACCGATTGAATGGCTTAGTGAGACCTTGGGATTGGCATTGTTAGGTCGCAAGACTTGACTTTGCTGAGAACTTGGTCAAATTTGGTCATTTAGAGGAAGTACAAGTCGTAACAAGGTAACC	BE	5.582	4751	Eukaryota	NA	NA	NA	NA	NA	Fungi
CGCCCGTCGCTGCTACCGATTGGATGGTTTAGTGAGGTCCACGGACTGCTGCAGTTGATGGTTCGCCATCTTCTGCGTTAGGAAGTGGGACAAACTTGATCATCTAGAGGAAGCAAAAGTCGTAACAAGGTTTCC	BE	5.587	543769	Eukaryota	NA	NA	NA	NA	NA	Rhizaria
TTTATTTATAATATGTAATAATTAACATAGAAAAATTCA	WV	5.589	1	NA	NA	NA	NA	NA	NA	NA
GTTGAGGAGTTACTCGGAATGCTGCCAAGATATCAGTATCTTTGGTTTCGTAGTCAGGAGTATAATAAGTCAATTTGTAATCTTTAACACCAGCTTTAAATCCAAC	MZ	5.589	1437183	Eukaryota	Streptophyta	Magnoliopsida	NA	NA	NA	Mesangiospermae
GTCGCTACTACCGATTGGATGGTTTAGTGAGATCCTCGGATTGGACCCGGCGCGGAGGGCAACCTTCGGGTCGGTGATCCGAAAAGACGATCAAACTTGATCATCTAGAGGAAGTAAAAGTCGTAACAAGGTTTCC	BU	5.593	1046325	Eukaryota	Annelida	Clitellata	Crassiclitellata	Lumbricidae	NA	Lumbricinae
ATTAGCGCATGTGTTTGCACATTCGGGAGCAGCGGTTGATTTAGCAATTTTTAGTTTACATTTAGCCGGAATCTCT	CI	5.594	1	NA	NA	NA	NA	NA	NA	NA
CGCCCGTCGCTCCTACCGATTGAGTGATCCGGTGAATTTTCTGGACTTCTGGTTCAAACCAAGGAGGAAGTTAAGTAAACCTTATCACTTAGAGGAAGGAGAAGTCGTAACAAGGTTTCC	BE	5.595	151076	Eukaryota	Ciliophora	Phyllopharyngea	Chlamydodontida	Chilodonellidae	Chilodonella	Chilodonella
CGCCCGTCGCACCTACCGATTGAATGGTCCGGTGAAGACTCGGGATTGTGAGTGTTGCCTTAACTGGTGATGTTTGCAAGAACTTGTCTAAACCTTATCATTTAGAGGAAGGTGAAGTCGTAACAAGGTTTCC	BE	5.597	97226	Eukaryota	Bacillariophyta	Bacillariophyceae	Cymbellales	Gomphonemataceae	Gomphonema	Gomphonema
ATTTTATTTCTGGAAAAAAATGA	TP	5.598	2759	Eukaryota	NA	NA	NA	NA	NA	Eukaryota
CGCCCGTCGCTGCCCGGAACTGAGCCATTTCGAGAAATGCAGGGACCGACGGCTTGAGGCCCTCACGGGCTTCTCGTCGATGGAAACCGCCTTAATCGCAGCGGCTTGAACCGGGCAAAAGTCGTAACAAGGTTTCC	BE	5.599	6231	Eukaryota	Nematoda	NA	NA	NA	NA	Nematoda
CGCCCGTCGCTTGTAGTAACGAATGGTCTGGTGAACCTTCTGGACTGCTTCTGCAAAGAGGCGGGAAAATAAGTAAACCCTACCATTTGGAACAACAAGAAGTCGTAACAAGGTATCT	BE	5.599	31277	Eukaryota	Ciliophora	Oligohymenophorea	Hymenostomatida	NA	NA	Hymenostomatida
TCTTTCTTCAAATCTGGCACATGCTGGAAGCTCAGTTGATTTAACTATTTTTTCATTACATTTAGCTGGTATTAGT	CI	5.6	697960	Eukaryota	Arthropoda	Insecta	Trichoptera	Hydrobiosidae	Psilochorema	Psilochorema mimicum
GTCGCTATTACCGACGAATTATTTAGTGAGATCTCTGGAGGTGAACACGATGGTATTTCGGTACTGTTGTTGATTCGCCAAAGTTGATCAAACTTGATGATTTGGAGGAAATAAAAGTCGTAACAAGGTTTCC	BU	5.602	7149	Eukaryota	Arthropoda	Insecta	Diptera	Chironomidae	NA	Chironomidae
TTTAAGTTCTATTCAAGCTCACTCTGGTCCTTCAGTAGACCTTGCTATTTTTAGTTTACATTTAAGTGGTGCTTCA	CI	5.603	1	NA	NA	NA	NA	NA	NA	NA
GTCCACGCCGTAAACGATGATGACTAGCTGTATGCGGTAGACAGTATGCGGCTAAGCGAAAGCGATAAGTCATCCACCTGGGGAGTACGACGGCAACGTTG	UM	5.605	1	NA	NA	NA	NA	NA	NA	NA
GTCACACCATGGGAGTGGAGGATACCAGAAGTAGTTAGGCTAACCGTAAGGAGGCCGATTACCACGGTATGTTTCATGACTGGGGTGAAGTCGTAACAAGGTAGCA	BU	5.606	206351	Bacteria	Proteobacteria	Betaproteobacteria	Neisseriales	NA	NA	Neisseriales
ATTATCAGCAATGGTTTCTGATAGTTCGGTTGATTTTGCAATTTTTAGTTTACATTTAGCAGGTATTTCT	CI	5.609	1	NA	NA	NA	NA	NA	NA	NA
CGCCCGTCGCTCCTACCGATACCGGGTGATCCGGTGAACCTTTTGGACCGTTTTCGGGAAAATAAGTAAACCTTATCACCTAGAGGAAGGAGAAGTCGTAACAAGGTTTCC	BE	5.609	5989	Eukaryota	Ciliophora	Litostomatea	Haptorida	NA	NA	Haptorida
GTCCATGCCGTAAACGATGAATACTAGGTATTGGGCCCGTCAACGGTCCAGTGCCGCAGCTAACGCGTTAAGTATTCCGCCTGGGGAGTACGGTCGCAAGACTG	UM	5.609	1	NA	NA	NA	NA	NA	NA	NA
GTCGCTCCTACCGATTGAGCGGTCCGGTGAATCACTCGGACCGGTAGTGCACTTTCGAGAGCGCTGTTGGAAAGTTTTGTAAACCTTATCGCTTAGAGGAAGGAGAAGTCGTAACAAGGTTTCC	BU	5.611	1	NA	NA	NA	NA	NA	NA	NA
GTCGCTCCTACCGATTGAACGTGCTGGTGAAGCGTTGGGACTGGAACCCCTTGCAGGTCTCCTGCAAGCCGTTTCGGGAACTTCGTTGAACCCTCCCGTTTAGAGGAAGGAGAAGTCGTAACAAGGTTTCC	BU	5.612	3041	Eukaryota	Chlorophyta	NA	NA	NA	NA	Chlorophyta
TTTATCAGGTGTTGAAAGTCATTCAGGTGGAGCTGTAGATTTAGCTATTTTTAGTTTACACTTAGCTGGTGCATCA	CI	5.613	1	NA	NA	NA	NA	NA	NA	NA
ATCCTATTTTACGAAAACCAACAACGGGGGTTTAGAAAGCGAGAAAAAAAAAG	TP	5.613	13069	Eukaryota	Streptophyta	Magnoliopsida	Myrtales	Onagraceae	Fuchsia	Fuchsia
GTCGCTACTACCGATTGAATGGCTTAGTGAGATCCTCGGATTGGCCCATTGGTTTCCACCTTTGGGCTGAAAAGTTGCTCAAACTTGGTCATTTAGAGGAAGTACAAGTCGTAACAAGGTTTCC	BU	5.614	2871090	Eukaryota	Sanchytriomycota	NA	NA	NA	NA	Sanchytriomycota
ACTGCAACTGATCGGCAAAGTTCAAGCCTCCATGATGAAGA	WV	5.62	1	NA	NA	NA	NA	NA	NA	NA
TCTGTCAAGTATTACAGCCCACTCAGGAGGATCTGTAGATTTAGCAATTTTCAGTCTGCACTTGTCTGGTGCTTCT	CI	5.622	1	NA	NA	NA	NA	NA	NA	NA
CGCCCGTCGCTACTACCGATTGAATGGTTTAGTGAGATCCTCGGATTGATCCGGAGGTGGCCGCAAGGTTGCCTCTAGGTATCGAGAAGACGATCAAACTTGATCATTTAGAGGAAGTAAAAGTCGTAACAAGGTTTCC	BE	5.625	84394	Eukaryota	Rotifera	Eurotatoria	Ploima	NA	NA	Ploima
CCTAAGTGGCGCTATTGCCCACGCAGGGCCTTCTGTTGATTTTGCTATTTTTAGTTTACATATAGCTGGGGCATCA	CI	5.625	1	NA	NA	NA	NA	NA	NA	NA
CGCCCGTCGCACCTACCGATTGAATGATTCGGTGAAACTTTCGGACCGTGGACAGGACGCTCTCGGGCGACTTGACCGTGGGAAGTTATTTAAACCTCATCATTTAGAGGAAGGTGAAGTCGTAACAAGGTTTCC	BE	5.626	98651	Eukaryota	NA	Chrysophyceae	Chromulinales	Chromulinaceae	NA	Chromulinaceae
CGCCCGTCGCTCCTACCGATTTCGAGTGGTCCGGTGAATCTTTCGGACTGCGCGCGGCTTCGTGCCGTGCCGCGGAAAGTCAGGTAAACCTTATCACTTAGAGGAAGGAGAAGTCGTAACAAGGTTTCC	BE	5.628	273904	Eukaryota	Ciliophora	Spirotrichea	NA	Strombidiidae	Strombidium	Strombidium biarmatum
CGCCCGTCGCTACTACCGATTGAATGGCTTAGTGAGACCTCCGGATTACGTTTTTTGGACTTTACTGTTTGAGAAATGCTGAGAAGTTGGTCAAATTTGGTCATTTAGAGGAAGTAAAAGTCGTAACAAGGTAACC	BE	5.63	4761	Eukaryota	Chytridiomycota	NA	NA	NA	NA	Chytridiomycota
ACTGTCTAGCATGAGATTTCATTCAGGAGCCTCTGTAGATTTAGCAATTTTTAGTCTGCATTTATCGGGAATTGCC	CI	5.63	1	NA	NA	NA	NA	NA	NA	NA
ATTATCTAGTGTAACTGCTCACTCGGGAGGTGCTGTAGATTTAGCGATCTTTAGTTTACATGTGTCAGGTGCGTCT	CI	5.632	1	NA	NA	NA	NA	NA	NA	NA
GTCCACGCCGTAAACGATGATAACTAGCTGTCCGGGGACTTGGTCTTTGGGTGGCGCAGCTAACGCATTAAGTTATCCGCCTGGGGAGTACGGCCGCAAGGTTA	UM	5.634	13687	Bacteria	Proteobacteria	Alphaproteobacteria	Sphingomonadales	Sphingomonadaceae	Sphingomonas	Sphingomonas
GTCGCTACTACCGATTGAATGTTTTAGTGAGATCTTCGGCTTGGTTTTCCGAGCGGCTCTCGGGTCGTTCGGTTTATATCGAAAAGATGCTCAAACTGGATCATTTAGAGGAAGTAAAAGTCGTAACAAGGTATTC	BU	5.634	44578	Eukaryota	Rotifera	Eurotatoria	NA	NA	NA	Bdelloidea
GTCGCTCCTACCGATTGGGTGTGCTGGTGAAGTGTTCGGATTGGCAAAGCTGGTGGTCTCCACTTGCTATGCCAAGAAGTTCATTAAACCCTCCCACCTAGAGGAAGGAGAAGTCGTAACAAGGTTTCC	BU	5.634	3098	Eukaryota	Chlorophyta	Chlorophyceae	Sphaeropleales	Neochloridaceae	Neochloris	Neochloris
TCTTTCCAGAAATCTAGCCCATACAGGGGCTTCTGTCGATTTATCTATTTTCTCTCTTCATTTAGCTGGAATTTCC	CI	5.635	633187	Eukaryota	Arthropoda	Insecta	Trichoptera	Conoesucidae	Pycnocentria	Pycnocentria evecta
GTCCACGCCGTAAACGATGAGTGCTAGGTGTTGGGGGTATTGACCCCTCCAGTACCGCAGCTAACGCGTTAAGCACTCCGCCTGGGGAGTACGGCCGCAAGGCTA	UM	5.636	1	NA	NA	NA	NA	NA	NA	NA
GTCACATCATGAAAGCCGGTTTTTCCCAAAGTGCGCAAGCCAACCGAAAGGAAGCAGCGCCCTAAGGAGAGGCTGGTGATTGGGATGAAGTCGTAACAAGGTAACC	BU	5.636	74201	Bacteria	Verrucomicrobia	NA	NA	NA	NA	Verrucomicrobia
GCTTAGTAGTATACAAAGTCATTCAGGAGCGTCTGTAGATTTAGCAATTTTTAGTCTGCACTTGGCAGGTGCTTCT	CI	5.638	1	NA	NA	NA	NA	NA	NA	NA
GTTGAGGAGTTACTCGGAATGCCGCCAAGGTATCAGTATCTTTGGGTTCATATTCAGGAGTATAATAATTCAATTTGTACTCTTTAACACCTGCTTTGAAGCCAAC	MZ	5.639	3452	Eukaryota	Streptophyta	Magnoliopsida	Ranunculales	Ranunculaceae	Clematis	Clematis
TTTATCAGGTATAGAAAGCCATTCAGGTGGATCTGTAGATTTAGCTATTTTTAGTTTACATTTAGCAGGTGCATCA	CI	5.641	1	NA	NA	NA	NA	NA	NA	NA
CGCCCGTCGCACCTACCGATTGAATGATTCGATGAATTTTTCGGACCGTGATTGGGACGCTTTCGGGCGACTCGATTGTGGGAAGTTATTTAAATCTCATCATTTAGAGGAAGGTGAAGTCGTAACAAGGTTTCC	BE	5.641	2825	Eukaryota	NA	Chrysophyceae	NA	NA	NA	Chrysophyceae
GTCGCTACTACCGATTGAATGGTTTAGTGAGATCTTCGGATTGGTCCGGAAGTGGCCGCAAGGTCGCCTCTAGGCGCCGAGAAGATGATCAAACTTGATCATTTAGAGGAAGTAAAAGTCGTAACAAGGTTTCC	BU	5.644	10194	Eukaryota	Rotifera	Eurotatoria	Ploima	Brachionidae	Brachionus	Brachionus
TCTATCCGCAGGTATCGCCCATGCAGGAGCTTCAGTAGACTTAGCCATTTTCTCTTTACACCTAGCCGGTGTATCA	CI	5.645	50557	Eukaryota	Arthropoda	Insecta	NA	NA	NA	Insecta
TTTATCAGGTATTGAAGCTCACTCAGGGGCATCTATTGATATAGCTATTTTTAGCTTACATTTAGCAGGGGCTTCA	CI	5.647	6073	Eukaryota	Cnidaria	NA	NA	NA	NA	Cnidaria
GTCACATCATGAAAGCCGGTTTCGCCCGAAGTGCGTTTGCCAACCCGCAAGGGAGGCGACGTCCTAAGGTGAGGCTGGTGATTGGGATGAAGTCGTAACAAGGTAACC	BU	5.648	74201	Bacteria	Verrucomicrobia	NA	NA	NA	NA	Verrucomicrobia
GTCCACGCCCTAAACGATGTCTACTAGTTGTCGGGTCTTAATTGACTTGGTAACGCAGCTAACGCGTGAAGTAGACCGCCTGGGGAGTACGGTCGCAAGATTA	UM	5.648	28216	Bacteria	Proteobacteria	Betaproteobacteria	NA	NA	NA	Betaproteobacteria
GTCGCTACTACCGATTGGATGGTTTAGTGAGATCCTCGGATTGGGCCCGGCGTGACGGGCAACCGTTGTGCCGGTGTTCCGAAAAGACGATCAAACTTGATCATCTAGAGGAAGTAAAAGTCGTAACAAGGTTTCC	BU	5.649	74726	Eukaryota	Annelida	Clitellata	Haplotaxida	Naididae	Chaetogaster	Chaetogaster
CGCCCGTCGTTCCTACCGATGGTGAGATGATAGAGGTTTCAGAATCTGATTCATGTGTGGTGTTGAGGGCTTGCTCTCAGCATTGCCTGATGAGGTGAATTTGACCAATGTTCTCCTGCTAGAGGAAGGAAAAGTCGTAACAAGGTAGCC	BE	5.65	1	NA	NA	NA	NA	NA	NA	NA
TCTTTCAAATAATCTTTTCCATTCAGGAAAAGCAGTTGACATTTCAATTTTCTCACTTCATATAGCAGGAATTTCT	CI	5.652	600663	Eukaryota	Arthropoda	Insecta	Trichoptera	Polycentropodidae	Polyplectropus	Polyplectropus
CGCCCGTCGCACCTACCGATTGAATGACTCGGTGAGAAATTGGGACCGTTGTTTCGCTTGCTTCATTGTGAGTGAAACGGTGGGAACTTTTTCTAACCTCGCCATTTAGAGGAAGGTGAAGTCGTAACAAGGTTTCC	BE	5.655	100860	Eukaryota	Oomycota	NA	Saprolegniales	Saprolegniaceae	Aphanomyces	Aphanomyces
ACTATCAGGTATAACAGCTCACTCAGGAGGTTCTGTTGATTTAGCAATTTTTAGTCTCCACCTTTCTGGTGCTGCA	CI	5.656	33849	Eukaryota	Bacillariophyta	Bacillariophyceae	NA	NA	NA	Bacillariophyceae
TTTATCAGGCATAATAGCACATTCTGGGGCAGCGGTAGATTTCGCTATTTTTAGTTTACATCTTTCAGGAATTGCT	CI	5.658	1	NA	NA	NA	NA	NA	NA	NA
GTCCACGCCCTAAACGATGTTTACTCGCTGTTGGGTTTTAGGATTCAGTGGCTAAGGGAAACCGATAAGTAAACCACCTGGGGAGTACGCCGGCAACGGTG	UM	5.658	976	Bacteria	Bacteroidetes	NA	NA	NA	NA	Bacteroidetes
CTTGTCAACTAGCAAGTTTCATTCAGGGGCTTCTGTAGATTTAGCTATTTTTAGTTTGCATTTGTCAGGAGCAGCT	CI	5.658	1	NA	NA	NA	NA	NA	NA	NA
ACTCTCAAGAAATCTTGCTCATGCAGGACCTTCTGTAGATATGGCTATTTTCTCCTTACATTTAGCAGGGGCCTCA	CI	5.66	6382	Eukaryota	Annelida	Clitellata	Haplotaxida	NA	NA	Haplotaxida
GTCCACGCCGTAAACTATGATAACTCGTTGTCGGGTCTATACGATTCGGTGACCAAGCGAAAGCGATAAGTTATCCACCTGGGGAGTACGTTCGCAAGAATG	UM	5.663	171550	Bacteria	Bacteroidetes	Bacteroidia	Bacteroidales	Rikenellaceae	NA	Rikenellaceae
GTCACACCATGGGAGTGGGTTGCACCAGAAGTAGCTAGTCTAACCTTCGGGAGGACGGTTACCACGGTGTGATTCATGACTGGGGTGAAGTCGTAACAAGGTAGCC	BU	5.665	286	Bacteria	Proteobacteria	Gammaproteobacteria	Pseudomonadales	Pseudomonadaceae	Pseudomonas	Pseudomonas
GTCCACACTGTAAACGATGATTACTCGCTGTTAATACGTTGGTATTAGTGGCTTAGGGAAACCGTTAAGTAATCCACCTGGGGAGTACGCTCGCAAGAGTG	UM	5.666	768507	Bacteria	Bacteroidetes	Cytophagia	Cytophagales	NA	NA	Cytophagales
GTTGAGGAGTTACTCGAAATGCTGCCAAAATATCAGTACTTTTGGTTTCATAGTCAGGAGTATAATAAGTCAATTTGTAATCTTTAACACCAGCTTTGAATCCAAC	MZ	5.666	3433	Eukaryota	Streptophyta	Magnoliopsida	Laurales	Lauraceae	NA	Lauraceae
ATTAAGTAGTGTACAAGCTCATTCAGGACCTTCAGTTGATCTTGCAATTTTTAGTTTGCATTTATCAGGTGCTGCA	CI	5.667	33634	Eukaryota	NA	NA	NA	NA	NA	Stramenopiles
GTCGCACCTACCGATTGAATGGTCCGGTGAGGCCTCGGGATTGTGACCAGTTCACTTCATTGTGAGTTGGTTGTGAGAACTTGTCCAAACCTTATCATTTAGAGGAAGGTGAAGTCGTAACAAGGTTTCC	BU	5.67	67474	Eukaryota	Bacillariophyta	Bacillariophyceae	Naviculales	Naviculaceae	NA	Naviculaceae
CGCCCGTCGCTCCTACCGATTGGGTGTGCTGGTGAAGTGTTCGGATTGGCCCCTATTGGTGGCAACACTGATTGGAGCCGAGAAGATCATTAAACCCTCCCACCTAGAGGAAGGAGAAGTCGTAACAAGGTTTCC	BE	5.67	3042	Eukaryota	Chlorophyta	Chlorophyceae	Chlamydomonadales	NA	NA	Chlamydomonadales
CGCCCGTCGCACCTACCGATTGGACGATCCGGCAAGATGTTTGGAGTTGCGTTGGTTGGACTTTCGGGTTCGGCCGATGCGACGAAGCTCCTCAAACCTTATCGTCTAGAGGAAGGTGAAGTCGTAACAAGGTTTCC	BE	5.671	2699529	Eukaryota	NA	Bigyra	Amphifilida	NA	NA	Amphifilida
GTCGCTACTACCGATGGATGATTTGGTGAGGTCTTCGGACTGATGCGCGGAAGCCTCTCGGGGCGTCCGACGCGTCGGGAAGTTTGACCGAATTTGATCATTTAGAGGAAGTAAAAGTCGTAACAAGGTTTCC	BU	5.672	30263	Eukaryota	Arthropoda	Insecta	Trichoptera	NA	NA	Trichoptera
ATTAGCAAGTAATATTTCTCATTCAGGGCCTTCTGTAGATATGGCTATTTTTTCCTTACATTTAGCAGGGGCATCT	CI	5.675	118470	Eukaryota	Arthropoda	Diplopoda	Julida	Julidae	Ophyiulus	Ophyiulus pilosus
CTAGCCGTAAACTTTGATGAAAACATACAACTGACATCCGCCAGGGAACTACAAGCGCCAGCTTAAAACCCAAAGGACTTGGCGGTGCCTCAGACCCAC	RV	5.676	8032	Eukaryota	Chordata	Actinopteri	Salmoniformes	Salmonidae	Salmo	Salmo trutta
CGCCCGTCGCTGCTACCGATTGAATGATCCGGTGAATATTCGGGACTGCACGATTCCTTGAGAATCGAGCGGGAACTTAAGTGAACCTTATCATTTAGAGGAAGCAAAAGTCGTAACAAGGTTTCC	BE	5.678	1	NA	NA	NA	NA	NA	NA	NA
GTCTATACCGTAAATTATGAGTGCTGTAATTTAATACATTTTTTAAGTTTTTATTAGATTTTTAAGCTAACGCTATAAGCACTCCGCCTGAGAAGTATAATCGCAAGATTG	UM	5.678	33854	Eukaryota	Bacillariophyta	Fragilariophyceae	NA	NA	NA	Fragilariophycidae
CGCCCATCGCTACTACCGATTGAATGGCTTAGTGAGGCCTACAGATTTGGGCAGTGGCCGCAAGGCTGCTAGCTTGGAGAAGCCGGTCAAACTTGGTCATTTAGAGGAAGTAAAAGTTGTAACAAGGTTTCC	BE	5.681	4751	Eukaryota	NA	NA	NA	NA	NA	Fungi
GTCGCACCTACCGATTGAATGGTCCGGTGAAGCCTCGGGATTGTGACCAGTGCCTTTACTGGTGTTGGTTGCGAGAACTTGTCTAAACCTTATCATTTAGAGGAAGGTGAAGTCGTAACAAGGTTTCC	BU	5.682	216740	Eukaryota	Bacillariophyta	Bacillariophyceae	Naviculales	Sellaphoraceae	Sellaphora	Sellaphora
GTCGCACCTACCGATCGAATGATTCGGTGAAGATGCGGGACATGAAACTGTTCCCCTCCGAGGGGCGGGAGCTCGGAACGCATCTGAACCTGGTCATTTAGAGGAAGGTGAAGTCGTAACAAGGTTTCC	BU	5.685	1	NA	NA	NA	NA	NA	NA	NA
TTTAAGTGCATTAGCTTTTGATGGTTCTGTTGATTTTGCTATTTTTAGTTTACATCTTGCTGGATTATCT	CI	5.689	555369	Eukaryota	Tubulinea	NA	NA	NA	NA	Tubulinea
TCTATCAAGAAATCTTGCACACGCAGGACCATCTGTTGACATGGCTATTTTCTCTCTACACTTAGCAGGTGCTTCA	CI	5.69	74727	Eukaryota	Annelida	Clitellata	Haplotaxida	Naididae	Chaetogaster	Chaetogaster diastrophus
GTCGCTCCTACCGATTGAATATTTCGATGAGACGAGAGGACAATACTTTGAATTCTCGGCGAATCATGATATTTAGAGGAAGGAGAAGTCGTAACAAGGTTTCC	BU	5.691	1	NA	NA	NA	NA	NA	NA	NA
GTCCACGCCTTAAACGATGAGAGCTAGTTGTCAGTAAGCATGCTTATTGGTGACGCAGCTAACGCATTAAGCTCTCCGCCTGGGGAGTACGGCCGCAAGGTTA	UM	5.691	28211	Bacteria	Proteobacteria	Alphaproteobacteria	NA	NA	NA	Alphaproteobacteria
CGCCCGTCGCTCCTACCAATTGATATAAACGGTGAAAAGTTCGGAGACAACTTTCGTTCAGAGTCAAATCTGATGGGAGATATCAAAGTTCTTTAAACCTTTTGTATTAGAGGAAGGAGAAGTCGTAACAAGGTTTCC	BE	5.692	1	NA	NA	NA	NA	NA	NA	NA
GTCCACGCCGTAAACGATGAATGCCAGTCGTCAGCAAGCATGCTTGTTGGTGACACACCTAACGGATTAAGCATTCCGCCTGGGGAGTACGGCCGCAAGGTTA	UM	5.692	204455	Bacteria	Proteobacteria	Alphaproteobacteria	Rhodobacterales	NA	NA	Rhodobacterales
ATCCGGTTTTCTCTTTTATAAAAAAAAGGGTTCAGAAAAAAGCGATAATAAAAAAGATAG	TP	5.692	1	NA	NA	NA	NA	NA	NA	NA
CGCCCGTCGCTCCTACCGATTGGGTGTGCTGGTGAAGTGTTCGGATTGGGAATAGCGGTGGGCAACCTCTGCTGTTCCCGAGAAGTTCATTAAACCCTCCCACCTAGAGGAAGGAGAAGTCGTAACAAGGTTTCC	BE	5.694	55993	Eukaryota	Chlorophyta	Chlorophyceae	Oedogoniales	Oedogoniaceae	Oedogonium	Oedogonium
ATTATCAAGAAATTTAGCTCATGCTGGACCATCAGTTGACATGGCTATTTTTTCTCTTCATTTAGCAGGTGCATCA	CI	5.695	74736	Eukaryota	Annelida	Clitellata	Haplotaxida	Naididae	Nais	Nais elinguis
CGCCCGTCGGTATTTCCGATTGAATGGCTTAGTGAGAACTTCGGATTGAGGGGAAGGGCCGCAAGGCGCGTCTTCACGAGAAGTTGGTCAAACTTGGTCATTTAGAGGAAGTAAAAGTCGTAACAAGGTTTCC	BE	5.699	4751	Eukaryota	NA	NA	NA	NA	NA	Fungi
ATTAAGTAGTGTTCAAGCACATTCAGGTCCGTCAGTAGATTTAGCTATTTTTAGTTTACACTTATCAGGTGCTGCA	CI	5.7	2696291	Eukaryota	NA	NA	NA	NA	NA	Ochrophyta
CGCCCGTCGCTCCTACCGATTTCGAGTGATCCGGTGAACCTTTTGGACTGCGAGGGGTCTCGTGCCTTTTGTGGAAAATCAAGTAAACCATATCACTTAGAGGAAGGAGAAGTCGTAACAAGGTTTCC	BE	5.702	194286	Eukaryota	Ciliophora	Spirotrichea	NA	NA	NA	Stichotrichia
CGCCCGTCGCTCCTACCGATTTCGAGTGGTCCGGTGAGCCTTTTGGACCAGGGGGTAACCTCTGTAAATCAAGCAAACCTTATCACTTAGAGGAAGGAGAAGTCGTAACAAGGTTTCC	BE	5.703	5878	Eukaryota	Ciliophora	NA	NA	NA	NA	Ciliophora
GTCGCACCTACCGATTGAATGGTCCGGTGAGGCCTCGGGATCGTGACCAGTTCACTTCATTGTGAGTTGGTTGTGAGAACTTGTCCAAACCTTATCATTTAGAGGAAGGTGAAGTCGTAACAAGGTTTCC	BU	5.704	67474	Eukaryota	Bacillariophyta	Bacillariophyceae	Naviculales	Naviculaceae	NA	Naviculaceae
ACTTTCTTCTATATCTGCCCATTCTGGTGGAGCTGTAGATTTTGCAATTTTTAGTTCACATTTAGCTGGTATTTCA	CI	5.707	1	NA	NA	NA	NA	NA	NA	NA
GTTGAGGAGTTACTCGAAATGCTGCCAAGATATCAGTATCCTTGGTTTCATATTCAGGAGTATAATAAGTCAATTTATAATCTTTAACACCAGCTTTGAATCCAAC	MZ	5.708	4210	Eukaryota	Streptophyta	Magnoliopsida	Asterales	Asteraceae	NA	Asteraceae
CGCCCGTCGCTACTACCGATTGAATGCTTTAATGAGTGTCATGGACGATGGCTCCTGGGAGCAATCCTGGTTGTTATTGAAAGTGAAGCAAATTTGAGCATTTAGAGGAAGTAAAAGTCGTAACAAGGTTTCC	BE	5.709	136419	Eukaryota	Cercozoa	NA	NA	NA	NA	Cercozoa
ACTCTCTTCAAATCTCTCTCATGCAGGCAGATCAGTAGATTTAACAATTTTTTCTTTGCATATGGCAGGAATTTCA	CI	5.709	177870	Eukaryota	Arthropoda	Insecta	Trichoptera	Hydropsychidae	Aoteapsyche	Aoteapsyche colonica
ATCACGTTTTCCGAAAACAAACAAAGGTTCAGAAAGCGAAAATAAAAAAG	TP	5.71	4210	Eukaryota	Streptophyta	Magnoliopsida	Asterales	Asteraceae	NA	Asteraceae
GTCACACCATGGGATTTGGATTCACCCGAAGGCAGTGCGCTAACCGCAAGGAGGCAGCTGACCACGGTGGGTTTAGAGACTGGGGTGAAGTCGTAACAAGGTAGCC	BU	5.712	204457	Bacteria	Proteobacteria	Alphaproteobacteria	Sphingomonadales	NA	NA	Sphingomonadales
CGCCCGTCGCTCCTACCGATTTCGAGTGTTCCGGTGAACCATTTGGACCGCGGGGTTCTTGTAATTCTGTGGAAAATCTAGTAAACCATAACACTTAGAGGAAGGAGAAGTCGTAACAAGGTTTCC	BE	5.713	94288	Eukaryota	Ciliophora	Spirotrichea	Sporadotrichida	Oxytrichidae	Sterkiella	Sterkiella
TTTATAGTTTAAAAATTAAATTTATTTAGAGGGATTAAGATTTAATTTGAAAAGTATTTT	WV	5.713	309607	Eukaryota	Arthropoda	Insecta	Ephemeroptera	Nesameletidae	NA	Nesameletidae
GTCACACCATGGGAGTTGGATTCACTCGAAGGCGTTGAGCTAACCCGCAAGGGAGGCAGGCGACCACAGTGGGTTTAGCGACTGGGGTGAAGTCGTAACAAGGTAGCC	BU	5.715	204457	Bacteria	Proteobacteria	Alphaproteobacteria	Sphingomonadales	NA	NA	Sphingomonadales
GTCCATGCCGTAAACGTTGGGAACTAGATGTAGGGACCATTCCACGGTTTCTGTGTCGCAGCTAACGCATTAAGTTCCCCGCCTGGGGAGTACGGCCGCAAGGCTA	UM	5.715	85023	Bacteria	Actinobacteria	Actinomycetia	Micrococcales	Microbacteriaceae	NA	Microbacteriaceae
GTCGCTCCTACCGATTTCGAGTGGTCCGGTGAACCTTTTGGACCGCGATGAGTCTCGTGCTTGTTGTGGGAAATCAAGTAAATCTTATCACTTAGAGGAAGGAGAAGTCGTAACAAGGTTTCC	BU	5.716	584654	Eukaryota	Ciliophora	Spirotrichea	Urostylida	Holostichidae	Anteholosticha	Anteholosticha
ATCTTGTATTGTATCACTCAAATGAATTTTGGGCGATGAGGCGA	TP	5.716	2014962	Eukaryota	Streptophyta	Polypodiopsida	Polypodiales	Thelypteridaceae	NA	Thelypteridoideae
CGCCCGTCGCTCCTACCGATTGAATGATCCGGTGAAATCTTCGGACTGTGGCAATGGAGGGTGTTCGCACTCCTGTTGCTGTGGGAAGTTGATTAAACCTTATCATTTAGAGGAAGGAGAAGTCGTAACAAGGTTTCC	BE	5.719	3027	Eukaryota	NA	Cryptophyceae	NA	NA	NA	Cryptophyceae
TCTTTCGGGCGTTATCGCACACTCAGGTGGATCTGTTGATTTAGCAATTTTTAGTCTTCATTTATCTGGAGCTGCA	CI	5.719	1302829	Eukaryota	Bacillariophyta	Bacillariophyceae	Bacillariales	Bacillariaceae	Nitzschia	Nitzschia acidoclinata
ACTTGCATCTATTCAAGCACATTCAGGAGCTTCAGTAGATCTTGCAATTTTTAGTCTTCATTTATCAGGAGCAGGG	CI	5.721	1	NA	NA	NA	NA	NA	NA	NA
GTCGCACCTACCGATTGAATGGTTCGGTGAAAATCTCGGACTGTGGTTCGGATGCCTTCGGGCAACTGAGTTGCGGGAAGTTATTTAAACCTCATCATTTAGAGGAAGGTGAAGTCGTAACAAGGTTTCC	BU	5.724	2617784	Eukaryota	NA	Chrysophyceae	Chromulinales	Paraphysomonadaceae	Paraphysomonas	unclassified Paraphysomonas
GTCGCACCTACCGATTGAATGATCCGGTGAAATCTCTGGACTAAGATCTATGATTTTGGGAAACTGATTGAACCTTATCATTTAGAGGAAGGTGAAGTCGTAACAAGGTTTCC	BU	5.725	1	NA	NA	NA	NA	NA	NA	NA
TTTGTCTAGAAGAATTGCCCATAGAGGAGCTTCCGTTGATTTAGCTATTTTTTCCCTTCATCTAGCTGGAATTTCA	CI	5.725	7147	Eukaryota	Arthropoda	Insecta	Diptera	NA	NA	Diptera
GTTGAGGAGTTACTCGAAATGCTGCTAAGATATCAGTATCTTTGGTTTCATATTCAGGAGTGTAATAAGTCAATTTATAATCTTTAACACCAGCTTTGAATCCAAC	MZ	5.726	3499	Eukaryota	Streptophyta	Magnoliopsida	Rosales	Urticaceae	NA	Urticaceae
CGCCCGTCGCACCTACCGATTGGACGATCCGGCAAGATGTTCGGAGTTGCGTTTGTTGGGCTCTCGGGTCTGACTTATGCGACAAAGCTCCTCAAACCTTATCGTCTAGAGGAAGGTGAAGTCGTAACAAGGTTTCC	BE	5.731	2759	Eukaryota	NA	NA	NA	NA	NA	Eukaryota
GTCCGCACAGTAAACGATGATCACTCGGTGTTGGCGATATACAGCCAGCGCCCAAGGGAAACCGATAAGTGATCCACCTGGGGAGTACGCCGGCAACGGTG	UM	5.733	976	Bacteria	Bacteroidetes	NA	NA	NA	NA	Bacteroidetes
CGCCCGTCGCTACTACCGATTGAATGGTTTAGCGAGATTCTCGGATTGGGCTTCAATCGGCCGAAAGGTTGACTGAAGTCTGAGAAGAAACTCAAGCTTGATCATTTAGAGGAAGTAAAAGTCGTAACAAGGTTTTC	BE	5.734	68038	Eukaryota	Gastrotricha	NA	Chaetonotida	Chaetonotidae	Chaetonotus	Chaetonotus
GTCGCTACTACCGATTGAATGGCTCAGTGAGGCCTCCGGATCTGACGAGTGATTGTTGGAGAAGCTGAACAAACTTGGTCATTTAGAGGAAGTAAAAGTCGTAACAAGGTTTCC	BU	5.734	4751	Eukaryota	NA	NA	NA	NA	NA	Fungi
CGCCCGTCGCTCCTACCGATTGAATGGTCCGGTGAAGTGTTCGGATCGCGGCGACGTGGGCGGTTCGCCGCCGGCGACGTCGCGAGAAGTCCACTGAACCTTATCATTTAGAGGAAGGAGAAGTCGTAACAAGGTTTCC	BE	5.736	1437183	Eukaryota	Streptophyta	Magnoliopsida	NA	NA	NA	Mesangiospermae
ATTATCCGCGGGTATCGCACACGCTGGAGCTTCAGTTGATCTAGCAATCTTCTCTTTACACCTAGCAGGGATTTCC	CI	5.737	1969017	Eukaryota	Arthropoda	Insecta	Ephemeroptera	Leptophlebiidae	Atalophlebioides	Atalophlebioides
GTCCACGCCGTAAACGATGAATGCCAGTCGTTGGATAGTTTACTATTCAGTGACGCAGCTAACGCTTTAAGCATTCCGCCTGGGGAGTACGGTCGCAAGATTA	UM	5.738	28211	Bacteria	Proteobacteria	Alphaproteobacteria	NA	NA	NA	Alphaproteobacteria
GTCGCACCTACCGATTGAATGGTCCGGTGAAGCCTCGAGATTGTGACCAGTTTGCTTTATTGTGAGTTGGTTGCGAGAACTTGTCTAAACCTTATCATTTAGAGGAAGGTGAAGTCGTAACAAGGTTTCC	BU	5.738	50949	Eukaryota	Bacillariophyta	Bacillariophyceae	Naviculales	Naviculaceae	Navicula	Navicula
GTCGCTACTACCGATTGAATATGTTAGTGAGGTCCTCAGAGATGATCACTGCGGTACTCTCGAGTGCTGCGGTTGCTTTATCAAAGTTGACCGAACTTGCTTATTTAGAGGAAGTAAAAGTCGTAACAAGGTTTCC	BU	5.741	7148	Eukaryota	Arthropoda	Insecta	Diptera	NA	NA	Nematocera
CGCCCGTCGCTACTACCGATTGAATGGTTTAGCGAGATTCTCGGATTGGGCTTCTATCGGCCGCAAGGTTGACTGAAGTCTGAGAAGAAACTCAAGCTTGATCATTTAGAGGAAGTAAAAGTCGTAACAAGGTTTTC	BE	5.743	68038	Eukaryota	Gastrotricha	NA	Chaetonotida	Chaetonotidae	Chaetonotus	Chaetonotus
GTCGCTCCTACCGATTGAATGGTCCGGTGAAATGTTCGGATCGCGGCGACGTGGGTGGTTCGCCAGTCGCGACGTCGCGAGAAGTCCATTGAACCTTATCATTTAGAGGAAGGAGAAGTCGTAACAAGGTTTCC	BU	5.743	3445	Eukaryota	Streptophyta	Magnoliopsida	Ranunculales	Ranunculaceae	Ranunculus	Ranunculus
CGCCCGTCGATACTACCGATTGAATGGCTTAGTGAGACCTTTGGATGGAGCCTCTGGCCGCAAGGCATGGAGGAGCCAGAAATTGTTCAAACTTATCCATTTAGAGGAAGTAAAAGTCGTAACAAGGTTTCC	BE	5.745	1031332	Eukaryota	Cryptomycota	NA	NA	NA	NA	Cryptomycota
CGCCCGTCGCTAGTACCGATTGAATGGCTTAGTGAGACCCTCGGATTAGCGGTTCTAAGGTGGCAACACCTTTAAACTGCCGAGAAGTTGGTCAAACTTGGTCATTTAGAGGAACTAAAAGTCGTAACAAGGTAACC	BE	5.745	1167810	Eukaryota	Chytridiomycota	Chytridiomycetes	Rhizophydiales	Alphamycetaceae	Betamyces	Betamyces
GTCGCTACTACCGATTGAATGGTTTAGCGAGATTCTCGGATTGGGCTTCAATCGGCCGAAAGGTTGACTGAAGTCTGAGAAGAAACTCAAGCTTGATCATTTAGAGGAAGTAAAAGTCGTAACAAGGTTTTC	BU	5.746	68038	Eukaryota	Gastrotricha	NA	Chaetonotida	Chaetonotidae	Chaetonotus	Chaetonotus
TCTTTCTTCTGGAATTGCTCACGCAGGAGCTTCGGTAGATTTAGCTATTTTTTCCCTACATTTAGCTGGTATTTCT	CI	5.746	7148	Eukaryota	Arthropoda	Insecta	Diptera	NA	NA	Nematocera
CGCCCGTCGCACCTACCGATTGAATGGTCCGGTGAAGCCTCGGGATTGTGGCGAGTCTCCTTTATTGGGGGTTTGTCGCGAGAACTTGTCTAAACCTTATCATTTAGAGGAAGGTGAAGTCGTAACAAGGTTTCC	BE	5.748	2857	Eukaryota	Bacillariophyta	Bacillariophyceae	Bacillariales	Bacillariaceae	Nitzschia	Nitzschia
GTCCATACTGTAAATTATGAATGCTGTAATTTAATTTTAATTAGATTTTTTAAGCTCACGCTATAAGCATTCCGCCTGAGAAGTACGATCGCAAGGTTG	UM	5.748	2836	Eukaryota	Bacillariophyta	NA	NA	NA	NA	Bacillariophyta
ATTATCTGGTGTAACTGCTCACTCGGGTGGTGCTGTAGATTTAGCGATTTTTAGTCTACATGTTTCAGGAGCGTCT	CI	5.75	2836	Eukaryota	Bacillariophyta	NA	NA	NA	NA	Bacillariophyta
GTCGCTCCTACCAATTTGAGTGGCTCGGTGAGCCTTTTTCCTCGACTGTGCGTTAAAACACGACGTGTGGAAAATTGCAAACCTGGTCACTTAGAGGAAGGAGAAGTCGTAACAAGGTTTCC	BU	5.751	33829	Eukaryota	Ciliophora	Spirotrichea	NA	NA	NA	Spirotrichea
TCTGAGCGGTATTGAGGCTCACTCTGGCCCAGCTGTGGACTTTGGTATCTTCAGTTTACACCTTGCAGGTGCGTCT	CI	5.751	1	NA	NA	NA	NA	NA	NA	NA
GTCACACCATGGGAGTTGGTTTCACCCGAAGGCAGTGCGCTAACCGCAAGGAGGCAGCTGACCACGGTGGGATCAGCGACTGGGGTGAAGTCGTAACAAGGTAGCC	BU	5.752	28211	Bacteria	Proteobacteria	Alphaproteobacteria	NA	NA	NA	Alphaproteobacteria
ATCTCAAATCATCTATCTAAATCTTAGATGACGAAGCGA	TP	5.754	29635	Eukaryota	Streptophyta	Polypodiopsida	Cyatheales	Cyatheaceae	NA	Cyatheaceae
CGCCCGTCGCACCTACCGATCGAATGGTTCGGTGAAAATTTCAGACCTAGGCAAAGAGGCCCTCGGGCAACTTCGCCAGGGAAAGTTATTTAAACCTCATCATTTAGAGGAAGGTGAAGTCGTAACAAGGTTTCC	BE	5.755	33634	Eukaryota	NA	NA	NA	NA	NA	Stramenopiles
GTCGCTACTACCGATTGAATGATCCAGTGAGGCTTTCGGACTGGCCCAGGAAGAGTGGCAACACTCATCTAGGGCCGGAAAGTTGTCCAAACTTGGTCATTTAGAGGAAGTAAAAGTCGTAACAAGGTTTCC	BU	5.757	164535	Eukaryota	Ascomycota	Leotiomycetes	Helotiales	NA	Tetracladium	Tetracladium
CGCCCGTCGCTCCTACCGATTTCGAGTGGTCCGGTGAACCTTTTGGACCGCGAGGGGCCTCGTGCCTTTTGTGGAAAATCAAGTAAATCTTATCACTTAGAGGAAGGAGAAGTCGTAACAAGGTTTCC	BE	5.759	194286	Eukaryota	Ciliophora	Spirotrichea	NA	NA	NA	Stichotrichia
GCTGAGGAGTTACTCGAAATGCTGCCAAGATATCAGTATCCTTGGTTTCATACTCCGGGGTGTAGTAAGTCAATTTATAATCTTTAACACCAGCTTGAAATCCAAC	MZ	5.762	15560	Eukaryota	Streptophyta	Magnoliopsida	Poales	Poaceae	Holcus	Holcus
CGCCCGTCGTTGTTTCCGATGATGGTGCAATACAGGTGATCGGACCGGCGAGTGTTTCACTTGCTCGAAAGTTCACCGATATTTCTTCAATAGAGGAAGCAAAAGTCGTAACAAGGTAGCT	BE	5.763	5712	Eukaryota	Euglenozoa	Kinetoplastea	Eubodonida	Bodonidae	Bodo	Bodo
GTCGCTCCTACCGATTGAATGGTCCGGTGAAGTGTTCGGATCGCGGCGACGTGGGCGGTTCGCTGCCCGCGACGTCGCGAGAAGTCCACTGAACCTTATCATTTAGAGGAAGGAGAAGTCGTAACAAGGTTTCC	BU	5.763	2759	Eukaryota	NA	NA	NA	NA	NA	Eukaryota
GTTGAGGAGTTACTCGAAATGCTGCCAAGATATCAGTATCCTTGGTTTCATAGTCAGGAGTATAATAAGTCAATTTATAATCTTTAACACCAGCTTTGAATCCAAC	MZ	5.765	1437183	Eukaryota	Streptophyta	Magnoliopsida	NA	NA	NA	Mesangiospermae
CGCCCGTCGCACCTACCGATTGAATGATTCGGTGAAAATTCTGGACTGTGGCTCGGACGCCTTCGGGCGACCTTGCTGTGGGAAGTTATTTAAACCTCATCATTTAGAGGAAGGTGAAGTCGTAACAAGGTTTCC	BE	5.765	2991	Eukaryota	NA	Synurophyceae	Synurales	Mallomonadaceae	Synura	Synura
CGCCCGTCGCACCTACCGATTGAATGGTCCGGTGAAGCCTCGAGATTGTGACGTGTGCCTCGGTGCACGTTGCGAGAACTTGTCTAAACCTTATCATTTAGAGGAAGGTGAAGTCGTAACAAGGTTTCC	BE	5.768	216715	Eukaryota	Bacillariophyta	Bacillariophyceae	Cocconeidales	Cocconeidaceae	Cocconeis	Cocconeis
TTTATCTAGTGGACAAGCACATTCAGGACCATCAGTTGACTTAGCAATTTTTAGTTTACATATTGCGGGTGCATCA	CI	5.768	1	NA	NA	NA	NA	NA	NA	NA
GTCCACGCCCTAAACGATGCATACTCGCTGTTGGGATTTATTTTCAGCGGCCAAGAGAAATCGATAAGTATGCCACCTGGGGAGTACGTCCGCAAGGATG	UM	5.769	976	Bacteria	Bacteroidetes	NA	NA	NA	NA	Bacteroidetes
ATTAGCACACATTACAGCACATTCAGGTGCAAGTGTTGATTTAGCAATTTTCAGTTTACATTTAGCAGGAGCTTCG	CI	5.77	1	NA	NA	NA	NA	NA	NA	NA
GTCGCTCCTACCGATTGAACGTGCTGGTGAAGCGTTGGGACTGGAGCCCCTTGCAGGCCTCCTGCAAGCCGCTTCGGGAACTTCGTTGAACCCTCCCGTTTAGAGGAAGGAGAAGTCGTAACAAGGTTTCC	BU	5.77	3041	Eukaryota	Chlorophyta	NA	NA	NA	NA	Chlorophyta
CGCCCGTCGCACCTACCGATTGAATGATTCGGTGAAACTTTCGGACTGACGCCAGGGGGCCCTCGGGCAACTTGCTGTTGGGAAGTTATTTAAACCTCATCATTTAGAGGAAGGTGAAGTCGTAACAAGGTTTCC	BE	5.771	1	NA	NA	NA	NA	NA	NA	NA
CGCCCGTCGCTCCTACCGATTGAGTGATCCAATGAACTTTCTGGACAATTGGCATCCGCTATGTTGGAAGTTAAGCAAATTTTATCACTTAGAGGAAGGAGAAGTCGTAACAAGGTTACC	BE	5.771	37471	Eukaryota	Ciliophora	Phyllopharyngea	NA	NA	NA	Phyllopharyngea
GTCCACGCCGTAAACGTTGGGCGCTAGGTGTGGGGAACCTTCCACGTTCTCCGTGCCGTAGCTAACGCATTAAGCGCCCCGCCTGGGGAGTACGGCCGCAAGGCTA	UM	5.773	1760	Bacteria	Actinobacteria	Actinomycetia	NA	NA	NA	Actinomycetia
CGCCCGTCGTTGCTACCGATTGGCTGCAAAATAGAGGTCTTAGGAGGCGCGTGCCGGGGGCAACCCCGTGCACTGCGCCAAATTTGATCGATATTTTGCTGCTAGAGGAAGCAAAAGTCGTAACAAGGTTGCT	BE	5.774	1	NA	NA	NA	NA	NA	NA	NA
GTCCACGCCGTAAACGATGGGTGCTAGACGTTGGCGAGCTTGCTCGTCAGTGTCGCAGCTAACGCGTTAAGCACCCCGCCTGGGGAGTACGGCCGCAAGGTTG	UM	5.774	445219	Bacteria	Proteobacteria	Alphaproteobacteria	Hyphomicrobiales	Reyranellaceae	Reyranella	Reyranella
GTCCACGCCCTAAACGATGTCAACTGGTTGTTGGGAAGGTTCCTTCTCAGTAACGTAGCTAACGCGTGAAGTTGACCGCCTGGGGAGTACGGCCGCAAGGTTG	UM	5.774	1224	Bacteria	Proteobacteria	NA	NA	NA	NA	Proteobacteria
TCTTTCTTCTAGTATTGCTCACGCTGGGGGGTCAGTAGATTTAGCTATTTTTTCTTTACATTTAGCTGGGATTTCC	CI	5.776	50557	Eukaryota	Arthropoda	Insecta	NA	NA	NA	Insecta
TTTATCAGCTATAGTACCTGATAGTTCAGTTGATTTTGCAATATTTAGTTTACATTTAGCTGGTATTTCT	CI	5.777	1	NA	NA	NA	NA	NA	NA	NA
CGCCCGTCGCTACTACCGATTGAATGGCTCAGTGAGGCCTCCGGACTGGCTCGAAGAGGTTGGCAACGACCACTTCGAGCCGGAAAGTTCGTCAAACTCGGTCATTTAGAGGAAGTAAAAGTCGTAACAAGGTTTCC	BE	5.779	147541	Eukaryota	Ascomycota	Dothideomycetes	NA	NA	NA	Dothideomycetes
GTCGCTCCTACCGATTGAATGGTCCGGTGAAATCTTCGGATTGTCGATTGTAGTGGGCAACTGCTGCAAAATCGCGAAAAGTTGATTAAACCTTATCATTTAGAGGAAGGAGAAGTCGTAACAAGGTTTCC	BU	5.78	31324	Eukaryota	NA	Cryptophyceae	Cyathomonadacea	Goniomonadaceae	Goniomonas	Goniomonas
GTCGCACCTACCGATTGAATGATTCGGTGAAACTTTCAGACTGACATTAAAACACCCTCGGGTGATTTGATATTGGGAAGTTATTTAAACCTAATCATTTAGAGGAAGGTGAAGTCGTAACAAGGTTTCC	BU	5.78	2825	Eukaryota	NA	Chrysophyceae	NA	NA	NA	Chrysophyceae
[truncated: 1,001 more rows]
